# Supplementary material for: Crystal structures of two substituted thia­zolidine derivatives
Source: Acta Crystallogr E Crystallogr Commun. 2016 Jul 19;72(Pt 8):1126–9. doi: 10.1107/S2056989016011336 (PMC4971855; doi:10.1107/S2056989016011336)
Supplement: Supplementary file 1 [file e-72-01126-sup1.cif]

##############################################################################
#                                                                            #
# This CIF contains the data in a paper accepted for publication in          #
# Acta Crystallographica Section E. It conforms to the requirements of       #
# Notes for Authors for Acta Crystallographica Section E, and has been       #
# peer reviewed under the auspices of the IUCr Commission on Journals.       #
#                                                                            #
# Full details of the Crystallographic Information File format               #
# are given in the paper "The Crystallographic Information File (CIF):       #
# a New Standard Archive File for Crystallography" by S. R. Hall, F. H.      #
# Allen and I. D. Brown [Acta Cryst. (1991), A47, 655-685].                  #
#                                                                            #
# The current version of the core CIF dictionary is obtainable from          #
# ftp://ftp.iucr.org/pub/cif_core.dic.                                       #
#                                                                            #
# Software is freely available for graphical display of the structure(s)     #
# in this CIF. For information consult the CIF software page                 #
# http://www.iucr.org/resources/cif/software.                                #
#                                                                            #
# This file may be used for bona fide research purposes within the           #
# scientific community so long as proper attribution is given to the journal # 
# article from which it was obtained.                                        #
#                                                                            #
##############################################################################
data_global
_audit_creation_method     SHELXL-2015
_journal_date_recd_electronic     2016-06-03
_journal_date_accepted     2016-07-12
_journal_name_full     'Acta Crystallographica, Section E'
_journal_year     2016
_journal_volume     72
_journal_issue      8
_journal_page_first     1126
_journal_page_last     1129
_journal_paper_category     GM
_journal_paper_doi     10.1107/S2056989016011336
_journal_coeditor_code     BG2588
_publ_contact_author_name     'Devadasan Velmurugan'
_publ_contact_author_address
;  CAS in Crystallography and Biophysics
   University of madras
   Maraimalai campus(guindy campus)
   Chennai 600 025
   India
;
_publ_contact_author_email     'shirai2011@gmail.com'
_publ_contact_author_fax     '044 091 2499 3057'
_publ_contact_author_phone     '044 091 24484170'
_publ_section_title
;
Crystal structures of two substituted thiazolidine derivatives
;
loop_
    _publ_author_name
    _publ_author_address
    'Vijayan Viswanathan'
;
    Centre of Advanced Study in Crystallography and Biophysics
    University of Madras
    Guindy Campus
    Chennai 600 025
    India
;
    'Naga Siva Rao'
;
     Department of Organic Chemistry
     University of Madras
     Guindy Campus
     Chennai 600 025
     India
;
    'Raghavachary Raghunathan'
;
     Department of Organic Chemistry
     University of Madras
     Guindy Campus
     Chennai 600 025
     India
;
    'Devadasan Velmurugan'
;
    Centre of Advanced Study in Crystallography and Biophysics
    University of Madras
    Guindy Campus
    Chennai 600 025
    India
;
_publ_section_synopsis
;\
In both compounds, namely
2'-ferrocenyl-6'-methyl-6a'-nitro-6',6a',6b',7',9',11a'-hexahydro-2<i>H</i>-\
spiro[acenaphthylene-1,11'-chromeno[3',4':3,4]pyrrolo[1,2-<i>c</i>]thiazol]-\
2-one, (I), and
6'-(4-methoxyphenyl)-6a'-nitro-6',6a',6b',7',9',11a'-hexahydro-2<i>H</i>-\
spiro[acenaphthylene-1,11'-chromeno[3',4':3,4]pyrrolo[1,2-<i>c</i>]thiazol]-\
2-one, (II), an intramolecular C---H...O hydrogen bond forms an <i>S</i>(7)
ring motif. In (I), molecules are linked <i>via</i> two different C---H...O
hydrogen bonds, forming chains along [001] and [100]. In (II), they are linked
through C---H...O hydrogen bonds, forming dimers with an <i>R</i>~2~^2^(10)
ring motif while C---H...\p interactions link the molecules in a head-to-tail
fashion, forming chains along the <i>a</i>-axis direction.
;
data_I
_database_code_depnum_ccdc_archive 'CCDC 1023726'
_audit_creation_method     'SHELXL-2014/7'
_chemical_name_systematic
;
6'-Ferrocenyl-6a'-nitro-6',6a',6b',7',9',11a'-hexahydro-2<i>H</i>-\
spiro[acenaphthylene-1,11'-chromeno[3',4':3,4]pyrrolo[1,2-<i>c</i>]thiazol]-\
2-one
;
_chemical_name_common     ?
_chemical_formula_moiety     'C34 H26 Fe N2 O4 S'
_chemical_formula_sum     'C34 H26 Fe N2 O4 S'
_chemical_formula_iupac     '[Fe (C5 H5) (C29 H21 N2 O4 S)]'
_chemical_formula_weight     614.48
_chemical_melting_point     ?
_shelx_space_group_comment
;
The symmetry employed for this shelxl refinement is uniquely defined
by the following loop, which should always be used as a source of
symmetry information in preference to the above space-group names.
They are only intended as comments.
;
_space_group_crystal_system     monoclinic
_space_group_name_H-M_alt     'P 21/n'
_space_group_name_Hall     '-P 2yn'
loop_
    _space_group_symop_operation_xyz
    'x, y, z'
    '-x+1/2, y+1/2, -z+1/2'
    '-x, -y, -z'
    'x-1/2, -y-1/2, z-1/2'
_cell_length_a     11.782(5)
_cell_length_b     16.741(5)
_cell_length_c     14.147(5)
_cell_angle_alpha     90.00
_cell_angle_beta     98.013(5)
_cell_angle_gamma     90.00
_cell_volume     2763.1(17)
_cell_formula_units_Z     4
_cell_measurement_reflns_used     6900
_cell_measurement_theta_min     1.896
_cell_measurement_theta_max     28.342
_cell_measurement_temperature     293(2)
_exptl_crystal_description     block
_exptl_crystal_colour     colourless
_exptl_crystal_size_max     0.190
_exptl_crystal_size_mid     0.160
_exptl_crystal_size_min     0.110
_exptl_crystal_density_diffrn     1.477
_exptl_crystal_density_meas     ?
_exptl_crystal_density_method     ?
_exptl_crystal_F_000     1272
_exptl_absorpt_coefficient_mu     0.666
_exptl_absorpt_correction_type     multi-scan
_exptl_absorpt_process_details
;
(<i>SADABS</i>; Bruker, 2008)
;
_shelx_estimated_absorpt_T_min     0.884
_shelx_estimated_absorpt_T_max     0.930
_exptl_absorpt_correction_T_min     0.746
_exptl_absorpt_correction_T_max     0.845
_diffrn_ambient_temperature     293(2)
_diffrn_radiation_type     MoK\a
_diffrn_radiation_wavelength     0.71073
_diffrn_measurement_device_type     'Bruker SMART APEXII area-detector'
_diffrn_measurement_method     '\w and \f scans'
_diffrn_detector_area_resol_mean     ?
_diffrn_reflns_number     25994
_diffrn_reflns_av_R_equivalents     0.0278
_diffrn_reflns_theta_min     1.896
_diffrn_reflns_theta_max     28.342
_diffrn_reflns_theta_full     25.242
_diffrn_measured_fraction_theta_max     1.000
_diffrn_measured_fraction_theta_full     1.000
_diffrn_reflns_limit_h_min     -15
_diffrn_reflns_limit_h_max     12
_diffrn_reflns_limit_k_min     -22
_diffrn_reflns_limit_k_max     20
_diffrn_reflns_limit_l_min     -16
_diffrn_reflns_limit_l_max     18
_refine_special_details     ?
_reflns_number_total     6900
_reflns_number_gt     5281
_reflns_threshold_expression     'I > 2\s(I)'
_refine_ls_structure_factor_coef     Fsqd
_refine_ls_matrix_type     full
_refine_ls_R_factor_all     0.0511
_refine_ls_R_factor_gt     0.0348
_refine_ls_wR_factor_gt     0.0886
_refine_ls_wR_factor_ref     0.0968
_refine_ls_goodness_of_fit_ref     1.032
_refine_ls_restrained_S_all     1.032
_refine_ls_number_reflns     6900
_refine_ls_number_parameters     379
_refine_ls_number_restraints     0
_refine_ls_hydrogen_treatment     constr
_refine_ls_weighting_scheme     calc
_refine_ls_weighting_details
              'w=1/[\s^2^(Fo^2^)+(0.0472P)^2^+0.6353P] where P=(Fo^2^+2Fc^2^)/3'
_atom_sites_solution_hydrogens     geom
_atom_sites_solution_primary     ?
_atom_sites_solution_secondary     ?
_refine_ls_shift/su_max     0.001
_refine_ls_shift/su_mean     0.000
_refine_diff_density_max     0.285
_refine_diff_density_min     -0.328
_refine_ls_extinction_method     none
_refine_ls_extinction_coef     .
loop_
    _atom_type_symbol
    _atom_type_description
    _atom_type_scat_dispersion_real
    _atom_type_scat_dispersion_imag
    _atom_type_scat_source
    'C' 'C' 0.0033 0.0016
                         'International Tables Vol C Tables 4.2.6.8 and 6.1.1.4'
    'H' 'H' 0.0000 0.0000
                         'International Tables Vol C Tables 4.2.6.8 and 6.1.1.4'
    'N' 'N' 0.0061 0.0033
                         'International Tables Vol C Tables 4.2.6.8 and 6.1.1.4'
    'O' 'O' 0.0106 0.0060
                         'International Tables Vol C Tables 4.2.6.8 and 6.1.1.4'
    'S' 'S' 0.1246 0.1234
                         'International Tables Vol C Tables 4.2.6.8 and 6.1.1.4'
    'Fe' 'Fe' 0.3463 0.8444
                         'International Tables Vol C Tables 4.2.6.8 and 6.1.1.4'
_computing_data_collection
;
APEX2 (Bruker, 2008)
;
_computing_cell_refinement
;
APEX2 (Bruker, 2008)
;
_computing_data_reduction
;
SAINT (Bruker, 2008)
;
_computing_structure_solution
;
SHELXS97 (Sheldrick, 2008)
;
_computing_structure_refinement
;
SHELXL2014 (Sheldrick, 2015)
;
_computing_molecular_graphics
;
ORTEP-3 for Windows (Farrugia, 2012)
;
_computing_publication_material
;
SHELXL2014 (Sheldrick, 2015) and PLATON (Spek, 2009)
;
loop_
    _atom_site_type_symbol
    _atom_site_label
    _atom_site_fract_x
    _atom_site_fract_y
    _atom_site_fract_z
    _atom_site_U_iso_or_equiv
    _atom_site_adp_type
    _atom_site_calc_flag
    _atom_site_occupancy
    _atom_site_disorder_assembly
    _atom_site_disorder_group
    C C1 0.17168(14) 0.29715(10) 0.34129(12) 0.0382(4) Uani d 1 . .
    C C2 0.27528(15) 0.26349(12) 0.30982(13) 0.0437(4) Uani d 1 . .
    C C3 0.36894(17) 0.29875(15) 0.27815(15) 0.0580(5) Uani d 1 . .
    H H3 0.3751 0.3540 0.2741 0.070 Uiso calc 1 . .
    C C4 0.45406(18) 0.24843(19) 0.25235(17) 0.0714(7) Uani d 1 . .
    H H4 0.5173 0.2713 0.2301 0.086 Uiso calc 1 . .
    C C5 0.44852(18) 0.16710(18) 0.25835(16) 0.0683(7) Uani d 1 . .
    H H5 0.5081 0.1363 0.2412 0.082 Uiso calc 1 . .
    C C6 0.35397(17) 0.12899(14) 0.29018(14) 0.0536(5) Uani d 1 . .
    C C7 0.3351(2) 0.04678(15) 0.30007(16) 0.0660(6) Uani d 1 . .
    H H7 0.3897 0.0103 0.2855 0.079 Uiso calc 1 . .
    C C8 0.2377(2) 0.02016(13) 0.33066(17) 0.0649(6) Uani d 1 . .
    H H8 0.2277 -0.0346 0.3372 0.078 Uiso calc 1 . .
    C C9 0.15032(19) 0.07272(11) 0.35320(15) 0.0528(5) Uani d 1 . .
    H H9 0.0834 0.0526 0.3720 0.063 Uiso calc 1 . .
    C C10 0.16661(15) 0.15301(10) 0.34672(12) 0.0397(4) Uani d 1 . .
    C C11 0.26808(15) 0.18037(11) 0.31521(12) 0.0409(4) Uani d 1 . .
    C C12 0.09371(13) 0.22504(9) 0.36526(11) 0.0327(3) Uani d 1 . .
    C C13 0.13859(17) 0.19957(12) 0.54151(13) 0.0478(4) Uani d 1 . .
    H H13A 0.1502 0.2351 0.5961 0.057 Uiso calc 1 . .
    H H13B 0.2128 0.1863 0.5235 0.057 Uiso calc 1 . .
    C C14 -0.06611(17) 0.13300(11) 0.49327(14) 0.0489(5) Uani d 1 . .
    H H14A -0.0738 0.1007 0.4358 0.059 Uiso calc 1 . .
    H H14B -0.1330 0.1248 0.5250 0.059 Uiso calc 1 . .
    C C15 -0.05289(14) 0.22215(9) 0.46914(11) 0.0344(3) Uani d 1 . .
    H H15 -0.0782 0.2554 0.5193 0.041 Uiso calc 1 . .
    C C16 -0.10955(13) 0.25086(9) 0.37114(11) 0.0302(3) Uani d 1 . .
    C C17 -0.02634(13) 0.22598(9) 0.30174(11) 0.0305(3) Uani d 1 . .
    H H17 -0.0450 0.1711 0.2810 0.037 Uiso calc 1 . .
    C C18 -0.03280(14) 0.27774(10) 0.21409(11) 0.0335(3) Uani d 1 . .
    C C19 0.02668(16) 0.25728(12) 0.13894(13) 0.0445(4) Uani d 1 . .
    H H19 0.0699 0.2106 0.1426 0.053 Uiso calc 1 . .
    C C20 0.02230(19) 0.30546(14) 0.05904(14) 0.0562(5) Uani d 1 . .
    H H20 0.0621 0.2911 0.0093 0.067 Uiso calc 1 . .
    C C21 -0.04142(19) 0.37487(13) 0.05351(13) 0.0556(5) Uani d 1 . .
    H H21 -0.0439 0.4075 0.0000 0.067 Uiso calc 1 . .
    C C22 -0.10152(17) 0.39641(11) 0.12664(12) 0.0462(4) Uani d 1 . .
    H H22 -0.1445 0.4432 0.1228 0.055 Uiso calc 1 . .
    C C23 -0.09665(14) 0.34702(10) 0.20609(11) 0.0351(3) Uani d 1 . .
    C C24 -0.12592(14) 0.34274(9) 0.36993(10) 0.0310(3) Uani d 1 . .
    H H24 -0.0518 0.3674 0.3930 0.037 Uiso calc 1 . .
    C C25 -0.21170(15) 0.37219(9) 0.43064(11) 0.0360(4) Uani d 1 . .
    C C26 -0.1857(2) 0.41094(13) 0.52068(13) 0.0546(5) Uani d 1 . .
    H H26 -0.1090 0.4222 0.5545 0.065 Uiso calc 1 . .
    C C27 -0.2915(2) 0.43003(14) 0.55249(15) 0.0691(7) Uani d 1 . .
    H H27 -0.3003 0.4579 0.6119 0.083 Uiso calc 1 . .
    C C28 -0.3806(2) 0.40483(13) 0.48430(18) 0.0621(6) Uani d 1 . .
    H H28 -0.4625 0.4114 0.4878 0.074 Uiso calc 1 . .
    C C29 -0.33282(16) 0.36859(11) 0.40861(16) 0.0476(4) Uani d 1 . .
    H H29 -0.3759 0.3454 0.3508 0.057 Uiso calc 1 . .
    C C30 -0.1999(2) 0.54692(11) 0.33192(16) 0.0600(6) Uani d 1 . .
    H H30 -0.1325 0.5299 0.3037 0.072 Uiso calc 1 . .
    C C31 -0.1986(2) 0.59003(12) 0.41768(18) 0.0629(6) Uani d 1 . .
    H H31 -0.1301 0.6078 0.4598 0.075 Uiso calc 1 . .
    C C32 -0.3126(2) 0.60257(11) 0.43236(16) 0.0586(6) Uani d 1 . .
    H H32 -0.3377 0.6305 0.4867 0.070 Uiso calc 1 . .
    C C33 -0.3842(2) 0.56757(12) 0.35621(16) 0.0595(5) Uani d 1 . .
    H H33 -0.4682 0.5671 0.3477 0.071 Uiso calc 1 . .
    C C34 -0.3144(2) 0.53302(12) 0.29394(14) 0.0591(6) Uani d 1 . .
    H H34 -0.3413 0.5048 0.2343 0.071 Uiso calc 1 . .
    N N1 0.06793(12) 0.23745(8) 0.46323(9) 0.0346(3) Uani d 1 . .
    N N2 -0.22575(12) 0.21372(8) 0.34208(11) 0.0363(3) Uani d 1 . .
    O O1 0.14788(12) 0.36653(7) 0.35017(10) 0.0508(3) Uani d 1 . .
    O O2 -0.16222(11) 0.37057(7) 0.27473(8) 0.0390(3) Uani d 1 . .
    O O3 -0.26393(11) 0.21596(8) 0.25751(9) 0.0492(3) Uani d 1 . .
    O O4 -0.27784(11) 0.18748(9) 0.40367(11) 0.0580(4) Uani d 1 . .
    S S1 0.06376(5) 0.10735(3) 0.57181(4) 0.06071(16) Uani d 1 . .
    Fe Fe1 -0.27986(2) 0.48313(2) 0.42494(2) 0.03501(8) Uani d 1 . .
loop_
    _atom_site_aniso_label
    _atom_site_aniso_U_11
    _atom_site_aniso_U_22
    _atom_site_aniso_U_33
    _atom_site_aniso_U_12
    _atom_site_aniso_U_13
    _atom_site_aniso_U_23
    C1 0.0313(9) 0.0423(9) 0.0401(9) -0.0019(7) 0.0014(7) -0.0009(7)
    C2 0.0288(9) 0.0600(11) 0.0413(9) -0.0012(8) 0.0016(7) -0.0017(8)
    C3 0.0392(11) 0.0821(15) 0.0526(12) -0.0127(10) 0.0066(9) -0.0002(10)
    C4 0.0352(11) 0.125(2) 0.0563(13) -0.0084(13) 0.0130(10) -0.0133(14)
    C5 0.0345(11) 0.117(2) 0.0537(13) 0.0167(12) 0.0063(9) -0.0229(13)
    C6 0.0384(10) 0.0803(15) 0.0400(10) 0.0192(10) -0.0023(8) -0.0148(9)
    C7 0.0633(15) 0.0755(15) 0.0566(13) 0.0355(12) -0.0007(11) -0.0184(11)
    C8 0.0830(17) 0.0436(11) 0.0657(14) 0.0229(11) 0.0015(13) -0.0096(9)
    C9 0.0585(13) 0.0423(10) 0.0584(12) 0.0086(9) 0.0105(10) -0.0052(9)
    C10 0.0375(9) 0.0413(9) 0.0400(9) 0.0090(7) 0.0044(7) -0.0042(7)
    C11 0.0312(9) 0.0562(11) 0.0340(9) 0.0100(8) -0.0003(7) -0.0066(7)
    C12 0.0286(8) 0.0324(8) 0.0369(8) 0.0029(6) 0.0038(6) -0.0023(6)
    C13 0.0474(11) 0.0517(11) 0.0411(10) 0.0094(8) -0.0045(8) 0.0007(8)
    C14 0.0484(11) 0.0448(10) 0.0539(11) 0.0039(8) 0.0082(9) 0.0155(8)
    C15 0.0358(9) 0.0373(8) 0.0307(8) 0.0051(7) 0.0072(7) 0.0016(6)
    C16 0.0268(8) 0.0320(8) 0.0318(8) 0.0013(6) 0.0039(6) -0.0004(6)
    C17 0.0284(8) 0.0312(7) 0.0323(8) 0.0007(6) 0.0060(6) -0.0034(6)
    C18 0.0308(8) 0.0406(8) 0.0290(8) -0.0047(7) 0.0039(6) -0.0044(6)
    C19 0.0424(10) 0.0546(11) 0.0384(9) -0.0024(8) 0.0120(8) -0.0084(8)
    C20 0.0576(13) 0.0762(14) 0.0389(10) -0.0099(11) 0.0215(9) -0.0057(9)
    C21 0.0658(14) 0.0681(13) 0.0338(9) -0.0130(11) 0.0101(9) 0.0091(9)
    C22 0.0532(12) 0.0482(10) 0.0364(9) -0.0053(8) 0.0029(8) 0.0054(7)
    C23 0.0352(9) 0.0418(9) 0.0284(8) -0.0051(7) 0.0045(6) -0.0022(6)
    C24 0.0328(8) 0.0317(8) 0.0285(7) 0.0022(6) 0.0045(6) 0.0005(6)
    C25 0.0406(9) 0.0341(8) 0.0341(8) 0.0090(7) 0.0083(7) 0.0049(6)
    C26 0.0668(13) 0.0656(12) 0.0300(9) 0.0278(10) 0.0021(9) 0.0005(8)
    C27 0.100(2) 0.0739(15) 0.0400(11) 0.0418(14) 0.0312(13) 0.0130(10)
    C28 0.0616(14) 0.0558(12) 0.0778(16) 0.0136(10) 0.0413(13) 0.0157(11)
    C29 0.0403(10) 0.0371(9) 0.0687(12) -0.0014(8) 0.0191(9) -0.0013(8)
    C30 0.0800(16) 0.0359(10) 0.0717(14) -0.0013(10) 0.0380(13) 0.0044(9)
    C31 0.0682(15) 0.0406(10) 0.0811(16) -0.0106(10) 0.0151(12) -0.0122(10)
    C32 0.0757(15) 0.0358(10) 0.0663(14) 0.0118(9) 0.0172(12) -0.0083(9)
    C33 0.0657(14) 0.0489(11) 0.0620(13) 0.0194(10) 0.0019(11) 0.0094(10)
    C34 0.0931(18) 0.0450(11) 0.0387(10) 0.0105(11) 0.0074(11) 0.0085(8)
    N1 0.0331(7) 0.0372(7) 0.0323(7) 0.0056(6) 0.0005(6) -0.0015(5)
    N2 0.0288(7) 0.0346(7) 0.0460(8) 0.0028(6) 0.0071(6) -0.0001(6)
    O1 0.0481(8) 0.0373(7) 0.0668(9) -0.0048(6) 0.0071(7) -0.0017(6)
    O2 0.0476(7) 0.0409(6) 0.0292(6) 0.0123(5) 0.0078(5) 0.0049(5)
    O3 0.0339(7) 0.0675(9) 0.0444(7) -0.0035(6) -0.0003(6) -0.0090(6)
    O4 0.0411(8) 0.0710(9) 0.0645(9) -0.0105(7) 0.0165(7) 0.0170(7)
    S1 0.0694(4) 0.0521(3) 0.0579(3) 0.0147(3) -0.0006(3) 0.0201(2)
    Fe1 0.03822(15) 0.03383(13) 0.03325(13) 0.00572(10) 0.00597(10) -0.00222(9)
_geom_special_details
;
 All esds (except the esd in the dihedral angle between two l.s. planes)
 are estimated using the full covariance matrix.  The cell esds are taken
 into account individually in the estimation of esds in distances, angles
 and torsion angles; correlations between esds in cell parameters are only
 used when they are defined by crystal symmetry.  An approximate (isotropic)
 treatment of cell esds is used for estimating esds involving l.s. planes.
;
loop_
    _geom_bond_atom_site_label_1
    _geom_bond_atom_site_label_2
    _geom_bond_site_symmetry_2
    _geom_bond_distance
    _geom_bond_publ_flag
    C1 O1 . 1.205(2) ?
    C1 C2 . 1.469(2) ?
    C1 C12 . 1.582(2) ?
    C2 C3 . 1.380(3) ?
    C2 C11 . 1.397(3) ?
    C3 C4 . 1.397(3) ?
    C3 H3 . 0.9300 ?
    C4 C5 . 1.366(4) ?
    C4 H4 . 0.9300 ?
    C5 C6 . 1.411(3) ?
    C5 H5 . 0.9300 ?
    C6 C7 . 1.404(3) ?
    C6 C11 . 1.410(2) ?
    C7 C8 . 1.357(4) ?
    C7 H7 . 0.9300 ?
    C8 C9 . 1.424(3) ?
    C8 H8 . 0.9300 ?
    C9 C10 . 1.363(3) ?
    C9 H9 . 0.9300 ?
    C10 C11 . 1.409(3) ?
    C10 C12 . 1.524(2) ?
    C12 N1 . 1.474(2) ?
    C12 C17 . 1.566(2) ?
    C13 N1 . 1.437(2) ?
    C13 S1 . 1.857(2) ?
    C13 H13A . 0.9700 ?
    C13 H13B . 0.9700 ?
    C14 C15 . 1.544(2) ?
    C14 S1 . 1.813(2) ?
    C14 H14A . 0.9700 ?
    C14 H14B . 0.9700 ?
    C15 N1 . 1.460(2) ?
    C15 C16 . 1.530(2) ?
    C15 H15 . 0.9800 ?
    C16 N2 . 1.508(2) ?
    C16 C17 . 1.538(2) ?
    C16 C24 . 1.550(2) ?
    C17 C18 . 1.506(2) ?
    C17 H17 . 0.9800 ?
    C18 C23 . 1.378(2) ?
    C18 C19 . 1.395(2) ?
    C19 C20 . 1.384(3) ?
    C19 H19 . 0.9300 ?
    C20 C21 . 1.380(3) ?
    C20 H20 . 0.9300 ?
    C21 C22 . 1.380(3) ?
    C21 H21 . 0.9300 ?
    C22 C23 . 1.390(2) ?
    C22 H22 . 0.9300 ?
    C23 O2 . 1.3799(19) ?
    C24 O2 . 1.4330(19) ?
    C24 C25 . 1.498(2) ?
    C24 H24 . 0.9800 ?
    C25 C29 . 1.419(3) ?
    C25 C26 . 1.424(3) ?
    C25 Fe1 . 2.0206(16) ?
    C26 C27 . 1.419(3) ?
    C26 Fe1 . 2.0263(19) ?
    C26 H26 . 0.9800 ?
    C27 C28 . 1.388(4) ?
    C27 Fe1 . 2.033(2) ?
    C27 H27 . 0.9800 ?
    C28 C29 . 1.414(3) ?
    C28 Fe1 . 2.027(2) ?
    C28 H28 . 0.9800 ?
    C29 Fe1 . 2.0197(19) ?
    C29 H29 . 0.9800 ?
    C30 C34 . 1.401(3) ?
    C30 C31 . 1.410(3) ?
    C30 Fe1 . 2.026(2) ?
    C30 H30 . 0.9800 ?
    C31 C32 . 1.403(3) ?
    C31 Fe1 . 2.039(2) ?
    C31 H31 . 0.9800 ?
    C32 C33 . 1.401(3) ?
    C32 Fe1 . 2.042(2) ?
    C32 H32 . 0.9800 ?
    C33 C34 . 1.410(3) ?
    C33 Fe1 . 2.030(2) ?
    C33 H33 . 0.9800 ?
    C34 Fe1 . 2.022(2) ?
    C34 H34 . 0.9800 ?
    N2 O4 . 1.2158(19) ?
    N2 O3 . 1.2186(19) ?
loop_
    _geom_angle_atom_site_label_1
    _geom_angle_atom_site_label_2
    _geom_angle_atom_site_label_3
    _geom_angle_site_symmetry_1
    _geom_angle_site_symmetry_3
    _geom_angle
    _geom_angle_publ_flag
    O1 C1 C2 . . 128.05(16) ?
    O1 C1 C12 . . 124.22(15) ?
    C2 C1 C12 . . 107.71(14) ?
    C3 C2 C11 . . 120.08(18) ?
    C3 C2 C1 . . 132.09(19) ?
    C11 C2 C1 . . 107.83(15) ?
    C2 C3 C4 . . 117.6(2) ?
    C2 C3 H3 . . 121.2 ?
    C4 C3 H3 . . 121.2 ?
    C5 C4 C3 . . 122.9(2) ?
    C5 C4 H4 . . 118.6 ?
    C3 C4 H4 . . 118.6 ?
    C4 C5 C6 . . 121.1(2) ?
    C4 C5 H5 . . 119.4 ?
    C6 C5 H5 . . 119.4 ?
    C7 C6 C11 . . 116.3(2) ?
    C7 C6 C5 . . 128.2(2) ?
    C11 C6 C5 . . 115.5(2) ?
    C8 C7 C6 . . 120.43(19) ?
    C8 C7 H7 . . 119.8 ?
    C6 C7 H7 . . 119.8 ?
    C7 C8 C9 . . 122.6(2) ?
    C7 C8 H8 . . 118.7 ?
    C9 C8 H8 . . 118.7 ?
    C10 C9 C8 . . 118.8(2) ?
    C10 C9 H9 . . 120.6 ?
    C8 C9 H9 . . 120.6 ?
    C9 C10 C11 . . 118.39(16) ?
    C9 C10 C12 . . 132.91(17) ?
    C11 C10 C12 . . 108.70(15) ?
    C2 C11 C10 . . 113.68(15) ?
    C2 C11 C6 . . 122.87(18) ?
    C10 C11 C6 . . 123.45(19) ?
    N1 C12 C10 . . 117.90(13) ?
    N1 C12 C17 . . 104.47(12) ?
    C10 C12 C17 . . 113.24(13) ?
    N1 C12 C1 . . 107.21(13) ?
    C10 C12 C1 . . 102.06(13) ?
    C17 C12 C1 . . 111.98(13) ?
    N1 C13 S1 . . 107.58(13) ?
    N1 C13 H13A . . 110.2 ?
    S1 C13 H13A . . 110.2 ?
    N1 C13 H13B . . 110.2 ?
    S1 C13 H13B . . 110.2 ?
    H13A C13 H13B . . 108.5 ?
    C15 C14 S1 . . 105.19(13) ?
    C15 C14 H14A . . 110.7 ?
    S1 C14 H14A . . 110.7 ?
    C15 C14 H14B . . 110.7 ?
    S1 C14 H14B . . 110.7 ?
    H14A C14 H14B . . 108.8 ?
    N1 C15 C16 . . 101.46(12) ?
    N1 C15 C14 . . 108.15(13) ?
    C16 C15 C14 . . 117.35(14) ?
    N1 C15 H15 . . 109.8 ?
    C16 C15 H15 . . 109.8 ?
    C14 C15 H15 . . 109.8 ?
    N2 C16 C15 . . 112.49(13) ?
    N2 C16 C17 . . 110.46(12) ?
    C15 C16 C17 . . 104.88(12) ?
    N2 C16 C24 . . 107.42(12) ?
    C15 C16 C24 . . 111.08(12) ?
    C17 C16 C24 . . 110.55(12) ?
    C18 C17 C16 . . 113.96(13) ?
    C18 C17 C12 . . 114.58(13) ?
    C16 C17 C12 . . 103.97(12) ?
    C18 C17 H17 . . 108.0 ?
    C16 C17 H17 . . 108.0 ?
    C12 C17 H17 . . 108.0 ?
    C23 C18 C19 . . 118.06(16) ?
    C23 C18 C17 . . 121.07(14) ?
    C19 C18 C17 . . 120.87(15) ?
    C20 C19 C18 . . 120.93(19) ?
    C20 C19 H19 . . 119.5 ?
    C18 C19 H19 . . 119.5 ?
    C21 C20 C19 . . 119.68(17) ?
    C21 C20 H20 . . 120.2 ?
    C19 C20 H20 . . 120.2 ?
    C20 C21 C22 . . 120.62(18) ?
    C20 C21 H21 . . 119.7 ?
    C22 C21 H21 . . 119.7 ?
    C21 C22 C23 . . 118.88(19) ?
    C21 C22 H22 . . 120.6 ?
    C23 C22 H22 . . 120.6 ?
    C18 C23 O2 . . 122.36(14) ?
    C18 C23 C22 . . 121.83(16) ?
    O2 C23 C22 . . 115.78(15) ?
    O2 C24 C25 . . 107.16(13) ?
    O2 C24 C16 . . 110.69(12) ?
    C25 C24 C16 . . 114.40(13) ?
    O2 C24 H24 . . 108.1 ?
    C25 C24 H24 . . 108.1 ?
    C16 C24 H24 . . 108.1 ?
    C29 C25 C26 . . 107.44(16) ?
    C29 C25 C24 . . 126.76(16) ?
    C26 C25 C24 . . 125.79(17) ?
    C29 C25 Fe1 . . 69.41(10) ?
    C26 C25 Fe1 . . 69.61(10) ?
    C24 C25 Fe1 . . 125.15(11) ?
    C27 C26 C25 . . 107.3(2) ?
    C27 C26 Fe1 . . 69.80(12) ?
    C25 C26 Fe1 . . 69.18(10) ?
    C27 C26 H26 . . 126.3 ?
    C25 C26 H26 . . 126.3 ?
    Fe1 C26 H26 . . 126.3 ?
    C28 C27 C26 . . 108.86(19) ?
    C28 C27 Fe1 . . 69.77(12) ?
    C26 C27 Fe1 . . 69.27(11) ?
    C28 C27 H27 . . 125.6 ?
    C26 C27 H27 . . 125.6 ?
    Fe1 C27 H27 . . 125.6 ?
    C27 C28 C29 . . 108.34(19) ?
    C27 C28 Fe1 . . 70.25(13) ?
    C29 C28 Fe1 . . 69.27(11) ?
    C27 C28 H28 . . 125.8 ?
    C29 C28 H28 . . 125.8 ?
    Fe1 C28 H28 . . 125.8 ?
    C28 C29 C25 . . 108.0(2) ?
    C28 C29 Fe1 . . 69.84(12) ?
    C25 C29 Fe1 . . 69.47(10) ?
    C28 C29 H29 . . 126.0 ?
    C25 C29 H29 . . 126.0 ?
    Fe1 C29 H29 . . 126.0 ?
    C34 C30 C31 . . 108.0(2) ?
    C34 C30 Fe1 . . 69.59(12) ?
    C31 C30 Fe1 . . 70.19(12) ?
    C34 C30 H30 . . 126.0 ?
    C31 C30 H30 . . 126.0 ?
    Fe1 C30 H30 . . 126.0 ?
    C32 C31 C30 . . 108.0(2) ?
    C32 C31 Fe1 . . 70.00(12) ?
    C30 C31 Fe1 . . 69.22(11) ?
    C32 C31 H31 . . 126.0 ?
    C30 C31 H31 . . 126.0 ?
    Fe1 C31 H31 . . 126.0 ?
    C33 C32 C31 . . 108.0(2) ?
    C33 C32 Fe1 . . 69.43(11) ?
    C31 C32 Fe1 . . 69.79(11) ?
    C33 C32 H32 . . 126.0 ?
    C31 C32 H32 . . 126.0 ?
    Fe1 C32 H32 . . 126.0 ?
    C32 C33 C34 . . 108.1(2) ?
    C32 C33 Fe1 . . 70.32(12) ?
    C34 C33 Fe1 . . 69.32(12) ?
    C32 C33 H33 . . 125.9 ?
    C34 C33 H33 . . 125.9 ?
    Fe1 C33 H33 . . 125.9 ?
    C30 C34 C33 . . 107.9(2) ?
    C30 C34 Fe1 . . 69.93(12) ?
    C33 C34 Fe1 . . 69.95(12) ?
    C30 C34 H34 . . 126.1 ?
    C33 C34 H34 . . 126.1 ?
    Fe1 C34 H34 . . 126.1 ?
    C13 N1 C15 . . 110.07(14) ?
    C13 N1 C12 . . 119.29(14) ?
    C15 N1 C12 . . 111.06(13) ?
    O4 N2 O3 . . 124.10(15) ?
    O4 N2 C16 . . 118.91(14) ?
    O3 N2 C16 . . 116.87(13) ?
    C23 O2 C24 . . 116.45(12) ?
    C14 S1 C13 . . 92.80(9) ?
    C29 Fe1 C25 . . 41.12(8) ?
    C29 Fe1 C34 . . 105.54(9) ?
    C25 Fe1 C34 . . 116.39(8) ?
    C29 Fe1 C30 . . 126.18(8) ?
    C25 Fe1 C30 . . 106.99(8) ?
    C34 Fe1 C30 . . 40.48(10) ?
    C29 Fe1 C26 . . 69.01(9) ?
    C25 Fe1 C26 . . 41.21(7) ?
    C34 Fe1 C26 . . 151.72(9) ?
    C30 Fe1 C26 . . 119.19(10) ?
    C29 Fe1 C28 . . 40.89(8) ?
    C25 Fe1 C28 . . 68.99(8) ?
    C34 Fe1 C28 . . 126.31(11) ?
    C30 Fe1 C28 . . 164.13(11) ?
    C26 Fe1 C28 . . 68.58(10) ?
    C29 Fe1 C33 . . 116.71(9) ?
    C25 Fe1 C33 . . 150.45(8) ?
    C34 Fe1 C33 . . 40.73(9) ?
    C30 Fe1 C33 . . 68.12(10) ?
    C26 Fe1 C33 . . 166.86(8) ?
    C28 Fe1 C33 . . 107.36(10) ?
    C29 Fe1 C27 . . 68.18(10) ?
    C25 Fe1 C27 . . 68.80(7) ?
    C34 Fe1 C27 . . 164.63(11) ?
    C30 Fe1 C27 . . 154.40(12) ?
    C26 Fe1 C27 . . 40.93(9) ?
    C28 Fe1 C27 . . 39.98(10) ?
    C33 Fe1 C27 . . 128.18(9) ?
    C29 Fe1 C31 . . 165.30(8) ?
    C25 Fe1 C31 . . 128.46(9) ?
    C34 Fe1 C31 . . 68.11(10) ?
    C30 Fe1 C31 . . 40.58(9) ?
    C26 Fe1 C31 . . 109.88(10) ?
    C28 Fe1 C31 . . 153.45(9) ?
    C33 Fe1 C31 . . 67.79(10) ?
    C27 Fe1 C31 . . 121.25(11) ?
    C29 Fe1 C32 . . 151.41(9) ?
    C25 Fe1 C32 . . 167.14(9) ?
    C34 Fe1 C32 . . 68.12(9) ?
    C30 Fe1 C32 . . 68.01(9) ?
    C26 Fe1 C32 . . 129.74(9) ?
    C28 Fe1 C32 . . 119.10(9) ?
    C33 Fe1 C32 . . 40.25(9) ?
    C27 Fe1 C32 . . 110.24(9) ?
    C31 Fe1 C32 . . 40.22(9) ?
loop_
    _geom_torsion_atom_site_label_1
    _geom_torsion_atom_site_label_2
    _geom_torsion_atom_site_label_3
    _geom_torsion_atom_site_label_4
    _geom_torsion_site_symmetry_1
    _geom_torsion_site_symmetry_2
    _geom_torsion_site_symmetry_3
    _geom_torsion_site_symmetry_4
    _geom_torsion
    _geom_torsion_publ_flag
    O1 C1 C2 C3 . . . . -3.5(3) ?
    C12 C1 C2 C3 . . . . 177.9(2) ?
    O1 C1 C2 C11 . . . . 177.00(18) ?
    C12 C1 C2 C11 . . . . -1.61(19) ?
    C11 C2 C3 C4 . . . . 0.0(3) ?
    C1 C2 C3 C4 . . . . -179.4(2) ?
    C2 C3 C4 C5 . . . . -0.8(3) ?
    C3 C4 C5 C6 . . . . 1.0(4) ?
    C4 C5 C6 C7 . . . . 179.8(2) ?
    C4 C5 C6 C11 . . . . -0.3(3) ?
    C11 C6 C7 C8 . . . . 1.1(3) ?
    C5 C6 C7 C8 . . . . -179.0(2) ?
    C6 C7 C8 C9 . . . . 0.6(4) ?
    C7 C8 C9 C10 . . . . -2.1(3) ?
    C8 C9 C10 C11 . . . . 1.8(3) ?
    C8 C9 C10 C12 . . . . -179.70(19) ?
    C3 C2 C11 C10 . . . . -178.66(17) ?
    C1 C2 C11 C10 . . . . 0.9(2) ?
    C3 C2 C11 C6 . . . . 0.6(3) ?
    C1 C2 C11 C6 . . . . -179.89(16) ?
    C9 C10 C11 C2 . . . . 179.08(17) ?
    C12 C10 C11 C2 . . . . 0.3(2) ?
    C9 C10 C11 C6 . . . . -0.1(3) ?
    C12 C10 C11 C6 . . . . -178.96(16) ?
    C7 C6 C11 C2 . . . . 179.51(18) ?
    C5 C6 C11 C2 . . . . -0.4(3) ?
    C7 C6 C11 C10 . . . . -1.3(3) ?
    C5 C6 C11 C10 . . . . 178.75(18) ?
    C9 C10 C12 N1 . . . . 63.2(3) ?
    C11 C10 C12 N1 . . . . -118.28(16) ?
    C9 C10 C12 C17 . . . . -59.2(3) ?
    C11 C10 C12 C17 . . . . 119.36(15) ?
    C9 C10 C12 C1 . . . . -179.8(2) ?
    C11 C10 C12 C1 . . . . -1.18(17) ?
    O1 C1 C12 N1 . . . . -52.4(2) ?
    C2 C1 C12 N1 . . . . 126.23(14) ?
    O1 C1 C12 C10 . . . . -177.00(17) ?
    C2 C1 C12 C10 . . . . 1.68(17) ?
    O1 C1 C12 C17 . . . . 61.6(2) ?
    C2 C1 C12 C17 . . . . -119.74(15) ?
    S1 C14 C15 N1 . . . . 34.99(16) ?
    S1 C14 C15 C16 . . . . 148.88(12) ?
    N1 C15 C16 N2 . . . . 157.43(12) ?
    C14 C15 C16 N2 . . . . 39.87(19) ?
    N1 C15 C16 C17 . . . . 37.33(15) ?
    C14 C15 C16 C17 . . . . -80.23(17) ?
    N1 C15 C16 C24 . . . . -82.12(14) ?
    C14 C15 C16 C24 . . . . 160.32(14) ?
    N2 C16 C17 C18 . . . . 85.38(16) ?
    C15 C16 C17 C18 . . . . -153.19(13) ?
    C24 C16 C17 C18 . . . . -33.38(18) ?
    N2 C16 C17 C12 . . . . -149.19(12) ?
    C15 C16 C17 C12 . . . . -27.75(15) ?
    C24 C16 C17 C12 . . . . 92.05(14) ?
    N1 C12 C17 C18 . . . . 132.57(13) ?
    C10 C12 C17 C18 . . . . -97.87(16) ?
    C1 C12 C17 C18 . . . . 16.87(18) ?
    N1 C12 C17 C16 . . . . 7.54(15) ?
    C10 C12 C17 C16 . . . . 137.10(14) ?
    C1 C12 C17 C16 . . . . -108.16(14) ?
    C16 C17 C18 C23 . . . . 8.6(2) ?
    C12 C17 C18 C23 . . . . -111.04(17) ?
    C16 C17 C18 C19 . . . . -172.07(15) ?
    C12 C17 C18 C19 . . . . 68.33(19) ?
    C23 C18 C19 C20 . . . . 0.4(3) ?
    C17 C18 C19 C20 . . . . -178.95(17) ?
    C18 C19 C20 C21 . . . . 0.2(3) ?
    C19 C20 C21 C22 . . . . -0.5(3) ?
    C20 C21 C22 C23 . . . . 0.1(3) ?
    C19 C18 C23 O2 . . . . 177.22(15) ?
    C17 C18 C23 O2 . . . . -3.4(2) ?
    C19 C18 C23 C22 . . . . -0.8(3) ?
    C17 C18 C23 C22 . . . . 178.54(15) ?
    C21 C22 C23 C18 . . . . 0.6(3) ?
    C21 C22 C23 O2 . . . . -177.60(17) ?
    N2 C16 C24 O2 . . . . -65.60(15) ?
    C15 C16 C24 O2 . . . . 171.00(12) ?
    C17 C16 C24 O2 . . . . 54.99(17) ?
    N2 C16 C24 C25 . . . . 55.58(17) ?
    C15 C16 C24 C25 . . . . -67.83(18) ?
    C17 C16 C24 C25 . . . . 176.16(13) ?
    O2 C24 C25 C29 . . . . 46.3(2) ?
    C16 C24 C25 C29 . . . . -76.8(2) ?
    O2 C24 C25 C26 . . . . -132.02(17) ?
    C16 C24 C25 C26 . . . . 104.88(19) ?
    O2 C24 C25 Fe1 . . . . -43.03(18) ?
    C16 C24 C25 Fe1 . . . . -166.13(11) ?
    C29 C25 C26 C27 . . . . 0.3(2) ?
    C24 C25 C26 C27 . . . . 178.93(16) ?
    Fe1 C25 C26 C27 . . . . 59.64(14) ?
    C29 C25 C26 Fe1 . . . . -59.33(12) ?
    C24 C25 C26 Fe1 . . . . 119.29(16) ?
    C25 C26 C27 C28 . . . . -0.6(2) ?
    Fe1 C26 C27 C28 . . . . 58.67(15) ?
    C25 C26 C27 Fe1 . . . . -59.25(13) ?
    C26 C27 C28 C29 . . . . 0.6(2) ?
    Fe1 C27 C28 C29 . . . . 58.98(14) ?
    C26 C27 C28 Fe1 . . . . -58.37(15) ?
    C27 C28 C29 C25 . . . . -0.4(2) ?
    Fe1 C28 C29 C25 . . . . 59.17(12) ?
    C27 C28 C29 Fe1 . . . . -59.59(15) ?
    C26 C25 C29 C28 . . . . 0.1(2) ?
    C24 C25 C29 C28 . . . . -178.55(16) ?
    Fe1 C25 C29 C28 . . . . -59.40(13) ?
    C26 C25 C29 Fe1 . . . . 59.46(13) ?
    C24 C25 C29 Fe1 . . . . -119.15(16) ?
    C34 C30 C31 C32 . . . . 0.0(2) ?
    Fe1 C30 C31 C32 . . . . -59.50(15) ?
    C34 C30 C31 Fe1 . . . . 59.54(14) ?
    C30 C31 C32 C33 . . . . -0.1(2) ?
    Fe1 C31 C32 C33 . . . . -59.08(15) ?
    C30 C31 C32 Fe1 . . . . 59.01(15) ?
    C31 C32 C33 C34 . . . . 0.1(2) ?
    Fe1 C32 C33 C34 . . . . -59.23(14) ?
    C31 C32 C33 Fe1 . . . . 59.30(15) ?
    C31 C30 C34 C33 . . . . 0.0(2) ?
    Fe1 C30 C34 C33 . . . . 59.93(14) ?
    C31 C30 C34 Fe1 . . . . -59.92(15) ?
    C32 C33 C34 C30 . . . . -0.1(2) ?
    Fe1 C33 C34 C30 . . . . -59.91(14) ?
    C32 C33 C34 Fe1 . . . . 59.86(15) ?
    S1 C13 N1 C15 . . . . 31.86(16) ?
    S1 C13 N1 C12 . . . . -98.21(16) ?
    C16 C15 N1 C13 . . . . -168.36(13) ?
    C14 C15 N1 C13 . . . . -44.33(18) ?
    C16 C15 N1 C12 . . . . -34.03(15) ?
    C14 C15 N1 C12 . . . . 90.01(16) ?
    C10 C12 N1 C13 . . . . 19.8(2) ?
    C17 C12 N1 C13 . . . . 146.48(15) ?
    C1 C12 N1 C13 . . . . -94.53(17) ?
    C10 C12 N1 C15 . . . . -109.86(16) ?
    C17 C12 N1 C15 . . . . 16.86(16) ?
    C1 C12 N1 C15 . . . . 135.85(13) ?
    C15 C16 N2 O4 . . . . 22.38(19) ?
    C17 C16 N2 O4 . . . . 139.20(15) ?
    C24 C16 N2 O4 . . . . -100.16(16) ?
    C15 C16 N2 O3 . . . . -161.40(13) ?
    C17 C16 N2 O3 . . . . -44.58(18) ?
    C24 C16 N2 O3 . . . . 76.06(16) ?
    C18 C23 O2 C24 . . . . 26.5(2) ?
    C22 C23 O2 C24 . . . . -155.38(15) ?
    C25 C24 O2 C23 . . . . -177.50(13) ?
    C16 C24 O2 C23 . . . . -52.13(18) ?
    C15 C14 S1 C13 . . . . -14.50(13) ?
    N1 C13 S1 C14 . . . . -8.95(14) ?
loop_
    _geom_hbond_atom_site_label_D
    _geom_hbond_atom_site_label_H
    _geom_hbond_atom_site_label_A
    _geom_hbond_site_symmetry_A
    _geom_hbond_distance_DH
    _geom_hbond_distance_HA
    _geom_hbond_distance_DA
    _geom_hbond_angle_DHA
    C13 H13A O3 4_666 0.97 2.50 3.417(3) 157
    C20 H20 O4 4_665 0.93 2.59 3.440(3) 152
    C24 H24 O1 ----- 0.98 2.51 3.301(3) 138
_shelx_hkl_file
;
   1   0   0    0.32    0.02
   1   0   0    0.29    0.02
  -1   0   0    0.48    0.04
  -2   0   0  446.90   14.72
  -2   0   0  462.50   14.78
   2   0   0  474.82   14.22
  -2   0   0  471.61   12.90
   3   0   0    0.00    0.03
   3   0   0    0.11    0.03
  -3   0   0    0.07    0.02
  -3   0   0    0.05    0.02
  -3   0   0    0.19    0.07
  -4   0   0    8.32    0.32
   4   0   0    6.95    0.27
   5   0   0    0.22    0.06
  -5   0   0    0.04    0.08
  -6   0   0   22.18    0.77
   6   0   0   22.05    0.75
  -7   0   0    0.15    0.11
   7   0   0    0.10    0.08
   8   0   0    5.41    0.29
   8   0   0    5.31    0.23
  -8   0   0    5.42    0.36
  -9   0   0   -0.02    0.16
 -10   0   0   11.29    0.60
 -11   0   0    0.06    0.19
 -12   0   0    9.84    0.59
 -13   0   0    0.01    0.21
 -14   0   0    2.15    0.35
 -15   0   0   -0.27    0.23
  -1  -1   0   23.55    0.66
  -1  -1   0   22.31    0.65
  -1  -1   0   21.33    0.70
   1  -1   0   21.63    0.71
   1  -1   0   23.45    0.71
  -1  -1   0   23.04    0.71
  -1   1   0   21.47    0.72
   1   1   0   22.63    0.71
  -1   1   0   22.46    0.72
   1   1   0   21.90    0.70
   2  -1   0   20.50    0.63
   2  -1   0   20.73    0.63
  -2  -1   0   19.22    0.63
  -2  -1   0   18.89    0.63
  -2  -1   0   20.39    0.61
   2   1   0   19.06    0.63
   2   1   0   19.86    0.63
   3  -1   0    9.00    0.29
   3  -1   0    8.62    0.29
  -3  -1   0    8.43    0.33
  -3  -1   0    8.28    0.29
  -3  -1   0    8.29    0.29
   3   1   0    8.26    0.30
  -3   1   0    8.87    0.32
   3   1   0    8.76    0.31
  -4  -1   0   42.92    1.28
   4  -1   0   42.24    1.28
  -4  -1   0   40.40    1.28
  -4  -1   0   39.78    1.25
  -4   1   0   40.41    1.23
   5  -1   0   10.46    0.37
  -5  -1   0   10.34    0.34
  -5  -1   0   10.41    0.43
  -5  -1   0    9.97    0.34
  -5   1   0   10.49    0.41
   5   1   0   10.30    0.39
  -6  -1   0    0.42    0.12
   6  -1   0    0.45    0.08
   6   1   0    0.65    0.09
  -6   1   0    0.50    0.12
   7  -1   0   80.01    2.49
  -7  -1   0   76.90    2.40
   7  -1   0   83.46    2.30
   7   1   0   80.32    2.51
  -7   1   0   79.47    2.39
  -8  -1   0   -0.06    0.13
   8  -1   0    0.09    0.08
   8  -1   0    0.07    0.09
  -8   1   0    0.00    0.12
   8   1   0    0.03    0.08
   8   1   0    0.11    0.06
  -9  -1   0   13.39    0.62
  -9   1   0   12.50    0.59
 -10  -1   0   14.02    0.68
 -10   1   0   13.66    0.66
 -11  -1   0    8.23    0.54
 -11   1   0    8.30    0.53
 -12  -1   0    0.35    0.22
 -12   1   0    0.10    0.20
 -13  -1   0    2.81    0.37
 -13   1   0    3.67    0.39
 -14  -1   0    2.20    0.36
 -14   1   0    1.40    0.31
 -15  -1   0    0.35    0.28
 -15   1   0   -0.27    0.22
   0  -2   0  248.66    7.80
   0  -2   0  273.24    7.21
   0   2   0  256.14    7.85
   0   2   0  255.49    7.84
   1  -2   0  303.72    8.04
  -1  -2   0  286.13    8.02
   1  -2   0  289.96    8.73
   1  -2   0  289.44    8.80
  -1  -2   0  290.70    8.71
  -1  -2   0  280.70    8.70
   1   2   0  295.93    8.70
  -1   2   0  289.67    8.82
   1   2   0  272.62    8.70
  -1   2   0  289.96    8.76
  -2  -2   0  575.27   17.83
  -2  -2   0  566.03   17.71
   2  -2   0  599.02   17.83
  -2  -2   0  623.18   16.55
   2  -2   0  600.20   17.91
  -2  -2   0  570.10   16.34
   2   2   0  561.74   17.83
  -2   2   0  568.44   18.07
   2   2   0  609.22   17.70
  -2   2   0  598.91   18.09
  -2   2   0  606.53   16.48
  -3  -2   0  192.83    5.22
  -3  -2   0  185.06    5.22
   3  -2   0  189.33    5.63
  -3  -2   0  181.15    5.63
   3  -2   0  186.46    5.63
  -3  -2   0  181.52    5.63
   3   2   0  190.03    5.63
   3   2   0  183.88    5.63
   4  -2   0    0.81    0.08
  -4  -2   0    0.93    0.08
  -4  -2   0    0.34    0.09
  -4  -2   0    1.08    0.09
  -4   2   0    0.67    0.09
   4   2   0    0.62    0.08
   5  -2   0    0.94    0.08
  -5  -2   0    0.83    0.13
  -5  -2   0    0.71    0.07
  -5  -2   0    0.81    0.08
  -5   2   0    0.79    0.11
  -6  -2   0    6.01    0.23
  -6  -2   0    5.88    0.23
   6  -2   0    5.99    0.26
  -6  -2   0    5.79    0.34
   6  -2   0    6.05    0.26
   6   2   0    6.03    0.28
  -6   2   0    6.46    0.32
   7  -2   0    1.59    0.14
  -7  -2   0    1.46    0.20
   7  -2   0    1.49    0.14
   7   2   0    1.86    0.17
  -7   2   0    1.69    0.19
  -8  -2   0    3.92    0.33
   8  -2   0    3.80    0.24
   8  -2   0    3.99    0.23
   8   2   0    4.19    0.27
  -8   2   0    3.52    0.30
  -9  -2   0    0.55    0.19
  -9   2   0    0.36    0.17
 -10  -2   0   13.39    0.67
 -10   2   0   12.28    0.62
 -11  -2   0    1.47    0.28
 -11   2   0    1.41    0.26
 -12  -2   0   -0.05    0.20
 -12   2   0    0.05    0.19
 -13  -2   0    0.09    0.22
 -13   2   0    0.21    0.22
 -14  -2   0    4.73    0.48
 -14   2   0    5.37    0.47
 -15  -2   0    0.08    0.26
 -15   2   0   -0.06    0.25
   0  -3   0    0.20    0.04
   0  -3   0    0.11    0.03
   0  -3   0    0.04    0.03
   0  -3   0    0.04    0.03
   0   3   0    0.27    0.04
   0   3   0    0.07    0.03
   1  -3   0   49.92    1.57
   1  -3   0   53.89    1.58
  -1  -3   0   50.19    1.58
   1  -3   0   52.18    1.47
  -1  -3   0   51.99    1.46
  -1  -3   0   52.08    1.59
  -1  -3   0   50.53    1.45
  -1   3   0   50.09    1.57
   1   3   0   48.68    1.58
   1   3   0   48.56    1.58
  -1   3   0   51.21    1.57
  -2  -3   0    0.35    0.07
  -2  -3   0    0.47    0.06
  -2  -3   0    0.42    0.06
   2  -3   0    0.45    0.05
   2  -3   0    0.54    0.07
  -2  -3   0    0.47    0.06
   2   3   0    0.40    0.06
   2   3   0    0.60    0.07
  -2   3   0    0.40    0.05
  -2   3   0    0.45    0.05
  -3  -3   0   78.03    2.19
   3  -3   0   76.05    2.37
  -3  -3   0   77.56    2.39
   3  -3   0   79.26    2.37
  -3  -3   0   76.55    2.24
  -3  -3   0   78.80    2.39
   3  -3   0   77.18    2.22
  -3   3   0   78.92    2.19
   3   3   0   76.65    2.39
  -3   3   0   76.91    2.38
   3   3   0   76.04    2.39
  -3   3   0   76.65    2.37
  -4  -3   0    1.07    0.08
  -4  -3   0    1.07    0.10
  -4  -3   0    1.13    0.10
   4  -3   0    1.31    0.10
   4  -3   0    1.09    0.11
  -4  -3   0    1.14    0.14
   4   3   0    0.93    0.10
  -4   3   0    1.33    0.11
   5  -3   0  145.86    4.45
  -5  -3   0  151.32    4.47
   5  -3   0  149.28    4.15
  -5  -3   0  147.55    4.20
  -5  -3   0  141.93    4.46
   5   3   0  144.69    4.49
  -6  -3   0   32.28    1.08
  -6  -3   0   31.01    1.03
  -6  -3   0   32.97    1.04
   6  -3   0   32.20    1.00
   6  -3   0   32.54    1.05
  -6   3   0   32.52    1.03
  -7  -3   0   34.41    1.10
   7  -3   0   35.13    1.14
   7  -3   0   37.14    1.09
  -7  -3   0   34.78    1.10
  -7  -3   0   34.75    1.19
   7   3   0   33.60    1.18
  -7   3   0   34.78    1.13
   8  -3   0    1.60    0.15
  -8  -3   0    1.26    0.22
  -8   3   0    1.33    0.19
  -9  -3   0   53.18    1.80
   9  -3   0   54.72    1.65
  -9   3   0   56.25    1.75
 -10  -3   0   11.81    0.63
 -10   3   0   11.84    0.58
 -11  -3   0   20.47    0.91
 -11   3   0   21.47    0.87
 -12  -3   0    2.26    0.33
 -12   3   0    3.25    0.34
 -13  -3   0    1.99    0.33
 -13   3   0    1.73    0.30
 -14  -3   0   -0.04    0.24
 -14   3   0    0.65    0.27
 -15  -3   0    1.87    0.38
   0  -4   0    0.60    0.07
   0  -4   0    0.51    0.07
   0  -4   0    0.42    0.06
   0  -4   0    0.50    0.05
   0   4   0    0.39    0.06
   0   4   0    0.39    0.06
  -1  -4   0  150.37    4.20
   1  -4   0  152.68    4.23
  -1  -4   0  151.16    4.22
  -1  -4   0  154.44    4.57
   1  -4   0  158.56    4.57
  -1  -4   0  143.32    4.56
   1  -4   0  146.81    4.56
  -1   4   0  149.23    4.56
  -1   4   0  147.29    4.56
   1   4   0  148.98    4.57
  -2  -4   0   51.60    1.66
  -2  -4   0   52.98    1.54
   2  -4   0   54.05    1.55
   2  -4   0   51.44    1.64
  -2  -4   0   53.62    1.66
   2  -4   0   54.86    1.65
   2   4   0   51.64    1.66
  -2   4   0   52.60    1.64
   2   4   0   51.85    1.66
  -2   4   0   52.53    1.64
   3  -4   0   63.12    1.95
   3  -4   0   63.48    1.84
  -3  -4   0   63.30    1.80
  -3  -4   0   60.39    1.97
  -3  -4   0   62.81    1.85
  -3  -4   0   62.60    1.97
  -3   4   0   65.47    1.79
   3   4   0   62.89    1.97
   3   4   0   62.30    1.98
  -3   4   0   63.63    1.94
  -3   4   0   61.86    1.93
  -4  -4   0  454.45   13.63
  -4  -4   0  463.50   12.59
  -4  -4   0  454.22   13.63
   4  -4   0  453.30   13.61
   4  -4   0  455.40   12.61
  -4  -4   0  446.01   12.61
   4   4   0  436.30   13.64
  -4   4   0  462.99   12.56
  -5  -4   0   43.42    1.35
  -5  -4   0   42.06    1.21
   5  -4   0   42.39    1.27
   5  -4   0   41.73    1.33
  -5  -4   0   39.57    1.31
  -5  -4   0   39.51    1.33
  -5   4   0   43.51    1.26
   5   4   0   40.78    1.37
  -6  -4   0   73.25    2.18
   6  -4   0   75.89    2.12
  -6  -4   0   74.18    2.24
  -6  -4   0   71.54    2.24
   6  -4   0   75.01    2.24
  -6   4   0   60.94    2.09
   6   4   0   71.05    2.28
  -7  -4   0    0.13    0.08
  -7  -4   0    0.05    0.07
  -7  -4   0    0.09    0.14
   7  -4   0    0.08    0.10
   7  -4   0    0.01    0.09
   7   4   0    0.21    0.10
  -7   4   0    0.09    0.08
  -8  -4   0   13.39    0.48
   8  -4   0   14.28    0.54
  -8  -4   0   14.11    0.48
  -8  -4   0   13.76    0.65
  -8   4   0   14.07    0.58
  -9  -4   0    2.17    0.29
   9  -4   0    3.20    0.25
  -9   4   0    3.43    0.29
 -10  -4   0    4.10    0.39
 -10   4   0    4.61    0.36
 -11  -4   0   -0.26    0.17
 -11   4   0   -0.01    0.17
 -12  -4   0    6.63    0.52
 -12   4   0    7.74    0.49
 -13  -4   0    0.80    0.28
 -13   4   0    1.39    0.28
 -14  -4   0    0.17    0.25
 -15  -4   0    1.08    0.34
   0  -5   0   -0.01    0.04
   0  -5   0    0.06    0.05
   0  -5   0    0.10    0.06
   0  -5   0    0.03    0.05
   0   5   0    0.00    0.04
   0   5   0    0.06    0.05
  -1  -5   0    0.21    0.07
  -1  -5   0    0.23    0.06
   1  -5   0    0.18    0.06
   1  -5   0    0.17    0.06
  -1  -5   0    0.09    0.05
  -1  -5   0    0.13    0.06
   1  -5   0    0.11    0.05
  -1   5   0    0.35    0.06
   1   5   0    0.07    0.04
  -1   5   0    0.12    0.05
   1   5   0    0.22    0.06
  -2  -5   0   21.80    0.75
  -2  -5   0   22.19    0.69
   2  -5   0   22.09    0.71
  -2  -5   0   22.39    0.70
  -2  -5   0   22.06    0.76
   2  -5   0   20.87    0.74
  -2   5   0   22.20    0.73
  -2   5   0   21.61    0.72
   2   5   0   22.14    0.75
   2   5   0   20.83    0.76
  -3  -5   0  104.85    3.02
  -3  -5   0  101.72    3.25
   3  -5   0  105.96    3.23
   3  -5   0  104.61    3.02
  -3  -5   0  106.13    2.99
  -3  -5   0  107.47    3.26
  -3   5   0  105.84    3.22
  -3   5   0  104.89    3.21
  -3   5   0  107.91    2.95
   3   5   0  103.23    3.26
   4  -5   0    0.23    0.07
  -4  -5   0    0.21    0.08
  -4  -5   0    0.40    0.09
  -4  -5   0    0.30    0.08
   4  -5   0    0.22    0.09
  -4  -5   0    0.28    0.10
  -4   5   0    0.27    0.07
  -4   5   0    0.20    0.05
   4   5   0    0.20    0.08
  -4   5   0    0.24    0.05
   5  -5   0   22.08    0.78
  -5  -5   0   23.37    0.72
   5  -5   0   23.23    0.77
  -5  -5   0   23.97    0.81
  -5  -5   0   22.77    0.80
  -5  -5   0   22.11    0.81
   5   5   0   22.85    0.83
  -5   5   0   23.27    0.73
   6  -5   0   18.06    0.65
   6  -5   0   18.07    0.65
  -6  -5   0   16.98    0.65
  -6  -5   0   19.31    0.67
  -6  -5   0   17.00    0.70
   6   5   0   18.83    0.70
  -6   5   0   18.64    0.63
  -7  -5   0    6.46    0.31
   7  -5   0    6.73    0.34
   7  -5   0    6.71    0.32
  -7  -5   0    6.40    0.41
  -7  -5   0    7.29    0.32
  -7   5   0    7.18    0.35
  -8  -5   0   26.37    0.90
  -8  -5   0   27.09    0.90
   8  -5   0   27.10    0.91
  -8  -5   0   26.95    1.01
   9  -5   0   27.07    0.92
  -9  -5   0   26.90    1.04
  -9  -5   0   26.00    0.85
 -10  -5   0    1.92    0.30
 -10   5   0    2.47    0.26
 -11  -5   0    5.77    0.48
 -11   5   0    6.59    0.43
 -12  -5   0    2.49    0.36
 -12   5   0    2.61    0.31
 -13  -5   0    1.64    0.32
 -14  -5   0   -0.38    0.21
 -15  -5   0    0.04    0.27
   0  -6   0   41.76    1.23
   0  -6   0   41.35    1.29
   0  -6   0   42.71    1.39
   0  -6   0   44.43    1.39
   0   6   0   40.74    1.38
   0   6   0   45.19    1.39
  -1  -6   0   79.91    2.48
   1  -6   0   83.99    2.48
   1  -6   0   76.23    2.47
  -1  -6   0   75.08    2.47
   1  -6   0   79.61    2.31
  -1  -6   0   79.48    2.29
  -1  -6   0   79.33    2.26
   1   6   0   78.61    2.48
   1   6   0   77.67    2.47
  -1   6   0   80.92    2.46
  -1   6   0   78.99    2.47
  -2  -6   0  224.90    6.93
  -2  -6   0  227.82    6.38
  -2  -6   0  233.80    6.94
   2  -6   0  234.37    6.43
   2  -6   0  220.48    6.91
  -2  -6   0  229.50    6.40
   2   6   0  223.14    6.93
  -2   6   0  230.70    6.91
   2   6   0  229.52    6.93
  -2   6   0  226.71    6.90
  -3  -6   0   18.05    0.62
   3  -6   0   15.71    0.58
  -3  -6   0   16.05    0.61
   3  -6   0   16.05    0.59
  -3  -6   0   16.81    0.59
  -3   6   0   16.85    0.57
  -3   6   0   15.22    0.57
   3   6   0   15.78    0.62
  -4  -6   0   30.86    1.01
  -4  -6   0   28.79    0.90
   4  -6   0   27.95    0.94
  -4  -6   0   27.89    0.99
  -4  -6   0   28.97    0.96
   4  -6   0   28.80    0.97
   4   6   0   28.43    1.01
  -4   6   0   29.19    0.85
  -4   6   0   27.79    0.93
  -4   6   0   29.71    0.93
   5  -6   0    1.18    0.15
   5  -6   0    1.41    0.14
  -5  -6   0    1.31    0.13
  -5  -6   0    1.60    0.16
  -5  -6   0    1.14    0.17
  -5  -6   0    1.26    0.15
  -5   6   0    1.35    0.12
   5   6   0    1.17    0.16
  -5   6   0    1.41    0.08
  -6  -6   0    0.49    0.11
   6  -6   0    0.41    0.11
  -6  -6   0    0.17    0.15
   6  -6   0    0.45    0.13
  -6  -6   0    0.61    0.12
  -6   6   0    0.28    0.11
   6   6   0    0.45    0.13
   7  -6   0    7.51    0.37
  -7  -6   0    7.61    0.45
  -7  -6   0    7.58    0.36
   7  -6   0    7.78    0.39
  -7  -6   0    7.10    0.36
  -7   6   0    7.77    0.36
  -8  -6   0   11.47    0.47
  -8  -6   0   11.51    0.59
   8  -6   0   11.90    0.51
  -8  -6   0   10.96    0.46
  -8   6   0   12.02    0.50
   9  -6   0    0.25    0.14
  -9  -6   0    0.61    0.21
  -9  -6   0    0.36    0.10
  -9  -6   0    0.55    0.11
  -9   6   0    0.50    0.16
 -10  -6   0    0.04    0.18
 -10   6   0    0.08    0.14
 -11  -6   0    0.27    0.22
 -12  -6   0    0.16    0.22
 -13  -6   0    1.11    0.31
 -14  -6   0    3.18    0.43
 -15  -6   0    1.22    0.37
   0  -7   0    0.13    0.08
   0  -7   0    0.06    0.08
   0  -7   0    0.15    0.05
   0   7   0    0.03    0.07
  -1  -7   0   67.96    1.91
  -1  -7   0   66.91    1.96
  -1  -7   0   64.96    2.11
   1  -7   0   66.40    1.97
  -1  -7   0   63.77    2.11
   1  -7   0   63.41    2.10
   1   7   0   67.62    2.11
   1   7   0   66.28    2.11
  -1   7   0   66.03    2.10
  -1   7   0   67.41    2.10
   2  -7   0    3.32    0.23
  -2  -7   0    4.30    0.25
  -2  -7   0    4.17    0.23
  -2  -7   0    4.08    0.23
  -2  -7   0    4.03    0.25
   2  -7   0    3.58    0.23
   2   7   0    3.14    0.22
  -2   7   0    3.85    0.22
  -2   7   0    4.04    0.22
   2   7   0    3.78    0.24
  -3  -7   0    0.36    0.11
  -3  -7   0    0.31    0.10
   3  -7   0    0.16    0.08
  -3  -7   0    0.29    0.10
   3  -7   0    0.11    0.10
  -3  -7   0    0.19    0.09
  -3   7   0    0.22    0.08
  -3   7   0    0.34    0.08
   3   7   0    0.25    0.10
  -4  -7   0   93.65    3.02
   4  -7   0   94.02    3.00
  -4  -7   0   96.94    2.77
  -4  -7   0   98.39    2.83
  -4  -7   0  101.22    3.04
   4  -7   0   95.02    2.82
   4   7   0   95.46    3.04
  -4   7   0   97.39    2.96
  -4   7   0   93.84    2.96
   5  -7   0   92.16    2.75
  -5  -7   0   93.33    2.77
   5  -7   0   93.72    2.92
  -5  -7   0   95.62    2.95
  -5  -7   0   92.92    2.69
  -5  -7   0   91.19    2.94
   5   7   0   90.96    2.97
  -5   7   0   93.83    2.85
  -5   7   0   95.98    2.64
   6  -7   0   33.32    1.14
  -6  -7   0   31.52    1.14
   6  -7   0   33.05    1.11
  -6  -7   0   35.23    1.17
  -6  -7   0   33.02    1.15
  -6  -7   0   34.35    1.04
  -6   7   0   33.73    1.02
   6   7   0   32.22    1.19
  -7  -7   0   30.63    0.93
  -7  -7   0   28.76    1.07
  -7  -7   0   29.18    1.04
  -7  -7   0   27.75    1.03
   7  -7   0   29.69    1.01
  -7   7   0   30.73    0.95
  -8  -7   0   12.41    0.63
   8  -7   0   13.69    0.57
  -8  -7   0   12.57    0.53
  -8   7   0   13.47    0.52
  -9  -7   0    1.59    0.27
   9  -7   0    2.25    0.23
  -9  -7   0    1.80    0.17
 -10  -7   0   17.22    0.60
 -10  -7   0   18.15    0.82
  10  -7   0   16.64    0.70
 -11  -7   0    0.48    0.22
 -12  -7   0   -0.09    0.21
 -13  -7   0    0.81    0.29
 -14  -7   0    0.86    0.32
   0  -8   0  236.26    6.66
   0  -8   0  235.28    6.76
   0  -8   0  236.86    7.30
   0   8   0  248.18    7.30
   0   8   0  241.19    7.30
  -1  -8   0  161.18    4.47
  -1  -8   0  158.91    4.40
   1  -8   0  160.77    4.36
  -1  -8   0  150.27    4.82
   1  -8   0  158.28    4.47
   1  -8   0  158.30    4.82
  -1  -8   0  133.62    4.80
   1   8   0  163.09    4.82
  -1   8   0  162.97    4.81
   1   8   0  156.17    4.82
  -1   8   0  155.29    4.81
  -2  -8   0    7.11    0.32
   2  -8   0    7.17    0.36
  -2  -8   0    7.26    0.35
  -2  -8   0    7.57    0.38
   2  -8   0    7.95    0.37
  -2  -8   0    6.91    0.36
   2   8   0    6.99    0.36
  -2   8   0    7.56    0.34
  -2   8   0    7.26    0.34
  -3  -8   0  186.27    5.48
   3  -8   0  175.88    5.07
  -3  -8   0  170.44    5.46
  -3  -8   0  178.78    5.04
  -3  -8   0  178.14    5.03
   3  -8   0  170.37    5.44
  -3   8   0  180.36    5.41
  -3   8   0  180.01    5.42
   3   8   0  176.68    5.48
  -4  -8   0    0.42    0.12
   4  -8   0    0.55    0.13
  -4  -8   0    0.28    0.08
  -4  -8   0    0.51    0.12
  -4  -8   0    0.44    0.13
  -4   8   0    0.46    0.09
  -4   8   0    0.32    0.09
   4   8   0    0.49    0.13
   5  -8   0   12.28    0.52
  -5  -8   0   12.13    0.53
   5  -8   0   12.22    0.53
  -5  -8   0   12.29    0.54
  -5  -8   0   12.14    0.55
  -5  -8   0   12.13    0.48
   5   8   0   12.06    0.56
  -5   8   0   12.86    0.45
  -5   8   0   12.63    0.40
  -6  -8   0   11.11    0.51
  -6  -8   0   10.30    0.53
   6  -8   0   10.98    0.51
  -6  -8   0   10.79    0.44
  -6  -8   0   10.62    0.49
   6   8   0   10.53    0.52
  -6   8   0   11.51    0.40
   7  -8   0    2.82    0.25
  -7  -8   0    2.39    0.22
  -7  -8   0    2.64    0.28
  -8  -8   0    6.30    0.45
   8  -8   0    5.78    0.37
  -8  -8   0    5.93    0.34
  -9  -8   0    3.23    0.25
   9  -8   0    3.36    0.28
  -9  -8   0    3.52    0.35
 -10  -8   0    0.38    0.22
  10  -8   0    0.11    0.17
 -10  -8   0    0.34    0.12
 -11  -8   0    1.97    0.33
 -12  -8   0   -0.03    0.23
 -13  -8   0    0.43    0.27
 -14  -8   0    1.56    0.37
   0  -9   0   -0.03    0.10
   0  -9   0    0.15    0.10
   0  -9   0   -0.07    0.06
   0   9   0   -0.05    0.09
  -1  -9   0   46.51    1.49
   1  -9   0   46.35    1.49
  -1  -9   0   47.06    1.60
   1  -9   0   46.72    1.59
  -1  -9   0   47.74    1.42
   1  -9   0   48.64    1.36
   1   9   0   49.42    1.60
   1   9   0   48.58    1.61
  -1   9   0   46.69    1.58
  -1   9   0   48.56    1.58
   2  -9   0   11.70    0.50
  -2  -9   0   12.06    0.52
  -2  -9   0   11.48    0.51
   2  -9   0   11.39    0.49
  -2  -9   0   10.47    0.44
  -2  -9   0   10.04    0.46
  -2   9   0   10.50    0.47
  -2   9   0   12.05    0.48
   2   9   0   10.32    0.50
  -3  -9   0    0.24    0.11
  -3  -9   0    0.76    0.15
  -3  -9   0    0.35    0.12
  -3  -9   0    0.47    0.13
   3  -9   0    0.14    0.12
   3  -9   0    0.33    0.12
   3   9   0    0.48    0.14
  -3   9   0    0.55    0.10
  -3   9   0    0.30    0.09
  -4  -9   0   11.66    0.51
  -4  -9   0   10.32    0.47
   4  -9   0   12.32    0.53
   4  -9   0   12.04    0.51
  -4  -9   0   12.37    0.55
  -4  -9   0   10.76    0.51
  -4   9   0   11.44    0.47
  -4   9   0   12.25    0.47
   4   9   0   11.80    0.54
  -5  -9   0    0.14    0.14
  -5  -9   0    0.15    0.12
  -5  -9   0    0.00    0.12
   5  -9   0    0.16    0.13
  -5  -9   0   -0.01    0.11
   5  -9   0    0.13    0.10
  -5   9   0    0.04    0.07
   5   9   0    0.24    0.13
  -6  -9   0    3.83    0.27
   6  -9   0    3.73    0.30
  -6  -9   0    3.61    0.31
  -6  -9   0    3.65    0.28
  -6   9   0    3.88    0.16
   6   9   0    3.80    0.32
  -7  -9   0   49.06    1.60
   7  -9   0   47.32    1.55
  -7  -9   0   46.37    1.61
  -8  -9   0    9.42    0.53
   8  -9   0    8.72    0.47
  -8  -9   0    8.25    0.43
  -9  -9   0    3.08    0.34
   9  -9   0    2.54    0.26
  -9  -9   0    2.90    0.26
 -10  -9   0    1.59    0.29
 -10  -9   0    1.85    0.20
  10  -9   0    2.28    0.27
 -11  -9   0    5.72    0.50
 -11  -9   0    5.34    0.27
 -12  -9   0    2.06    0.36
 -13  -9   0    1.80    0.37
 -14  -9   0    0.72    0.34
   0 -10   0   18.56    0.72
   0 -10   0   19.61    0.61
   0 -10   0   18.35    0.75
   0  10   0   19.48    0.75
   0  10   0   18.76    0.75
   1 -10   0   23.98    0.91
   1 -10   0   24.24    0.72
  -1 -10   0   24.04    0.78
  -1 -10   0   23.26    0.91
  -1 -10   0   24.50    0.87
   1 -10   0   22.82    0.86
  -1  10   0   23.29    0.89
  -1  10   0   25.73    0.72
  -1  10   0   25.31    0.90
   1  10   0   23.87    0.92
   1  10   0   25.37    0.92
  -2 -10   0   21.52    0.73
  -2 -10   0   20.88    0.83
  -2 -10   0   21.99    0.79
   2 -10   0   21.50    0.83
   2 -10   0   20.76    0.79
  -2  10   0   21.32    0.80
  -2  10   0   22.11    0.80
   2  10   0   20.88    0.84
  -3 -10   0    2.62    0.23
  -3 -10   0    2.89    0.25
   3 -10   0    2.57    0.23
  -3 -10   0    3.00    0.25
  -3 -10   0    2.54    0.24
   3 -10   0    2.65    0.24
  -3  10   0    3.12    0.23
   3  10   0    2.80    0.26
  -3  10   0    2.94    0.22
  -4 -10   0   29.20    1.00
  -4 -10   0   29.11    1.08
  -4 -10   0   29.23    0.99
   4 -10   0   28.66    1.02
   4 -10   0   28.92    1.06
  -4 -10   0   30.29    1.09
  -4  10   0   28.04    1.00
  -4  10   0   29.37    1.00
   4  10   0   28.71    1.09
   5 -10   0    7.77    0.43
  -5 -10   0    7.74    0.39
  -5 -10   0    7.43    0.42
  -5 -10   0    7.21    0.42
  -5  10   0    8.06    0.34
   5  10   0    7.55    0.44
  -6 -10   0    7.67    0.40
  -6 -10   0    8.37    0.47
   6 -10   0    7.22    0.42
  -6 -10   0    7.24    0.42
  -6  10   0    7.76    0.30
  -6  10   0    7.77    0.30
   6  10   0    7.76    0.47
  -7 -10   0    0.89    0.22
   7 -10   0    0.87    0.20
  -7 -10   0    0.82    0.17
   8 -10   0   -0.05    0.16
  -8 -10   0    0.09    0.18
  -8 -10   0    0.10    0.13
   9 -10   0    6.00    0.42
  -9 -10   0    5.11    0.35
  -9 -10   0    5.62    0.46
 -10 -10   0   -0.07    0.20
 -10 -10   0   -0.16    0.13
  10 -10   0    0.01    0.19
 -11 -10   0    0.58    0.15
 -11 -10   0    0.50    0.26
 -12 -10   0    0.37    0.28
 -13 -10   0   -0.22    0.25
   0 -11   0    0.27    0.14
   0 -11   0   -0.24    0.09
   0 -11   0   -0.08    0.07
   0  11   0   -0.07    0.11
   0  11   0   -0.13    0.11
  -1 -11   0    0.07    0.15
   1 -11   0    0.51    0.07
   1 -11   0    0.39    0.15
   1 -11   0    0.59    0.15
  -1 -11   0    0.39    0.11
  -1 -11   0    0.82    0.17
  -1  11   0    0.67    0.08
   1  11   0    0.45    0.14
  -1  11   0    0.42    0.13
  -1  11   0    0.46    0.13
   1  11   0    0.40    0.14
  -2 -11   0   21.05    0.71
  -2 -11   0   18.98    0.80
   2 -11   0   20.44    0.79
   2 -11   0   20.15    0.80
  -2 -11   0   19.31    0.76
  -2  11   0   20.80    0.78
   2  11   0   20.44    0.82
  -2  11   0   19.14    0.77
  -3 -11   0   10.54    0.54
  -3 -11   0   12.21    0.59
   3 -11   0   11.69    0.56
  -3 -11   0   11.22    0.49
   3 -11   0   11.34    0.54
  -3 -11   0   11.29    0.52
  -3  11   0   11.16    0.51
  -3  11   0   11.42    0.50
   3  11   0   11.59    0.56
   4 -11   0    0.04    0.14
  -4 -11   0    0.05    0.14
  -4 -11   0    0.19    0.14
  -4 -11   0    0.14    0.14
   4  11   0    0.07    0.13
  -4  11   0    0.15    0.11
  -5 -11   0    1.35    0.21
  -5 -11   0    1.55    0.22
   5 -11   0    1.22    0.21
   5  11   0    2.00    0.26
  -5  11   0    1.79    0.16
   6 -11   0    3.02    0.29
  -6 -11   0    3.23    0.27
  -6 -11   0    3.63    0.31
  -6 -11   0    3.76    0.33
  -6  11   0    3.51    0.20
  -6  11   0    3.54    0.20
  -7 -11   0    4.57    0.35
   7 -11   0    5.00    0.39
  -7 -11   0    4.72    0.39
   8 -11   0   19.79    0.85
  -8 -11   0   21.49    0.89
  -8 -11   0   20.30    0.84
  -9 -11   0    0.17    0.21
  -9 -11   0    0.08    0.15
   9 -11   0   -0.11    0.17
  10 -11   0    7.89    0.51
 -10 -11   0    7.91    0.57
 -10 -11   0    7.86    0.44
 -11 -11   0    2.47    0.38
 -11 -11   0    2.63    0.24
 -12 -11   0    2.25    0.40
 -13 -11   0    0.01    0.27
   0 -12   0   13.11    0.61
   0 -12   0   14.09    0.47
   0 -12   0   12.46    0.59
   0  12   0   13.01    0.61
  -1 -12   0   25.71    0.83
  -1 -12   0   25.34    0.93
   1 -12   0   25.33    0.94
   1 -12   0   24.55    0.98
  -1 -12   0   25.49    0.99
  -1  12   0   25.02    0.96
   1  12   0   25.16    0.98
   2 -12   0    0.88    0.19
   2 -12   0    0.87    0.19
  -2 -12   0    0.87    0.19
  -2 -12   0    1.05    0.16
  -2 -12   0    0.81    0.19
  -2  12   0    0.92    0.17
   2  12   0    0.65    0.17
  -3 -12   0   12.21    0.55
  -3 -12   0   10.89    0.56
   3 -12   0   11.17    0.56
   3 -12   0   10.84    0.55
  -3 -12   0   11.78    0.50
  -3  12   0   11.19    0.51
   3  12   0   10.66    0.56
  -4 -12   0    0.28    0.15
   4 -12   0    0.46    0.18
  -4 -12   0    0.55    0.18
  -4 -12   0    0.65    0.18
   4  12   0    0.61    0.18
  -4  12   0    0.50    0.14
  -5 -12   0   52.24    1.64
  -5 -12   0   48.33    1.76
   5 -12   0   49.05    1.67
  -5 -12   0   52.58    1.65
  -5  12   0   50.00    1.65
   5  12   0   51.14    1.80
  -6 -12   0    4.26    0.35
  -6 -12   0    4.98    0.39
  -6 -12   0    4.28    0.35
   6 -12   0    4.38    0.37
  -6  12   0    4.89    0.25
   7 -12   0    3.95    0.34
  -7 -12   0    3.10    0.31
  -7 -12   0    3.86    0.36
  -8 -12   0    2.28    0.31
   8 -12   0    2.39    0.29
  -8 -12   0    1.92    0.26
  -9 -12   0    0.47    0.24
  -9 -12   0    0.09    0.18
   9 -12   0    0.01    0.20
 -10 -12   0    2.26    0.35
 -10 -12   0    2.00    0.25
  10 -12   0    1.73    0.30
 -11 -12   0    0.98    0.31
 -12 -12   0    1.21    0.35
 -13 -12   0    4.12    0.51
   0 -13   0    0.02    0.14
   0 -13   0    0.09    0.16
   0  13   0   -0.15    0.12
  -1 -13   0    1.55    0.23
   1 -13   0    1.06    0.22
   1 -13   0    1.25    0.21
  -1 -13   0    1.47    0.22
  -1 -13   0    1.23    0.16
   1  13   0    0.97    0.19
  -1  13   0    0.98    0.19
  -2 -13   0    4.93    0.36
   2 -13   0    4.95    0.37
  -2 -13   0    4.61    0.35
  -2 -13   0    4.11    0.28
   2 -13   0    4.47    0.36
  -2  13   0    4.60    0.33
   2  13   0    3.84    0.34
  -3 -13   0    4.04    0.30
  -3 -13   0    3.60    0.32
  -3 -13   0    3.68    0.32
   3 -13   0    3.54    0.32
  -3  13   0    4.06    0.30
   3  13   0    3.69    0.35
  -4 -13   0    0.14    0.16
  -4 -13   0    0.08    0.15
   4 -13   0    0.21    0.18
  -4 -13   0    0.15    0.18
   4  13   0   -0.12    0.14
  -5 -13   0    9.66    0.51
  -5 -13   0    9.01    0.51
   5 -13   0    8.91    0.53
  -5 -13   0   10.64    0.55
  -5  13   0    9.48    0.44
   5  13   0    9.38    0.56
   6 -13   0   31.20    1.21
  -6 -13   0   33.21    1.27
  -6 -13   0   32.71    1.19
  -6  13   0   34.12    1.12
   7 -13   0    0.65    0.22
  -7 -13   0    0.90    0.22
  -7 -13   0    0.72    0.23
  -8 -13   0    7.06    0.51
   8 -13   0    7.68    0.51
  -8 -13   0    7.26    0.48
  -9 -13   0    0.09    0.18
  -9 -13   0    0.27    0.24
   9 -13   0    0.12    0.21
  10 -13   0    6.84    0.52
 -10 -13   0    6.89    0.55
  11 -13   0    0.91    0.29
 -11 -13   0    0.98    0.32
 -12 -13   0    4.04    0.50
   0 -14   0    0.78    0.23
   0 -14   0    1.04    0.22
   0  14   0    0.92    0.20
   1 -14   0   31.90    1.21
  -1 -14   0   31.11    1.13
  -1 -14   0   32.36    1.22
   1 -14   0   31.46    1.16
  -1  14   0   29.64    1.17
   1  14   0   29.10    1.18
  -2 -14   0    3.26    0.32
   2 -14   0    2.65    0.30
  -2 -14   0    3.22    0.31
  -2 -14   0    3.24    0.27
   2  14   0    3.31    0.33
  -2  14   0    3.43    0.30
  -3 -14   0    2.30    0.24
  -3 -14   0    2.15    0.27
   3 -14   0    2.34    0.29
  -3 -14   0    2.23    0.28
   3  14   0    2.44    0.29
  -3  14   0    1.85    0.23
  -4 -14   0    0.88    0.22
   4 -14   0    1.10    0.25
  -4 -14   0    0.89    0.19
  -4 -14   0    1.07    0.22
   4  14   0    1.28    0.25
   5 -14   0    5.83    0.45
  -5 -14   0    5.75    0.44
  -5 -14   0    6.10    0.42
  -5 -14   0    6.69    0.45
  -5  14   0    6.32    0.37
   5  14   0    6.57    0.48
  -6 -14   0    3.52    0.34
  -6 -14   0    3.41    0.34
   6 -14   0    2.26    0.32
  -6  14   0    3.32    0.25
  -7 -14   0    4.87    0.40
  -7 -14   0    4.25    0.40
   7 -14   0    4.29    0.39
  -8 -14   0    2.89    0.32
   8 -14   0    2.83    0.36
  -8 -14   0    3.07    0.37
   9 -14   0    0.51    0.27
  -9 -14   0    0.80    0.28
 -10 -14   0    1.74    0.37
  10 -14   0    1.70    0.33
 -11 -14   0    0.58    0.31
  11 -14   0    1.01    0.30
 -12 -14   0    0.01    0.28
   0 -15   0    0.13    0.17
   0 -15   0   -0.27    0.16
   0  15   0    0.04    0.15
   1 -15   0    5.53    0.45
  -1 -15   0    5.02    0.43
  -1 -15   0    4.52    0.39
  -1  15   0    4.96    0.37
   1  15   0    4.34    0.38
   2 -15   0    2.55    0.31
  -2 -15   0    1.83    0.29
  -2 -15   0    2.22    0.28
  -2  15   0    2.05    0.26
   2  15   0    1.93    0.29
   3 -15   0   -0.17    0.18
  -3 -15   0   -0.22    0.17
  -3 -15   0   -0.02    0.17
   3  15   0    0.16    0.18
   4 -15   0   28.73    1.12
  -4 -15   0   27.17    1.00
  -4 -15   0   28.24    1.08
  -4 -15   0   27.71    1.14
  -4  15   0   27.49    1.05
   4  15   0   27.36    1.16
  -5 -15   0    1.62    0.27
  -5 -15   0    1.88    0.28
   5 -15   0    1.29    0.28
  -5 -15   0    1.95    0.27
  -5  15   0    2.06    0.23
  -6 -15   0    2.00    0.29
  -6 -15   0    2.33    0.30
   6 -15   0    1.94    0.31
  -6  15   0    2.80    0.23
  -7 -15   0    1.58    0.28
  -7 -15   0    1.31    0.27
   7 -15   0    1.37    0.29
  -7  15   0    1.45    0.13
   8 -15   0    5.68    0.48
  -8 -15   0    6.02    0.49
  -9 -15   0    1.93    0.35
   9 -15   0    2.12    0.34
  10 -15   0    1.39    0.32
 -10 -15   0    1.89    0.36
  11 -15   0   -0.35    0.24
 -11 -15   0    0.03    0.27
   0 -16   0    2.25    0.30
   0  16   0    1.92    0.27
  -1 -16   0   12.29    0.67
   1 -16   0   12.46    0.67
  -1 -16   0   12.46    0.65
   1  16   0   12.33    0.66
  -1  16   0   11.38    0.62
  -2 -16   0    0.17    0.19
  -2 -16   0    0.11    0.22
   2 -16   0    0.00    0.20
   2  16   0   -0.03    0.17
   3 -16   0   34.49    1.34
  -3 -16   0   35.84    1.33
  -3 -16   0   35.03    1.40
   3  16   0   37.26    1.43
  -4 -16   0    1.37    0.28
  -4 -16   0    1.51    0.27
   4 -16   0    1.55    0.30
  -4  16   0    1.42    0.22
   5 -16   0   -0.22    0.20
  -5 -16   0   -0.02    0.19
  -5 -16   0   -0.03    0.18
  -5 -16   0    0.19    0.21
  -5  16   0    0.06    0.14
   6 -16   0    0.30    0.25
  -6 -16   0    0.29    0.22
  -6 -16   0    0.21    0.21
  -6  16   0    0.50    0.15
   7 -16   0    0.11    0.23
  -7 -16   0   -0.03    0.20
  -7 -16   0   -0.18    0.19
  -7  16   0   -0.12    0.08
   8 -16   0    0.66    0.29
  -8 -16   0    1.04    0.30
   9 -16   0    0.12    0.25
  -9 -16   0    0.54    0.27
  10 -16   0    0.25    0.28
 -10 -16   0    0.33    0.28
   0 -17   0   -0.27    0.22
   1 -17   0    0.69    0.26
  -1 -17   0    0.82    0.28
   1  17   0    0.80    0.25
   2 -17   0    1.61    0.31
  -2 -17   0    1.44    0.31
  -2 -17   0    1.49    0.30
   3 -17   0    0.55    0.25
  -3 -17   0    0.51    0.26
  -3 -17   0    0.23    0.23
  -3  17   0    0.80    0.21
  -4 -17   0   10.41    0.63
  -4 -17   0   10.83    0.64
   4 -17   0    9.22    0.63
  -4  17   0   10.08    0.54
  -5 -17   0    2.15    0.34
   5 -17   0    2.57    0.37
  -5 -17   0    2.76    0.37
  -5  17   0    2.93    0.28
  -6 -17   0    5.91    0.48
   6 -17   0    6.04    0.51
  -6  17   0    6.34    0.37
  -7 -17   0    0.52    0.25
   7 -17   0    0.38    0.28
  -7  17   0    0.78    0.12
   8 -17   0    0.09    0.24
  -8 -17   0    0.10    0.24
  -9 -17   0    0.16    0.27
   9 -17   0   -0.37    0.25
 -10 -17   0    4.10    0.48
  10 -17   0    3.55    0.45
   0 -18   0    0.47    0.26
  -1 -18   0   19.06    0.87
   1 -18   0   17.29    0.86
  -1  18   0   16.89    0.83
   2 -18   0    7.75    0.58
  -2 -18   0    7.60    0.56
  -2 -18   0    7.57    0.56
  -2  18   0    7.06    0.49
  -3 -18   0   23.04    1.00
   3 -18   0   20.53    0.98
  -3 -18   0   22.35    1.05
   3  18   0   20.78    1.00
  -3  18   0   21.70    0.94
  -4 -18   0    0.88    0.28
  -4 -18   0    0.39    0.26
   4 -18   0    0.45    0.28
   4  18   0    0.37    0.25
   5 -18   0    2.41    0.36
  -5 -18   0    2.36    0.36
  -5 -18   0    2.50    0.35
   6 -18   0    4.05    0.44
   7 -18   0   -0.32    0.24
   8 -18   0    0.35    0.31
  -9 -18   0    0.30    0.28
   9 -18   0    0.44    0.32
   0 -19   0    0.14    0.26
   0  19   0    0.24    0.21
   1 -19   0   -0.04    0.24
  -1 -19   0    0.01    0.24
   1  19   0    0.04    0.19
  -1  19   0   -0.09    0.18
  -2 -19   0    0.26    0.28
   2 -19   0    0.32    0.29
   2  19   0    0.18    0.22
  -3 -19   0    0.53    0.27
   3 -19   0    0.60    0.28
  -3 -19   0   -0.03    0.27
   3  19   0    0.13    0.23
  -4 -19   0    1.44    0.32
   4 -19   0    0.95    0.32
  -4 -19   0    1.29    0.31
   5 -19   0    0.29    0.26
   6 -19   0    0.12    0.26
   7 -19   0    0.36    0.31
   8 -19   0   10.06    0.72
   0 -20   0    1.45    0.34
   1 -20   0    4.53    0.48
  -1 -20   0    5.82    0.53
  -2 -20   0    1.37    0.34
   2 -20   0    0.98    0.34
   3 -20   0    0.17    0.29
  -3 -20   0    0.11    0.28
   3  20   0    0.43    0.27
   4 -20   0    3.18    0.45
  -4 -20   0    3.36    0.43
   5 -20   0    1.12    0.34
   6 -20   0   -0.16    0.26
   0 -21   0   -0.11    0.29
  -1 -21   0   -0.19    0.26
   1 -21   0    0.07    0.31
   2 -21   0    0.18    0.31
  -2 -21   0    0.15    0.31
  -3 -21   0    2.34    0.43
   3 -21   0    2.25    0.43
  -4 -21   0    0.17    0.32
   4 -21   0    0.40    0.33
   5 -21   0    1.71    0.39
   0 -22   0    0.11    0.34
  -1 -22   0    1.82    0.40
   1 -22   0    1.75    0.42
  -2 -22   0    1.43    0.38
   2 -22   0    1.31    0.40
 -15   0   1    5.18    0.51
 -14   0   1    0.20    0.22
 -13   0   1    0.42    0.24
 -12   0   1    0.26    0.20
 -11   0   1   39.24    1.41
 -10   0   1   -0.15    0.17
  -9   0   1  118.68    3.53
  -8   0   1   -0.08    0.12
   8   0  -1    0.07    0.06
   8   0  -1    0.39    0.11
  -7   0   1    1.87    0.20
  -7   0   1    1.28    0.08
   7   0  -1    1.58    0.11
   7   0  -1    1.50    0.15
  -6   0   1   -0.06    0.08
   6   0  -1   -0.03    0.05
   6   0  -1    0.02    0.04
  -6   0   1    0.07    0.04
  -6   0   1   -0.01    0.04
  -5   0   1   27.16    0.86
  -5   0   1   26.24    0.87
  -5   0   1   25.59    0.85
   5   0  -1   25.80    0.88
   5   0  -1   28.05    0.78
  -4   0   1    0.05    0.06
  -4   0   1    0.11    0.04
   4   0  -1    0.24    0.05
  -3   0   1   22.51    0.67
   3   0  -1   22.01    0.62
  -3   0   1   20.50    0.68
   3   0  -1   21.20    0.69
   3   0  -1   20.34    0.69
  -3   0   1   20.48    0.68
   2   0  -1    0.14    0.03
  -2   0   1    0.07    0.03
  -2   0   1    0.08    0.04
  -1   0   1  432.07   13.23
   1   0  -1  457.18   12.44
  -1   0   1  428.65   12.16
  -1   0   1  429.86   13.26
   1   0  -1  428.42   13.26
   0   0  -1    0.08    0.01
   0   0   1    0.12    0.01
   0   0   1    0.08    0.01
   0   0  -1    0.10    0.01
  -1   0  -1    3.95    0.15
  -2   0  -1    0.03    0.04
  -3   0  -1   19.04    0.61
  -4   0  -1   -0.03    0.06
   4   0   1    0.10    0.03
   4   0   1    0.03    0.03
  -5   0  -1  385.13   10.88
   5   0   1  395.49   11.74
  -6   0  -1    0.06    0.09
   7   0   1   22.10    0.74
  -7   0  -1   21.51    0.80
   8   0   1   -0.04    0.07
  -8   0  -1    0.08    0.13
  -9   0  -1   38.22    1.32
 -10   0  -1   -0.15    0.15
 -11   0  -1    1.49    0.27
 -12   0  -1    0.24    0.21
 -13   0  -1    0.12    0.23
 -14   0  -1    0.16    0.24
 -15   0  -1    1.93    0.37
 -15  -1   1    1.48    0.35
 -15   1   1    1.95    0.36
 -14  -1   1    0.60    0.26
 -14   1   1    0.72    0.27
 -13  -1   1    1.15    0.29
 -13   1   1    0.95    0.27
 -12  -1   1    0.55    0.23
 -12   1   1    0.52    0.23
 -11  -1   1    0.61    0.23
 -11   1   1    0.60    0.22
 -10  -1   1    8.82    0.52
 -10   1   1    7.78    0.49
  -9  -1   1    6.16    0.41
  -9   1   1    5.55    0.40
   8  -1  -1    2.07    0.15
  -8  -1   1    1.86    0.23
   8   1  -1    1.72    0.17
  -8   1   1    1.80    0.22
  -7  -1   1   22.88    0.76
   7  -1  -1   25.58    0.72
   7  -1  -1   23.10    0.82
  -7  -1   1   21.98    0.84
  -7  -1   1   23.20    0.76
  -7   1   1   23.01    0.83
   7   1  -1   22.97    0.83
   6  -1  -1    0.09    0.05
  -6  -1   1    0.10    0.06
  -6  -1   1    0.08    0.09
   6  -1  -1    0.07    0.06
   6   1  -1    0.08    0.07
  -6   1   1    0.02    0.09
  -6   1   1    0.12    0.04
  -6   1   1    0.09    0.04
  -5  -1   1   45.14    1.44
  -5  -1   1   45.52    1.44
  -5  -1   1   45.78    1.41
   5  -1  -1   45.16    1.45
   5  -1  -1   48.25    1.33
   5   1  -1   45.15    1.46
  -5   1   1   46.50    1.39
  -5   1   1   46.07    1.42
  -5   1   1   45.17    1.42
   4  -1  -1   21.77    0.64
  -4  -1   1   21.35    0.70
   4  -1  -1   21.79    0.71
  -4  -1   1   21.55    0.71
  -4  -1   1   21.32    0.70
   4   1  -1   20.70    0.71
  -4   1   1   21.39    0.69
  -4   1   1   20.75    0.69
  -4   1   1   21.27    0.69
  -3  -1   1   46.88    1.35
   3  -1  -1   44.51    1.42
   3  -1  -1   46.11    1.42
  -3  -1   1   43.88    1.42
   3  -1  -1   46.29    1.31
   3   1  -1   45.63    1.43
   3   1  -1   48.01    1.43
  -3   1   1   46.66    1.33
  -3   1   1   44.40    1.41
  -3   1   1   44.46    1.42
   2  -1  -1  789.58   24.05
  -2  -1   1  768.78   22.16
  -2  -1   1  772.03   24.06
  -2  -1   1  808.62   24.13
   2  -1  -1  836.95   24.11
   2  -1  -1  770.89   22.25
   2   1  -1  805.03   24.10
  -2   1   1  775.66   22.12
  -2   1   1  802.48   24.14
  -2   1   1  800.21   24.10
   2   1  -1  823.38   24.07
  -1  -1   1  167.03    4.66
  -1  -1   1  166.86    5.06
   1  -1  -1  163.08    5.06
   1  -1  -1  172.94    4.68
   1  -1  -1  171.92    5.06
  -1  -1   1  161.52    5.05
   1   1  -1  168.76    5.06
  -1   1   1  167.90    5.06
  -1   1   1  163.33    5.06
   0  -1  -1  180.61    4.72
   0  -1   1  163.68    5.18
   0  -1   1  167.17    5.16
   0  -1  -1  170.92    5.12
   0  -1  -1  171.15    4.70
   0  -1  -1  159.69    5.12
   0   1   1  166.93    4.70
   0   1  -1  166.73    5.19
   0   1   1  169.74    5.12
   0   1  -1  164.31    5.21
   0   1   1  170.29    5.13
  -1  -1  -1  117.22    3.70
  -1  -1  -1  128.69    3.73
  -1  -1  -1  118.52    3.34
   1   1   1  116.44    3.66
   1   1   1  115.87    3.65
  -2  -1  -1  467.79   13.10
   2   1   1  461.68   14.49
   2   1   1  518.71   14.51
  -2   1  -1  445.52   13.13
  -3  -1  -1   51.74    1.55
  -3   1  -1   52.71    1.53
   3   1   1   53.65    1.62
   3   1   1   52.79    1.62
  -4  -1  -1    8.95    0.37
  -4   1  -1    8.90    0.36
   4   1   1    9.17    0.32
  -5  -1  -1    4.66    0.26
  -5   1  -1    3.89    0.24
   5   1   1    3.40    0.18
  -6  -1  -1   44.39    1.42
   6  -1   1   44.49    1.41
   6   1   1   45.72    1.43
  -6   1  -1   45.78    1.41
  -7  -1  -1   15.94    0.65
   7  -1   1   16.16    0.56
  -7   1  -1   15.40    0.62
  -8  -1  -1    0.85    0.18
   8  -1   1    0.90    0.12
  -8   1  -1    1.28    0.19
   8   1   1    0.83    0.12
  -9  -1  -1    0.05    0.15
  -9   1  -1   -0.09    0.14
 -10  -1  -1   19.80    0.85
 -10   1  -1   20.25    0.83
 -11  -1  -1   35.73    1.32
 -11   1  -1   35.84    1.31
 -12  -1  -1   15.48    0.77
 -12   1  -1   14.97    0.75
 -13  -1  -1    3.05    0.39
 -13   1  -1    3.21    0.38
 -14  -1  -1    1.96    0.35
 -14   1  -1    1.34    0.31
 -15  -1  -1    1.66    0.36
 -15   1  -1    1.40    0.35
 -15  -2   1    0.24    0.27
 -15   2   1    0.52    0.28
 -14  -2   1    0.57    0.26
 -14   2   1    0.22    0.24
 -13  -2   1    6.79    0.54
 -13   2   1    7.46    0.53
 -12  -2   1   -0.19    0.19
 -12   2   1    0.02    0.19
 -11  -2   1    5.99    0.48
 -11   2   1    7.42    0.48
 -10  -2   1    1.68    0.27
 -10   2   1    1.20    0.24
  -9  -2   1   33.76    1.21
  -9   2   1   34.18    1.18
   8  -2  -1    0.05    0.09
  -8  -2   1   -0.12    0.05
  -8  -2   1    0.02    0.05
   8  -2  -1    0.05    0.08
  -8  -2   1   -0.15    0.13
  -8   2   1   -0.06    0.11
   8   2  -1    0.10    0.10
  -7  -2   1   63.48    2.03
  -7  -2   1   67.60    2.06
   7  -2  -1   66.04    2.09
  -7  -2   1   65.22    2.06
   7  -2  -1   68.26    1.92
   7   2  -1   67.85    2.12
  -7   2   1   64.33    2.00
   6  -2  -1    0.57    0.08
  -6  -2   1    0.08    0.10
  -6  -2   1    0.35    0.08
  -6   2   1    0.29    0.04
   6   2  -1    0.43    0.10
  -6   2   1    0.23    0.10
   5  -2  -1    0.02    0.05
  -5  -2   1    0.06    0.05
   5  -2  -1    0.07    0.05
  -5  -2   1    0.09    0.09
  -5  -2   1    0.12    0.06
  -5   2   1    0.08    0.04
   5   2  -1    0.06    0.06
  -5   2   1    0.01    0.04
  -5   2   1    0.12    0.08
  -4  -2   1   85.30    2.59
  -4  -2   1   80.89    2.59
   4  -2  -1   86.98    2.39
   4  -2  -1   84.77    2.58
  -4  -2   1   85.44    2.44
  -4   2   1   84.14    2.57
  -4   2   1   80.37    2.57
  -4   2   1   84.70    2.41
   4   2  -1   84.37    2.60
  -3  -2   1  152.42    4.33
  -3  -2   1  153.94    4.67
   3  -2  -1  154.51    4.31
   3  -2  -1  155.51    4.67
  -3  -2   1  150.76    4.67
   3  -2  -1  152.48    4.66
  -3  -2   1  162.25    4.45
  -3   2   1  153.53    4.67
   3   2  -1  154.51    4.67
   3   2  -1  150.37    4.67
  -3   2   1  153.93    4.66
   2  -2  -1   72.72    2.33
   2  -2  -1   78.82    2.16
  -2  -2   1   77.29    2.17
  -2  -2   1   76.82    2.34
   2  -2  -1   76.96    2.33
  -2  -2   1   82.31    2.16
  -2  -2   1   74.79    2.34
   2   2  -1   72.14    2.34
   2   2  -1   73.95    2.33
  -2   2   1   74.23    2.33
  -2   2   1   77.26    2.33
   1  -2  -1   12.80    0.41
   1  -2  -1   13.05    0.44
   1  -2  -1   12.84    0.43
  -1  -2   1   13.84    0.41
  -1  -2   1   12.95    0.44
   1   2  -1   12.82    0.44
  -1   2   1   12.54    0.43
  -1   2   1   13.09    0.39
  -1   2   1   12.95    0.43
   0  -2  -1    0.11    0.03
   0  -2   1    0.12    0.03
   0  -2  -1    0.28    0.04
   0  -2  -1    0.17    0.03
   0  -2  -1    0.13    0.03
   0  -2   1    0.11    0.03
   0  -2   1    0.14    0.02
   0   2  -1    0.17    0.03
   0   2   1    0.10    0.03
   0   2  -1    0.17    0.03
   0   2   1    0.09    0.03
  -1  -2  -1  236.23    6.62
  -1  -2  -1  230.89    7.19
   1  -2   1  233.35    7.34
  -1  -2  -1  237.05    7.19
  -1  -2  -1  247.39    6.64
   1  -2   1  248.20    7.30
  -1   2  -1  239.93    7.82
  -1   2  -1  235.44    7.82
   1   2   1  240.81    7.18
   1   2   1  232.07    7.18
  -2  -2  -1   68.55    2.12
  -2  -2  -1   67.78    1.99
  -2  -2  -1   70.15    2.12
  -2   2  -1   71.43    1.96
   2   2   1   69.57    2.12
   2   2   1   68.51    2.13
  -3  -2  -1   60.18    1.84
  -3  -2  -1   57.18    1.84
  -3  -2  -1   59.98    1.76
   3   2   1   61.99    1.85
   3   2   1   60.55    1.85
  -4  -2  -1   67.18    2.08
   4  -2   1   68.51    2.08
  -4  -2  -1   64.85    1.97
  -4   2  -1   66.41    1.93
   4   2   1   66.80    2.06
   5  -2   1    0.28    0.04
  -5  -2  -1    0.36    0.11
  -5   2  -1    0.32    0.09
   5   2   1    0.22    0.06
   6  -2   1    2.63    0.15
  -6  -2  -1    3.35    0.27
  -6   2  -1    3.18    0.24
   6   2   1    3.38    0.20
   7  -2   1   13.80    0.49
  -7  -2  -1   13.92    0.59
  -7   2  -1   14.17    0.56
   7   2   1   13.11    0.52
   8  -2   1    0.10    0.08
  -8  -2  -1   -0.04    0.13
  -8   2  -1   -0.04    0.12
  -9  -2  -1    1.31    0.23
   9  -2   1    1.16    0.16
  -9   2  -1    1.28    0.22
 -10  -2  -1    0.18    0.19
 -10   2  -1    0.14    0.18
 -11  -2  -1    3.08    0.35
 -11   2  -1    2.78    0.32
 -12  -2  -1    0.33    0.22
 -12   2  -1    0.05    0.19
 -13  -2  -1    0.22    0.23
 -13   2  -1    0.11    0.20
 -14  -2  -1    0.34    0.26
 -14   2  -1    0.14    0.23
 -15  -2  -1    0.44    0.29
 -15   2  -1   -0.05    0.26
 -15  -3   1    0.36    0.28
 -14  -3   1    1.52    0.34
 -14   3   1    1.79    0.32
 -13  -3   1    1.65    0.32
 -13   3   1    1.28    0.28
 -12  -3   1    3.33    0.39
 -12   3   1    4.55    0.39
 -11  -3   1    1.97    0.31
 -11   3   1    3.31    0.33
 -10  -3   1    1.41    0.26
 -10   3   1    1.61    0.25
   9  -3  -1    5.71    0.30
  -9  -3   1    5.35    0.42
  -9  -3   1    5.88    0.24
  -9  -3   1    6.04    0.24
  -9   3   1    6.15    0.40
   8  -3  -1   11.88    0.45
  -8  -3   1   11.24    0.43
  -8  -3   1   11.73    0.44
  -8  -3   1   11.74    0.56
   8   3  -1   11.25    0.51
  -8   3   1   11.40    0.52
  -7  -3   1   15.23    0.63
   7  -3  -1   15.48    0.58
  -7  -3   1   15.37    0.56
   7  -3  -1   15.57    0.53
  -7  -3   1   14.45    0.55
  -7   3   1   15.37    0.59
   7   3  -1   14.76    0.60
  -6  -3   1   61.05    1.91
  -6  -3   1   61.93    1.97
  -6  -3   1   65.83    1.97
   6  -3  -1   64.46    1.83
   6  -3  -1   62.48    1.97
   6   3  -1   60.18    2.00
  -6   3   1   62.63    1.87
  -6   3   1   61.52    1.93
   5  -3  -1    2.49    0.16
  -5  -3   1    2.18    0.16
  -5  -3   1    2.67    0.17
  -5  -3   1    2.77    0.22
   5  -3  -1    2.26    0.17
  -5   3   1    2.16    0.17
  -5   3   1    2.47    0.13
  -5   3   1    2.49    0.13
   5   3  -1    2.47    0.17
  -4  -3   1  251.79    7.81
   4  -3  -1  267.85    7.22
  -4  -3   1  252.51    7.24
   4  -3  -1  252.85    7.80
  -4  -3   1  260.88    7.82
  -4  -3   1  271.97    7.26
  -4   3   1  262.08    7.81
   4   3  -1  253.52    7.83
  -4   3   1  254.78    7.79
  -3  -3   1    0.15    0.05
   3  -3  -1    0.14    0.05
  -3  -3   1    0.10    0.07
  -3  -3   1    0.14    0.06
   3  -3  -1    0.21    0.06
   3  -3  -1    0.22    0.06
  -3   3   1    0.19    0.05
  -3   3   1    0.21    0.06
   3   3  -1    0.20    0.06
   3   3  -1    0.23    0.06
  -2  -3   1   56.56    1.76
   2  -3  -1   58.14    1.75
   2  -3  -1   56.42    1.63
  -2  -3   1   56.06    1.63
  -2  -3   1   57.61    1.60
  -2  -3   1   56.24    1.76
   2  -3  -1   54.85    1.74
   2   3  -1   54.89    1.75
  -2   3   1   56.23    1.75
  -2   3   1   56.43    1.59
   2   3  -1   54.54    1.75
  -2   3   1   56.79    1.74
   1  -3  -1   16.22    0.50
  -1  -3   1   15.23    0.53
   1  -3  -1   15.70    0.53
  -1  -3   1   15.98    0.49
   1  -3  -1   15.30    0.53
  -1   3   1   16.51    0.53
   1   3  -1   15.18    0.53
  -1   3   1   15.68    0.46
  -1   3   1   15.20    0.53
   1   3  -1   15.47    0.53
   0  -3   1  505.84   16.00
   0  -3  -1  543.44   14.74
   0  -3  -1  543.85   15.89
   0  -3  -1  506.96   15.98
   0  -3   1  539.80   15.94
   0  -3  -1  533.79   14.75
   0  -3   1  550.71   14.81
   0   3  -1  539.44   16.03
   0   3   1  518.35   15.97
   0   3  -1  500.50   15.98
   1  -3   1   17.42    0.57
  -1  -3  -1   17.83    0.55
  -1  -3  -1   18.57    0.59
  -1  -3  -1   17.95    0.59
  -1  -3  -1   18.33    0.56
   1  -3   1   16.76    0.57
  -1   3  -1   17.54    0.57
   1   3   1   17.58    0.59
  -1   3  -1   17.58    0.57
   1   3   1   17.22    0.59
   2  -3   1   24.36    0.76
  -2  -3  -1   23.99    0.78
   2  -3   1   23.60    0.75
  -2  -3  -1   23.55    0.75
  -2  -3  -1   24.49    0.78
  -2   3  -1   24.17    0.70
   2   3   1   23.77    0.78
   2   3   1   23.90    0.79
  -3  -3  -1  257.94    6.92
   3  -3   1  255.30    7.50
  -3  -3  -1  239.35    7.47
   3  -3   1  249.18    7.51
  -3  -3  -1  240.14    6.93
  -3  -3  -1  249.13    7.48
   3   3   1  238.97    7.48
   3   3   1  245.55    7.47
  -3   3  -1  256.14    6.90
  -4  -3  -1   40.82    1.32
   4  -3   1   42.88    1.31
  -4  -3  -1   41.76    1.32
  -4  -3  -1   42.35    1.31
   4   3   1   42.22    1.36
  -4   3  -1   44.41    1.26
  -5  -3  -1   19.16    0.63
  -5  -3  -1   18.84    0.63
  -5  -3  -1   20.05    0.71
   5  -3   1   19.36    0.63
   5   3   1   21.04    0.69
   6  -3   1   65.72    1.98
  -6  -3  -1   62.33    1.96
   6   3   1   64.25    2.03
  -6   3  -1   64.20    1.91
   7  -3   1    0.71    0.10
  -7  -3  -1    0.73    0.17
   7   3   1    0.67    0.12
  -7   3  -1    0.69    0.14
  -8  -3  -1   25.66    0.97
  -8   3  -1   26.42    0.92
  -9  -3  -1    0.42    0.20
   9  -3   1    0.57    0.14
  -9   3  -1    0.36    0.17
 -10  -3  -1    3.03    0.34
 -10   3  -1    3.99    0.34
 -11  -3  -1    1.36    0.28
 -11   3  -1    1.32    0.24
 -12  -3  -1    0.92    0.27
 -12   3  -1    1.17    0.26
 -13  -3  -1   -0.02    0.22
 -13   3  -1   -0.06    0.19
 -14  -3  -1    4.04    0.47
 -14   3  -1    5.27    0.48
 -15  -3  -1    1.22    0.35
 -15  -4   1    0.35    0.29
 -14  -4   1    0.30    0.26
 -13  -4   1    6.76    0.55
 -13   4   1    7.02    0.50
 -12  -4   1    0.07    0.21
 -12   4   1    0.45    0.21
 -11  -4   1   14.38    0.75
 -11   4   1   16.48    0.72
 -10  -4   1    7.85    0.52
 -10   4   1    7.34    0.45
   9  -4  -1    0.23    0.12
  -9  -4   1   -0.03    0.16
  -9  -4   1    0.17    0.08
  -9  -4   1    0.13    0.08
  -9   4   1   -0.09    0.13
  -8  -4   1   12.91    0.63
   8  -4  -1   14.47    0.53
  -8  -4   1   13.16    0.52
  -8  -4   1   14.20    0.53
  -8   4   1   13.24    0.57
  -7  -4   1   29.17    1.04
  -7  -4   1   30.96    1.01
   7  -4  -1   29.70    0.95
  -7  -4   1   28.20    0.99
   7  -4  -1   30.85    1.02
  -7   4   1   29.15    0.98
   7   4  -1   29.43    1.05
  -6  -4   1   39.64    1.34
  -6  -4   1   39.98    1.33
  -6  -4   1   41.93    1.35
   6  -4  -1   41.55    1.26
   6  -4  -1   41.93    1.35
  -6   4   1   41.51    1.28
  -6   4   1   41.02    1.28
   6   4  -1   42.05    1.38
   5  -4  -1  100.50    2.82
  -5  -4   1   99.29    2.76
   5  -4  -1   96.67    3.02
  -5  -4   1   96.93    2.86
  -5  -4   1   93.56    3.03
  -5  -4   1   99.06    3.04
  -5   4   1  100.63    2.99
   5   4  -1   95.10    3.05
  -5   4   1   97.30    2.98
  -5   4   1   99.40    2.80
   4  -4  -1   30.02    0.95
  -4  -4   1   30.50    0.99
   4  -4  -1   29.44    1.00
  -4  -4   1   32.23    0.90
  -4  -4   1   29.27    1.02
  -4  -4   1   31.14    1.03
  -4   4   1   32.22    0.99
   4   4  -1   29.78    1.03
  -4   4   1   31.03    0.99
  -4   4   1   31.65    0.93
   3  -4  -1   22.25    0.77
  -3  -4   1   23.33    0.79
   3  -4  -1   23.32    0.73
  -3  -4   1   23.80    0.69
  -3  -4   1   23.37    0.75
  -3  -4   1   22.47    0.78
  -3   4   1   22.54    0.76
   3   4  -1   22.77    0.78
  -3   4   1   22.32    0.75
  -3   4   1   23.16    0.69
   2  -4  -1   16.88    0.60
  -2  -4   1   18.45    0.62
   2  -4  -1   17.97    0.61
  -2  -4   1   16.78    0.61
  -2  -4   1   18.12    0.57
   2  -4  -1   16.94    0.57
  -2   4   1   17.25    0.60
   2   4  -1   18.16    0.61
  -2   4   1   16.96    0.59
  -2   4   1   17.16    0.52
  -1  -4   1    0.01    0.05
  -1  -4   1    0.10    0.04
  -1  -4   1    0.02    0.02
   1  -4  -1   -0.01    0.04
   1  -4  -1    0.00    0.06
  -1  -4   1   -0.01    0.04
   1  -4  -1    0.10    0.05
   1   4  -1    0.04    0.04
  -1   4   1    0.08    0.04
  -1   4   1    0.09    0.05
  -1   4   1    0.07    0.03
   1   4  -1    0.04    0.04
   0  -4   1   44.58    1.23
   0  -4  -1   43.50    1.24
   0  -4   1   44.77    1.37
   0  -4  -1   43.58    1.28
   0  -4  -1   43.82    1.37
   0  -4   1   41.56    1.36
   0   4  -1   43.65    1.36
   0   4   1   41.70    1.37
   0   4   1   41.04    1.36
  -1  -4  -1    2.06    0.15
  -1  -4  -1    2.31    0.14
  -1  -4  -1    2.39    0.14
  -1  -4  -1    2.02    0.13
   1  -4   1    2.23    0.13
   1  -4   1    2.33    0.13
   1   4   1    2.31    0.14
  -1   4  -1    2.55    0.13
   1   4   1    2.13    0.14
  -1   4  -1    2.48    0.12
   2  -4   1   20.98    0.69
  -2  -4  -1   20.36    0.67
  -2  -4  -1   21.64    0.71
  -2  -4  -1   21.33    0.66
   2  -4   1   21.33    0.69
  -2  -4  -1   21.63    0.71
  -2   4  -1   21.32    0.67
  -2   4  -1   20.42    0.67
   2   4   1   21.96    0.72
   2   4   1   19.72    0.71
  -3  -4  -1  163.10    4.88
  -3  -4  -1  157.55    4.53
  -3  -4  -1  158.24    4.87
   3  -4   1  158.30    4.85
  -3  -4  -1  162.12    4.51
  -3   4  -1  162.11    4.48
   3   4   1  161.78    4.89
  -4  -4  -1  272.82    8.08
   4  -4   1  269.33    8.06
  -4  -4  -1  261.54    7.51
  -4  -4  -1  273.03    7.47
  -4  -4  -1  264.66    8.08
   4   4   1  264.73    8.10
  -4   4  -1  268.18    7.45
  -5  -4  -1   63.83    1.93
   5  -4   1   62.66    1.92
  -5  -4  -1   60.93    1.89
  -5  -4  -1   60.25    1.93
  -5   4  -1   62.94    1.82
   5   4   1   61.59    1.97
  -6  -4  -1   79.77    2.51
  -6  -4  -1   83.31    2.46
   6  -4   1   83.57    2.51
  -6  -4  -1   83.89    2.51
  -6   4  -1   75.00    2.37
   6   4   1   84.78    2.58
   7  -4   1   42.58    1.33
  -7  -4  -1   39.85    1.37
   7   4   1   41.60    1.39
   8  -4   1   12.06    0.49
  -8  -4  -1   11.88    0.58
  -8   4  -1   11.49    0.51
  -9  -4  -1   24.50    0.98
   9  -4   1   26.01    0.86
  -9   4  -1   24.68    0.91
 -10  -4  -1   13.44    0.68
 -10   4  -1   13.75    0.62
 -11  -4  -1    5.27    0.46
 -11   4  -1    6.55    0.44
 -12  -4  -1   -0.02    0.20
 -12   4  -1   -0.20    0.17
 -13  -4  -1    0.89    0.29
 -13   4  -1    0.52    0.24
 -14  -4  -1   -0.29    0.22
 -15  -4  -1    1.47    0.37
 -15  -5   1   -0.08    0.25
 -14  -5   1    0.48    0.28
 -13  -5   1    0.40    0.25
 -12  -5   1    0.19    0.23
 -12   5   1    0.19    0.19
 -11  -5   1    1.07    0.27
 -11   5   1    0.77    0.22
 -10  -5   1    3.11    0.18
 -10  -5   1    2.41    0.33
 -10   5   1    3.32    0.30
  -9  -5   1    0.64    0.22
  -9  -5   1    0.68    0.12
   9  -5  -1    0.96    0.17
  -9  -5   1    0.91    0.13
  -9   5   1    0.77    0.18
  -8  -5   1    0.41    0.11
  -8  -5   1    0.22    0.17
   8  -5  -1    0.45    0.14
  -8  -5   1    0.16    0.10
  -8   5   1    0.04    0.07
   7  -5  -1    0.67    0.13
  -7  -5   1    0.60    0.17
  -7  -5   1    0.54    0.12
   7  -5  -1    0.70    0.14
  -7   5   1    0.87    0.15
   7   5  -1    0.53    0.13
   6  -5  -1   97.34    3.02
  -6  -5   1   99.57    2.74
   6  -5  -1   94.80    2.81
  -6  -5   1   95.11    2.87
  -6  -5   1  102.11    3.04
  -6  -5   1   91.69    3.02
  -6   5   1   98.92    2.80
   6   5  -1   94.47    3.06
  -6   5   1   97.92    2.96
  -6   5   1   97.00    2.95
   5  -5  -1   32.95    1.11
  -5  -5   1   35.85    1.14
  -5  -5   1   32.39    1.13
   5  -5  -1   32.15    1.06
  -5  -5   1   33.24    1.10
  -5  -5   1   33.70    0.99
  -5   5   1   34.67    1.03
  -5   5   1   34.50    1.08
  -5   5   1   33.36    1.07
   5   5  -1   31.95    1.14
  -4  -5   1   51.02    1.44
  -4  -5   1   49.40    1.51
  -4  -5   1   51.72    1.61
  -4  -5   1   47.17    1.59
   4  -5  -1   48.28    1.58
   4  -5  -1   49.33    1.49
  -4   5   1   50.51    1.44
  -4   5   1   48.92    1.55
  -4   5   1   48.22    1.56
   3  -5  -1  135.13    3.76
   3  -5  -1  130.12    4.04
  -3  -5   1  134.81    3.72
  -3  -5   1  127.00    4.05
  -3  -5   1  136.18    4.06
  -3  -5   1  131.33    3.75
  -3   5   1  131.59    4.03
   3   5  -1  129.87    4.06
   3   5  -1  127.64    4.05
  -3   5   1  132.55    4.03
  -3   5   1  135.50    3.69
   2  -5  -1   10.11    0.40
   2  -5  -1   11.38    0.40
  -2  -5   1   10.39    0.38
  -2  -5   1   11.09    0.42
   2  -5  -1   10.97    0.42
  -2  -5   1   10.26    0.41
  -2  -5   1    9.02    0.36
  -2   5   1   10.50    0.40
   2   5  -1   10.22    0.42
  -2   5   1   10.28    0.32
  -2   5   1   10.86    0.40
   1  -5  -1    1.69    0.13
  -1  -5   1    2.09    0.14
  -1  -5   1    1.32    0.12
   1  -5  -1    1.42    0.12
   1  -5  -1    1.80    0.14
  -1  -5   1    1.65    0.12
  -1   5   1    1.60    0.12
  -1   5   1    1.59    0.12
   1   5  -1    1.43    0.12
   1   5  -1    1.51    0.13
   0  -5   1   49.11    1.37
   0  -5   1   46.37    1.53
   0  -5   1   50.03    1.53
   0  -5   1   48.17    1.43
   0  -5  -1   47.42    1.43
   0  -5  -1   47.66    1.53
   0  -5  -1   48.85    1.39
   0   5   1   49.60    1.54
   0   5   1   46.88    1.53
   0   5  -1   47.92    1.53
   0   5  -1   47.66    1.52
  -1  -5  -1   17.31    0.62
   1  -5   1   17.74    0.61
   1  -5   1   16.98    0.59
   1  -5   1   16.85    0.60
  -1  -5  -1   18.09    0.59
  -1  -5  -1   17.55    0.56
  -1  -5  -1   18.71    0.63
   1   5   1   18.14    0.62
  -1   5  -1   16.28    0.59
   1   5   1   17.57    0.62
  -2  -5  -1   11.11    0.41
  -2  -5  -1   11.65    0.44
  -2  -5  -1   11.90    0.42
   2  -5   1   11.12    0.42
  -2  -5  -1   12.12    0.45
   2   5   1   11.75    0.45
  -2   5  -1   11.40    0.40
   2   5   1   11.50    0.44
  -2   5  -1   11.00    0.40
  -3  -5  -1   25.79    0.85
   3  -5   1   26.32    0.85
  -3  -5  -1   25.88    0.88
  -3  -5  -1   26.72    0.88
  -3   5  -1   26.28    0.82
  -3   5  -1   26.28    0.76
   3   5   1   25.85    0.89
  -3   5  -1   25.26    0.82
  -4  -5  -1    9.41    0.36
  -4  -5  -1    8.60    0.40
   4  -5   1    9.53    0.35
  -4  -5  -1    9.56    0.39
  -4  -5  -1    9.16    0.38
   4   5   1    9.05    0.40
  -4   5  -1    9.72    0.33
  -5  -5  -1    0.53    0.09
   5  -5   1    0.30    0.08
  -5  -5  -1    0.30    0.09
  -5  -5  -1    0.31    0.12
  -5  -5  -1    0.37    0.09
  -5   5  -1    0.27    0.08
   5   5   1    0.30    0.10
  -6  -5  -1    0.86    0.11
   6  -5   1    1.19    0.12
   6  -5   1    0.68    0.13
  -6  -5  -1    1.01    0.12
  -6  -5  -1    0.77    0.17
  -6   5  -1    0.94    0.13
   6   5   1    0.81    0.14
  -7  -5  -1    0.78    0.10
   7  -5   1    1.15    0.13
  -7  -5  -1    0.76    0.18
  -7  -5  -1    0.90    0.10
   7  -5   1    0.72    0.14
  -7   5  -1    0.75    0.14
   7   5   1    0.67    0.15
  -8  -5  -1    2.61    0.29
   8  -5   1    3.18    0.26
  -8   5  -1    3.20    0.26
   9  -5   1    0.36    0.14
  -9  -5  -1    0.39    0.20
  -9   5  -1    0.20    0.09
 -10  -5  -1    0.00    0.18
 -10   5  -1    0.14    0.16
 -11  -5  -1    2.54    0.34
 -11   5  -1    2.51    0.29
 -12  -5  -1   -0.08    0.20
 -13  -5  -1    1.35    0.32
 -14  -5  -1    3.28    0.44
 -15  -5  -1    0.29    0.30
 -15  -6   1    1.96    0.40
 -14  -6   1    0.39    0.27
 -13  -6   1    5.50    0.50
 -12  -6   1    6.92    0.54
 -11  -6   1    4.76    0.44
 -10  -6   1    2.25    0.19
 -10  -6   1    1.57    0.29
 -10   6   1    1.52    0.21
  -9  -6   1    7.76    0.50
   9  -6  -1    7.87    0.40
  -9  -6   1    6.93    0.35
  -9   6   1    7.40    0.41
  -8  -6   1   11.19    0.49
   8  -6  -1   11.96    0.51
  -8  -6   1   11.06    0.58
  -8   6   1   12.11    0.50
  -7  -6   1   50.86    1.70
  -7  -6   1   50.82    1.73
  -7  -6   1   55.34    1.75
   7  -6  -1   52.76    1.64
   7  -6  -1   54.23    1.74
   7   6  -1   52.10    1.78
  -7   6   1   54.35    1.61
  -6  -6   1  116.48    3.47
   6  -6  -1  120.05    3.42
  -6  -6   1  119.70    3.34
  -6  -6   1  111.81    3.67
  -6  -6   1  121.01    3.69
   6  -6  -1  117.31    3.66
  -6   6   1  118.53    3.59
   6   6  -1  118.58    3.71
  -6   6   1  118.33    3.60
  -6   6   1  118.97    3.37
  -5  -6   1   15.87    0.62
  -5  -6   1   14.78    0.60
   5  -6  -1   15.85    0.58
   5  -6  -1   15.13    0.59
  -5  -6   1   15.39    0.60
  -5  -6   1   15.57    0.52
   5   6  -1   15.31    0.62
  -5   6   1   15.39    0.55
  -5   6   1   15.85    0.52
  -5   6   1   15.05    0.54
  -4  -6   1   28.24    0.97
   4  -6  -1   27.90    0.91
   4  -6  -1   26.99    0.94
  -4  -6   1   28.19    0.86
  -4  -6   1   27.55    0.92
  -4  -6   1   27.24    0.96
  -4   6   1   25.95    0.91
  -4   6   1   28.04    0.82
  -4   6   1   27.07    0.91
  -3  -6   1    2.14    0.16
  -3  -6   1    2.99    0.21
  -3  -6   1    2.44    0.19
   3  -6  -1    2.57    0.19
  -3  -6   1    3.50    0.22
   3  -6  -1    2.74    0.18
  -3   6   1    2.59    0.17
  -3   6   1    3.03    0.13
  -3   6   1    2.93    0.18
   3   6  -1    2.98    0.21
  -2  -6   1    7.99    0.35
  -2  -6   1    8.30    0.33
   2  -6  -1    7.60    0.34
  -2  -6   1    7.96    0.32
  -2  -6   1    9.09    0.37
   2  -6  -1    7.70    0.35
  -2   6   1    7.65    0.25
  -2   6   1    7.49    0.33
   2   6  -1    7.87    0.35
  -2   6   1    7.28    0.33
  -1  -6   1   17.62    0.57
  -1  -6   1   16.64    0.64
  -1  -6   1   18.02    0.60
   1  -6  -1   18.30    0.62
   1  -6  -1   17.85    0.64
   1  -6  -1   17.70    0.53
  -1  -6   1   15.12    0.63
   1  -6  -1   19.32    0.66
  -1   6   1   18.21    0.53
   1   6  -1   17.52    0.64
  -1   6   1   17.64    0.64
   1   6  -1   18.70    0.65
  -1   6   1   17.76    0.64
   0  -6  -1  296.62    8.13
   0  -6   1  276.78    8.84
   0  -6  -1  289.45    8.19
   0  -6  -1  291.57    8.85
   0  -6   1  298.74    8.13
   0  -6   1  306.24    8.86
   0  -6   1  290.90    8.19
   0   6  -1  290.41    8.85
   0   6  -1  294.62    8.84
   0   6   1  287.23    8.86
   0   6   1  298.16    8.85
  -1  -6  -1   41.41    1.25
  -1  -6  -1   40.55    1.21
   1  -6   1   39.21    1.32
  -1  -6  -1   41.50    1.34
   1  -6   1   40.63    1.25
  -1  -6  -1   43.32    1.35
  -1   6  -1   41.59    1.32
  -1   6  -1   40.24    1.31
   1   6   1   40.01    1.34
  -2  -6  -1   48.00    1.44
  -2  -6  -1   47.93    1.45
  -2  -6  -1   48.90    1.56
  -2  -6  -1   48.52    1.56
   2  -6   1   48.10    1.46
   2  -6   1   49.15    1.54
   2   6   1   46.48    1.56
  -2   6  -1   48.15    1.52
  -3  -6  -1   16.54    0.61
  -3  -6  -1   15.87    0.58
  -3  -6  -1   15.15    0.59
   3  -6   1   16.65    0.59
   3  -6   1   16.40    0.58
  -3  -6  -1   16.09    0.56
  -3   6  -1   16.83    0.54
   3   6   1   15.68    0.61
  -3   6  -1   15.89    0.54
  -4  -6  -1   37.31    1.12
   4  -6   1   36.04    1.18
  -4  -6  -1   35.12    1.21
   4  -6   1   35.79    1.15
  -4  -6  -1   35.23    1.16
  -4  -6  -1   37.65    1.22
  -4   6  -1   38.30    1.06
   4   6   1   35.39    1.23
   5  -6   1   18.28    0.62
   5  -6   1   16.24    0.63
  -5  -6  -1   17.51    0.60
  -5  -6  -1   18.18    0.68
  -5  -6  -1   18.09    0.65
  -5  -6  -1   16.37    0.64
   5   6   1   17.40    0.68
  -5   6  -1   17.53    0.57
  -6  -6  -1   25.22    0.93
   6  -6   1   24.79    0.87
  -6  -6  -1   25.56    0.82
  -6  -6  -1   26.18    0.89
   6  -6   1   26.40    0.87
  -6  -6  -1   24.48    0.88
  -6   6  -1   26.75    0.83
   6   6   1   25.12    0.93
  -7  -6  -1   71.94    2.34
   7  -6   1   73.08    2.25
  -7  -6  -1   77.47    2.35
  -7  -6  -1   76.08    2.32
  -7   6  -1   76.24    2.21
   7   6   1   74.68    2.43
  -8  -6  -1   14.98    0.54
  -8  -6  -1   15.22    0.69
  -8  -6  -1   15.32    0.54
   8  -6   1   15.61    0.62
  -8   6  -1   15.61    0.60
  -9  -6  -1    0.82    0.22
   9  -6   1    0.84    0.17
  -9   6  -1    0.46    0.16
  10  -6   1    0.01    0.14
 -10  -6  -1   -0.14    0.17
 -10   6  -1    0.04    0.14
 -11  -6  -1    1.14    0.28
 -12  -6  -1   -0.06    0.20
 -13  -6  -1    0.63    0.28
 -14  -6  -1    0.69    0.31
 -14  -7   1    2.36    0.40
 -13  -7   1    3.19    0.41
 -12  -7   1    0.19    0.23
 -11  -7   1    1.98    0.17
 -11  -7   1    1.63    0.31
 -10  -7   1    4.78    0.28
 -10  -7   1    4.35    0.40
  10  -7  -1    5.04    0.36
  -9  -7   1    1.03    0.25
   9  -7  -1    1.34    0.19
  -9  -7   1    1.21    0.17
  -9   7   1    1.46    0.19
   8  -7  -1   14.70    0.61
  -8  -7   1   14.34    0.61
  -8  -7   1   14.77    0.69
  -8   7   1   15.90    0.59
  -7  -7   1    1.11    0.16
  -7  -7   1    1.38    0.22
   7  -7  -1    0.87    0.17
  -7   7   1    1.41    0.16
   7   7  -1    0.91    0.18
  -6  -7   1   10.47    0.40
  -6  -7   1   10.17    0.50
   6  -7  -1   10.06    0.46
  -6  -7   1   10.83    0.48
   6  -7  -1   10.04    0.47
  -6  -7   1    9.84    0.46
  -6   7   1   10.77    0.40
  -6   7   1   10.62    0.39
  -6   7   1    9.95    0.39
   6   7  -1   10.74    0.51
   5  -7  -1   91.29    2.98
  -5  -7   1   92.44    2.81
  -5  -7   1   94.11    2.73
  -5  -7   1  100.67    3.03
   5  -7  -1   95.05    2.80
  -5  -7   1   92.86    3.00
  -5   7   1   93.47    2.94
  -5   7   1   97.25    2.94
  -5   7   1   98.64    2.70
   4  -7  -1   33.37    1.19
  -4  -7   1   37.40    1.15
   4  -7  -1   33.94    1.14
  -4  -7   1   36.62    1.09
  -4  -7   1   40.50    1.24
  -4  -7   1   33.23    1.20
  -4   7   1   35.72    1.03
  -4   7   1   33.96    1.17
   4   7  -1   34.85    1.23
  -4   7   1   34.48    1.16
  -3  -7   1   17.02    0.64
   3  -7  -1   16.78    0.61
   3  -7  -1   15.39    0.62
  -3  -7   1   15.68    0.63
  -3  -7   1   16.50    0.59
   3   7  -1   16.74    0.65
  -3   7   1   16.80    0.61
  -3   7   1   16.56    0.61
   2  -7  -1   23.39    0.81
  -2  -7   1   24.57    0.87
  -2  -7   1   23.72    0.78
  -2  -7   1   24.40    0.86
  -2  -7   1   24.77    0.78
   2  -7  -1   23.63    0.85
  -2   7   1   22.84    0.69
  -2   7   1   23.84    0.84
  -2   7   1   24.45    0.84
   2   7  -1   23.46    0.86
   2   7  -1   24.55    0.86
   1  -7  -1   88.95    2.51
   1  -7  -1   89.62    2.80
  -1  -7   1   87.91    2.81
   1  -7  -1   89.56    2.61
  -1  -7   1   89.66    2.80
  -1  -7   1   89.56    2.59
  -1  -7   1   91.33    2.54
   1   7  -1   86.75    2.80
  -1   7   1   89.45    2.79
   1   7  -1   89.70    2.80
  -1   7   1   87.76    2.79
  -1   7   1   90.79    2.51
   0  -7   1  112.33    3.51
   0  -7  -1  109.69    3.26
   0  -7   1  115.35    3.18
   0  -7  -1  112.77    3.19
   0  -7  -1  111.44    3.51
   0  -7   1  111.39    3.26
   0   7   1  110.87    3.51
   0   7  -1  118.41    3.50
   0   7   1  115.09    3.51
   0   7  -1  114.06    3.51
  -1  -7  -1    6.88    0.34
  -1  -7  -1    7.37    0.36
  -1  -7  -1    7.60    0.30
   1  -7   1    7.12    0.34
   1  -7   1    7.66    0.34
  -1  -7  -1    7.23    0.34
   1   7   1    7.40    0.36
  -1   7  -1    7.07    0.33
  -1   7  -1    8.70    0.34
  -2  -7  -1    5.69    0.28
   2  -7   1    6.14    0.29
   2  -7   1    5.96    0.30
  -2  -7  -1    6.81    0.33
  -2  -7  -1    5.73    0.30
  -2  -7  -1    5.98    0.30
  -2   7  -1    6.05    0.27
   2   7   1    5.68    0.31
  -3  -7  -1    1.77    0.17
  -3  -7  -1    1.97    0.18
   3  -7   1    1.59    0.17
  -3  -7  -1    1.86    0.16
   3  -7   1    1.60    0.15
  -3  -7  -1    1.99    0.18
  -3   7  -1    2.38    0.15
  -3   7  -1    2.18    0.14
   3   7   1    1.79    0.18
   4  -7   1    5.72    0.29
  -4  -7  -1    7.31    0.35
  -4  -7  -1    7.32    0.34
   4  -7   1    5.86    0.32
  -4  -7  -1    6.88    0.36
   4   7   1    6.09    0.34
  -4   7  -1    5.91    0.23
  -4   7  -1    5.91    0.23
   5  -7   1   26.55    0.94
  -5  -7  -1   27.29    0.96
  -5  -7  -1   27.96    0.98
   5  -7   1   27.63    0.94
  -5  -7  -1   27.00    0.96
  -5  -7  -1   27.58    0.90
  -5   7  -1   28.56    0.84
   5   7   1   27.50    1.00
  -6  -7  -1    0.25    0.11
  -6  -7  -1    0.07    0.14
   6  -7   1   -0.16    0.10
  -6  -7  -1    0.18    0.10
  -6  -7  -1    0.41    0.12
   6  -7   1    0.11    0.09
  -6   7  -1   -0.01    0.08
   6   7   1    0.11    0.12
  -7  -7  -1    0.17    0.16
  -7  -7  -1    0.29    0.11
   7  -7   1    0.31    0.14
  -7  -7  -1    0.17    0.10
  -7   7  -1    0.37    0.12
   8  -7   1    0.85    0.17
  -8  -7  -1    0.78    0.13
  -8  -7  -1    0.56    0.19
  -8  -7  -1    0.68    0.12
  -8   7  -1    0.88    0.16
   9  -7   1   13.49    0.60
  -9  -7  -1   13.62    0.69
  -9  -7  -1   14.54    0.51
  -9  -7  -1   14.25    0.50
  10  -7   1    0.25    0.16
 -10  -7  -1    0.16    0.20
 -11  -7  -1    0.92    0.26
 -12  -7  -1   10.22    0.66
 -13  -7  -1    3.12    0.43
 -14  -7  -1    2.34    0.41
 -14  -8   1    2.77    0.43
 -13  -8   1    0.19    0.24
 -12  -8   1    3.85    0.43
 -11  -8   1    0.07    0.21
 -11  -8   1    0.37    0.13
  10  -8  -1    2.91    0.29
 -10  -8   1    3.59    0.26
 -10  -8   1    2.95    0.36
  -9  -8   1    3.24    0.26
  -9  -8   1    3.15    0.34
   9  -8  -1    3.07    0.28
  -8  -8   1    0.56    0.15
  -8  -8   1    0.50    0.20
   8  -8  -1    0.58    0.17
   7  -8  -1    0.14    0.14
  -7  -8   1   -0.04    0.11
  -7  -8   1    0.22    0.16
  -7   8   1    0.03    0.10
   7   8  -1    0.06    0.12
   6  -8  -1    5.87    0.33
  -6  -8   1    5.19    0.33
  -6  -8   1    6.00    0.39
   6  -8  -1    5.24    0.35
  -6  -8   1    5.74    0.29
   6   8  -1    5.41    0.35
  -6   8   1    5.32    0.26
  -6   8   1    5.88    0.27
  -6   8   1    6.01    0.27
  -5  -8   1   28.12    0.89
   5  -8  -1   26.76    0.95
   5  -8  -1   27.78    0.99
  -5  -8   1   27.63    1.00
  -5  -8   1   28.46    1.02
  -5  -8   1   25.95    0.95
  -5   8   1   27.64    0.93
  -5   8   1   26.83    0.93
  -5   8   1   27.85    0.83
  -4  -8   1    0.25    0.10
  -4  -8   1    0.22    0.11
  -4  -8   1    0.20    0.11
   4  -8  -1    0.25    0.10
  -4  -8   1    0.10    0.10
   4  -8  -1    0.38    0.13
  -4   8   1    0.27    0.09
   4   8  -1    0.04    0.10
  -4   8   1    0.34    0.09
  -3  -8   1   15.70    0.59
  -3  -8   1   16.17    0.58
  -3  -8   1   14.53    0.63
   3  -8  -1   15.98    0.62
  -3  -8   1   17.43    0.66
   3  -8  -1   15.25    0.62
  -3   8   1   17.35    0.62
  -3   8   1   16.21    0.61
   3   8  -1   14.95    0.64
  -2  -8   1    0.19    0.10
   2  -8  -1    0.25    0.10
   2  -8  -1    0.35    0.11
  -2  -8   1    0.11    0.09
  -2  -8   1    0.09    0.08
  -2  -8   1    0.10    0.09
  -2   8   1    0.16    0.09
  -2   8   1    0.19    0.09
   2   8  -1    0.15    0.09
   2   8  -1    0.17    0.10
   1  -8  -1   71.06    2.16
  -1  -8   1   71.18    2.31
   1  -8  -1   69.40    2.30
  -1  -8   1   72.47    2.14
   1  -8  -1   71.60    2.04
  -1  -8   1   74.26    2.08
  -1   8   1   74.49    2.04
  -1   8   1   69.13    2.30
  -1   8   1   73.39    2.30
   1   8  -1   75.51    2.30
   1   8  -1   69.79    2.30
   0  -8  -1    4.56    0.22
   0  -8  -1    4.03    0.26
   0  -8   1    3.75    0.26
   0  -8  -1    4.64    0.28
   0  -8   1    4.09    0.20
   0   8  -1    5.62    0.29
   0   8   1    3.88    0.26
   0   8   1    4.25    0.26
   0   8  -1    3.94    0.26
  -1  -8  -1    0.19    0.09
  -1  -8  -1    0.17    0.10
  -1  -8  -1    0.14    0.11
  -1  -8  -1    0.11    0.08
   1  -8   1    0.07    0.09
   1  -8   1    0.05    0.08
   1   8   1    0.23    0.10
  -1   8  -1    0.03    0.08
  -1   8  -1    0.15    0.08
   1   8   1    0.09    0.10
   2  -8   1   71.57    2.25
  -2  -8  -1   73.32    2.28
  -2  -8  -1   68.35    2.06
  -2  -8  -1   71.18    2.10
   2  -8   1   71.55    2.12
  -2  -8  -1   67.82    2.25
  -2   8  -1   70.81    2.22
   2   8   1   68.19    2.27
  -3  -8  -1    7.30    0.37
  -3  -8  -1    7.43    0.36
   3  -8   1    7.10    0.37
   3  -8   1    7.06    0.34
  -3  -8  -1    6.98    0.36
  -3  -8  -1    6.82    0.37
  -3   8  -1    7.55    0.32
  -3   8  -1    7.06    0.31
   3   8   1    7.07    0.38
  -4  -8  -1    7.18    0.37
  -4  -8  -1    7.37    0.38
   4  -8   1    6.84    0.34
   4  -8   1    7.11    0.37
  -4  -8  -1    7.36    0.38
  -4   8  -1    7.15    0.29
   4   8   1    7.07    0.39
  -4   8  -1    7.30    0.29
  -5  -8  -1   17.26    0.65
   5  -8   1   17.82    0.68
  -5  -8  -1   18.45    0.71
  -5  -8  -1   19.34    0.72
   5  -8   1   17.71    0.70
  -5  -8  -1   17.51    0.70
  -5   8  -1   18.41    0.56
   5   8   1   18.46    0.74
  -6  -8  -1   52.39    1.67
  -6  -8  -1   49.95    1.66
  -6  -8  -1   48.75    1.62
   6  -8   1   48.92    1.59
  -6  -8  -1   50.60    1.53
   6   8   1   49.18    1.71
  -7  -8  -1    4.98    0.38
  -7  -8  -1    4.37    0.28
   7  -8   1    4.46    0.32
  -7  -8  -1    4.77    0.30
  -8  -8  -1   18.71    0.83
  -8  -8  -1   19.00    0.72
   8  -8   1   21.08    0.78
   9  -8   1    0.62    0.18
  -9  -8  -1    0.66    0.12
  -9  -8  -1    0.61    0.22
 -10  -8  -1    1.55    0.28
  10  -8   1    1.26    0.22
 -11  -8  -1    1.43    0.30
 -12  -8  -1    1.16    0.31
 -13  -8  -1    0.51    0.29
 -14  -8  -1    0.07    0.27
 -14  -9   1   -0.01    0.28
 -13  -9   1    0.45    0.28
 -12  -9   1    0.12    0.24
 -12  -9   1   -0.04    0.10
 -11  -9   1    0.31    0.24
 -11  -9   1    0.46    0.15
 -10  -9   1    1.58    0.30
  10  -9  -1    1.71    0.26
 -10  -9   1    1.41    0.20
   9  -9  -1    0.11    0.15
  -9  -9   1    0.15    0.13
  -9  -9   1   -0.05    0.18
  -8  -9   1    3.35    0.28
   8  -9  -1    2.88    0.28
  -8  -9   1    3.26    0.33
  -7  -9   1    5.49    0.36
  -7  -9   1    5.80    0.42
   7  -9  -1    6.27    0.40
  -7   9   1    6.72    0.25
  -6  -9   1    2.19    0.20
  -6  -9   1    1.89    0.24
   6  -9  -1    2.05    0.23
  -6  -9   1    2.22    0.23
   6   9  -1    2.35    0.25
  -6   9   1    2.50    0.18
  -6   9   1    2.27    0.17
  -5  -9   1    9.49    0.48
   5  -9  -1    9.18    0.46
  -5  -9   1    9.20    0.47
  -5  -9   1    9.16    0.42
   5  -9  -1    9.67    0.47
  -5  -9   1   10.66    0.50
  -5   9   1    9.60    0.41
  -5   9   1    9.88    0.42
   4  -9  -1   19.71    0.79
  -4  -9   1   20.88    0.76
  -4  -9   1   22.02    0.83
   4  -9  -1   20.12    0.77
  -4  -9   1   20.90    0.81
  -4   9   1   20.87    0.76
  -4   9   1   20.58    0.76
   4   9  -1   20.47    0.82
  -3  -9   1    3.41    0.26
  -3  -9   1    3.64    0.28
  -3  -9   1    3.29    0.25
   3  -9  -1    3.37    0.26
   3  -9  -1    3.61    0.27
  -3  -9   1    3.45    0.25
   3   9  -1    3.61    0.27
  -3   9   1    3.21    0.23
  -3   9   1    3.07    0.23
   2  -9  -1  169.21    5.37
   2  -9  -1  171.67    5.00
  -2  -9   1  176.33    4.92
  -2  -9   1  176.83    4.97
  -2  -9   1  169.47    5.38
  -2   9   1  177.96    5.36
   2   9  -1  181.83    5.38
  -2   9   1  175.43    5.36
   2   9  -1  169.24    5.38
  -1  -9   1   10.24    0.48
   1  -9  -1   10.37    0.36
  -1  -9   1   10.77    0.40
   1  -9  -1   10.79    0.48
   1  -9  -1   10.38    0.48
  -1  -9   1   10.31    0.46
  -1   9   1   11.56    0.36
   1   9  -1   10.34    0.48
  -1   9   1   10.35    0.47
  -1   9   1   10.61    0.47
   1   9  -1   11.12    0.48
   0  -9  -1    5.76    0.34
   0  -9   1    5.87    0.33
   0  -9  -1    6.25    0.27
   0  -9  -1    5.69    0.33
   0  -9   1    5.83    0.24
   0  -9   1    5.54    0.32
   0   9   1    5.83    0.34
   0   9  -1    6.24    0.33
   0   9  -1    6.08    0.33
   0   9   1    6.04    0.33
  -1  -9  -1   70.23    2.03
  -1  -9  -1   69.48    2.26
  -1  -9  -1   68.76    2.10
  -1  -9  -1   71.86    2.27
   1  -9   1   70.05    2.11
   1  -9   1   72.04    2.25
   1   9   1   72.83    2.26
  -1   9  -1   67.43    2.23
   1   9   1   63.09    2.25
  -1   9  -1   70.09    2.23
  -2  -9  -1   92.36    2.87
   2  -9   1   88.93    2.84
  -2  -9  -1   89.43    2.65
  -2  -9  -1   87.60    2.85
  -2  -9  -1   91.29    2.61
   2  -9   1   90.69    2.67
  -2   9  -1   89.28    2.81
   2   9   1   87.79    2.87
  -3  -9  -1    8.66    0.44
   3  -9   1    9.07    0.45
  -3  -9  -1    9.79    0.46
  -3  -9  -1    9.14    0.42
   3  -9   1    9.27    0.43
  -3  -9  -1    8.54    0.42
   3   9   1    9.48    0.46
  -3   9  -1    8.91    0.39
  -3   9  -1    9.48    0.39
   4  -9   1    0.04    0.11
  -4  -9  -1    0.04    0.11
  -4  -9  -1    0.17    0.11
   4  -9   1    0.00    0.09
  -4  -9  -1    0.05    0.11
  -4  -9  -1    0.02    0.12
  -4   9  -1    0.12    0.07
  -4   9  -1    0.09    0.07
   4   9   1    0.09    0.12
  -5  -9  -1    0.79    0.15
  -5  -9  -1    0.30    0.15
   5  -9   1    0.60    0.15
  -5  -9  -1    0.69    0.15
   5  -9   1    0.73    0.14
  -5   9  -1    0.73    0.06
   5   9   1    0.69    0.16
  -6  -9  -1   17.23    0.70
   6  -9   1   17.24    0.70
  -6  -9  -1   17.59    0.66
  -6  -9  -1   17.58    0.73
   6   9   1   17.61    0.75
  -7  -9  -1    2.08    0.21
  -7  -9  -1    2.06    0.28
   7  -9   1    2.08    0.23
  -7  -9  -1    2.20    0.22
  -8  -9  -1    4.83    0.30
   8  -9   1    4.76    0.35
  -8  -9  -1    4.59    0.40
   9  -9   1    0.27    0.17
  -9  -9  -1    0.22    0.20
  -9  -9  -1    0.18    0.13
  10  -9   1    2.34    0.27
 -10  -9  -1    2.29    0.33
 -10  -9  -1    2.16    0.18
 -11  -9  -1    2.80    0.38
 -12  -9  -1    0.25    0.25
 -13  -9  -1    2.82    0.42
 -14  -9  -1    0.34    0.30
 -14 -10   1    1.33    0.38
 -13 -10   1    1.65    0.37
 -12 -10   1    5.14    0.49
 -11 -10   1    0.05    0.22
 -11 -10   1    0.10    0.14
  10 -10  -1    4.74    0.40
 -10 -10   1    3.67    0.40
 -10 -10   1    5.31    0.35
   9 -10  -1    3.54    0.32
  -9 -10   1    3.30    0.31
  -9 -10   1    3.52    0.38
  -8 -10   1    0.78    0.19
   8 -10  -1    0.87    0.21
  -8 -10   1    0.69    0.23
   7 -10  -1    2.90    0.29
  -7 -10   1    2.72    0.31
  -7 -10   1    2.83    0.27
  -7  10   1    2.69    0.17
  -6 -10   1   16.47    0.63
  -6 -10   1   17.12    0.72
   6 -10  -1   16.16    0.70
  -6 -10   1   16.77    0.71
   6  10  -1   17.33    0.76
  -6  10   1   17.36    0.63
  -6  10   1   16.35    0.62
  -5 -10   1   12.04    0.57
  -5 -10   1   11.83    0.57
  -5 -10   1   12.41    0.52
   5 -10  -1   13.06    0.58
  -5  10   1   13.34    0.52
  -5  10   1   12.38    0.51
  -4 -10   1   15.08    0.66
   4 -10  -1   13.84    0.61
  -4 -10   1   13.98    0.63
  -4 -10   1   14.25    0.59
  -4 -10   1   14.29    0.57
   4 -10  -1   13.80    0.61
   4  10  -1   14.55    0.65
  -4  10   1   13.66    0.58
  -4  10   1   15.27    0.59
   3 -10  -1    0.23    0.14
  -3 -10   1    0.16    0.12
  -3 -10   1    0.21    0.13
   3 -10  -1    0.27    0.12
  -3 -10   1    0.25    0.13
   3  10  -1    0.19    0.13
  -3  10   1    0.29    0.12
  -3  10   1    0.07    0.10
  -2 -10   1    1.65    0.20
   2 -10  -1    1.63    0.19
  -2 -10   1    1.24    0.18
   2 -10  -1    1.41    0.20
  -2 -10   1    1.47    0.16
  -2  10   1    1.63    0.19
   2  10  -1    1.88    0.21
  -2  10   1    1.39    0.18
   1 -10  -1    5.44    0.33
   1 -10  -1    5.01    0.22
  -1 -10   1    4.39    0.25
   1 -10  -1    4.55    0.33
  -1 -10   1    4.77    0.31
  -1 -10   1    4.52    0.31
  -1  10   1    5.09    0.22
  -1  10   1    5.56    0.32
   1  10  -1    4.44    0.31
   1  10  -1    4.42    0.32
  -1  10   1    4.70    0.31
   0 -10  -1   43.84    1.41
   0 -10   1   42.50    1.49
   0 -10   1   42.35    1.39
   0 -10   1   43.68    1.28
   0 -10  -1   43.37    1.29
   0 -10  -1   44.25    1.50
   0  10  -1   44.36    1.48
   0  10  -1   42.66    1.48
   0  10   1   43.24    1.49
   0  10   1   45.13    1.50
   1 -10   1   17.64    0.68
  -1 -10  -1   17.81    0.61
  -1 -10  -1   16.45    0.70
   1 -10   1   18.39    0.71
  -1 -10  -1   17.06    0.67
  -1  10  -1   17.73    0.68
   1  10   1   16.45    0.71
  -1  10  -1   17.41    0.69
  -2 -10  -1   32.91    1.21
  -2 -10  -1   35.03    1.09
   2 -10   1   34.13    1.20
   2 -10   1   34.39    1.16
  -2 -10  -1   36.95    1.24
  -2 -10  -1   33.73    1.14
   2  10   1   32.40    1.22
  -2  10  -1   33.31    1.17
  -3 -10  -1   18.34    0.69
   3 -10   1   17.96    0.73
  -3 -10  -1   18.33    0.75
  -3 -10  -1   18.78    0.72
  -3 -10  -1   20.48    0.78
   3 -10   1   18.32    0.74
  -3  10  -1   19.45    0.70
   3  10   1   17.78    0.76
  -3  10  -1   18.97    0.69
  -4 -10  -1   10.51    0.50
  -4 -10  -1   10.72    0.52
  -4 -10  -1   11.18    0.51
   4 -10   1   11.21    0.52
   4 -10   1   11.70    0.52
  -4  10  -1   11.43    0.45
   4  10   1   11.07    0.54
  -4  10  -1   11.28    0.45
  -5 -10  -1   17.59    0.73
  -5 -10  -1   17.73    0.72
   5 -10   1   17.46    0.72
  -5  10  -1   18.10    0.61
   5  10   1   16.42    0.75
  -5  10  -1   18.96    0.61
   6 -10   1    2.17    0.24
  -6 -10  -1    2.24    0.23
  -6 -10  -1    1.93    0.26
  -6 -10  -1    1.87    0.22
   7 -10   1    0.05    0.14
  -7 -10  -1    0.03    0.17
  -7 -10  -1    0.14    0.13
  -8 -10  -1    0.20    0.14
   8 -10   1    0.20    0.18
  -8 -10  -1    0.38    0.21
  -9 -10  -1   14.70    0.73
   9 -10   1   13.84    0.67
  -9 -10  -1   13.90    0.59
  10 -10   1   10.92    0.57
 -10 -10  -1   10.07    0.45
 -10 -10  -1    9.06    0.61
 -11 -10  -1    3.11    0.40
 -12 -10  -1    0.13    0.25
 -13 -10  -1    0.54    0.31
 -13 -11   1    0.80    0.33
 -12 -11   1   -0.07    0.25
 -11 -11   1    0.10    0.24
 -10 -11   1    0.08    0.22
  10 -11  -1   -0.25    0.19
 -10 -11   1   -0.12    0.15
   9 -11  -1    2.16    0.30
  -9 -11   1    1.72    0.24
  -9 -11   1    2.55    0.34
  -8 -11   1    1.05    0.21
   8 -11  -1    0.51    0.21
  -8 -11   1    1.30    0.26
   7 -11  -1    1.81    0.26
  -7 -11   1    1.96    0.28
  -7 -11   1    2.25    0.26
  -7  11   1    1.75    0.16
  -6 -11   1   10.12    0.48
   6 -11  -1   10.57    0.56
  -6 -11   1   10.83    0.55
  -6 -11   1   10.84    0.56
  -6  11   1   11.19    0.46
   6  11  -1   11.29    0.59
  -5 -11   1    1.20    0.20
  -5 -11   1    1.41    0.22
   5 -11  -1    1.02    0.21
  -5  11   1    1.30    0.17
   4 -11  -1   -0.15    0.11
   4 -11  -1   -0.09    0.14
  -4 -11   1    0.08    0.13
  -4 -11   1   -0.14    0.12
  -4 -11   1   -0.04    0.13
  -4  11   1   -0.02    0.11
  -3 -11   1   77.49    2.36
   3 -11  -1   76.08    2.55
  -3 -11   1   80.86    2.34
   3 -11  -1   79.23    2.41
  -3 -11   1   80.46    2.58
   3  11  -1   78.47    2.58
  -3  11   1   75.32    2.52
   2 -11  -1   -0.25    0.13
  -2 -11   1   -0.12    0.13
  -2 -11   1   -0.02    0.11
  -2 -11   1    0.04    0.10
   2 -11  -1    0.23    0.13
   2  11  -1    0.00    0.11
  -2  11   1    0.03    0.10
  -2  11   1   -0.06    0.10
  -1 -11   1   41.03    1.37
   1 -11  -1   41.70    1.40
  -1 -11   1   42.06    1.48
  -1 -11   1   42.03    1.27
   1 -11  -1   41.50    1.47
   1 -11  -1   42.52    1.23
  -1  11   1   43.64    1.23
  -1  11   1   43.32    1.46
  -1  11   1   39.22    1.45
   1  11  -1   44.70    1.48
   1  11  -1   40.77    1.47
   0 -11   1   12.69    0.57
   0 -11   1   12.58    0.59
   0 -11  -1   13.71    0.61
   0 -11   1   14.32    0.46
   0 -11  -1   13.40    0.59
   0 -11  -1   13.46    0.47
   0  11  -1   12.74    0.58
   0  11   1   13.18    0.59
   0  11  -1   14.33    0.60
   0  11   1   12.37    0.59
   1 -11   1    1.00    0.18
  -1 -11  -1    1.33    0.21
   1 -11   1    1.28    0.18
  -1 -11  -1    1.49    0.15
  -1 -11  -1    1.27    0.19
   1  11   1    1.32    0.19
  -1  11  -1    1.31    0.17
  -1  11  -1    1.33    0.17
   2 -11   1    2.30    0.24
   2 -11   1    2.28    0.24
  -2 -11  -1    2.34    0.21
  -2 -11  -1    2.27    0.24
  -2 -11  -1    2.17    0.23
  -2  11  -1    2.49    0.22
   2  11   1    2.08    0.24
  -3 -11  -1   18.84    0.75
  -3 -11  -1   18.54    0.71
   3 -11   1   19.23    0.76
   3 -11   1   19.34    0.77
  -3 -11  -1   18.57    0.78
  -3  11  -1   18.99    0.72
  -3  11  -1   19.65    0.72
   3  11   1   18.97    0.80
  -4 -11  -1    2.06    0.24
  -4 -11  -1    2.42    0.24
  -4 -11  -1    2.19    0.24
   4 -11   1    2.62    0.27
   4  11   1    1.96    0.25
  -4  11  -1    2.36    0.19
  -4  11  -1    2.64    0.20
  -5 -11  -1   12.69    0.58
  -5 -11  -1   13.13    0.57
  -5 -11  -1   11.16    0.57
   5 -11   1   12.48    0.59
  -5  11  -1   12.19    0.46
  -5  11  -1   12.83    0.47
   5  11   1   12.66    0.63
  -6 -11  -1    0.39    0.15
  -6 -11  -1    0.81    0.21
  -6 -11  -1    0.72    0.18
   6 -11   1    0.55    0.18
  -7 -11  -1   -0.08    0.17
   7 -11   1    0.38    0.19
  -7 -11  -1    0.01    0.14
  -8 -11  -1    8.60    0.47
   8 -11   1    8.12    0.49
  -8 -11  -1    8.90    0.55
  -9 -11  -1    5.45    0.48
   9 -11   1    5.49    0.43
  -9 -11  -1    6.24    0.37
 -10 -11  -1    0.39    0.16
  10 -11   1    0.25    0.21
 -10 -11  -1    0.64    0.27
 -11 -11  -1    2.02    0.36
 -11 -11  -1    2.14    0.19
 -12 -11  -1    0.18    0.26
 -13 -11  -1    0.76    0.33
 -13 -12   1    0.87    0.34
 -12 -12   1    0.79    0.32
 -11 -12   1    2.72    0.39
  10 -12  -1    4.54    0.40
 -10 -12   1    4.39    0.37
 -10 -12   1    3.96    0.43
   9 -12  -1    1.07    0.27
  -9 -12   1    0.87    0.26
  -9 -12   1    1.63    0.25
  -8 -12   1   16.34    0.77
   8 -12  -1   16.18    0.75
  -8 -12   1   15.69    0.73
   7 -12  -1   -0.15    0.16
  -7 -12   1    0.18    0.17
  -7 -12   1    0.31    0.19
  -7  12   1    0.01    0.10
  -6 -12   1    1.68    0.25
   6 -12  -1    1.74    0.26
  -6 -12   1    1.98    0.23
  -6 -12   1    2.13    0.27
   6  12  -1    2.10    0.27
  -6  12   1    1.97    0.19
  -5 -12   1   12.94    0.59
   5 -12  -1   12.65    0.61
  -5 -12   1    9.92    0.52
  -5 -12   1   12.09    0.61
   5  12  -1   13.11    0.64
  -5  12   1   12.45    0.54
   4 -12  -1   10.89    0.55
  -4 -12   1   10.12    0.54
  -4 -12   1   10.37    0.50
  -4 -12   1   10.72    0.50
  -4  12   1    9.90    0.49
  -3 -12   1    7.94    0.39
  -3 -12   1    7.35    0.41
   3 -12  -1    8.02    0.46
  -3 -12   1    7.97    0.46
   3 -12  -1    7.55    0.44
  -3  12   1    7.48    0.41
   3  12  -1    7.74    0.46
  -2 -12   1    1.80    0.23
   2 -12  -1    1.94    0.24
  -2 -12   1    1.78    0.22
  -2 -12   1    1.97    0.19
   2 -12  -1    1.57    0.21
  -2  12   1    1.90    0.22
   2  12  -1    1.83    0.23
  -1 -12   1    5.90    0.37
   1 -12  -1    6.23    0.39
  -1 -12   1    6.25    0.39
  -1 -12   1    6.02    0.30
   1 -12  -1    5.78    0.39
  -1  12   1    6.11    0.37
   1  12  -1    6.33    0.38
   0 -12  -1    9.56    0.49
   0 -12   1    9.30    0.35
   0 -12  -1   10.28    0.51
   0 -12  -1    9.24    0.37
   0 -12   1    8.79    0.47
   0 -12   1    8.69    0.48
   0  12   1    9.09    0.48
   0  12  -1    8.06    0.45
  -1 -12  -1    1.15    0.21
   1 -12   1    0.76    0.18
   1 -12   1    1.05    0.18
  -1 -12  -1    0.70    0.18
  -1 -12  -1    1.25    0.15
   1  12   1    0.88    0.18
   2 -12   1    0.19    0.14
  -2 -12  -1   -0.03    0.15
  -2 -12  -1    0.20    0.14
  -2 -12  -1    0.29    0.12
   2 -12   1    0.19    0.15
   2  12   1    0.07    0.13
  -3 -12  -1    1.42    0.22
   3 -12   1    1.38    0.22
  -3 -12  -1    1.78    0.24
  -3 -12  -1    1.31    0.19
   3  12   1    1.30    0.22
  -3  12  -1    1.57    0.18
  -4 -12  -1    9.78    0.51
  -4 -12  -1   10.30    0.53
   4 -12   1   10.83    0.54
  -4 -12  -1   10.73    0.51
  -4  12  -1   10.08    0.46
   4  12   1   10.81    0.56
  -5 -12  -1    5.16    0.36
  -5 -12  -1    5.00    0.38
  -5 -12  -1    4.82    0.39
   5 -12   1    4.48    0.37
  -5  12  -1    5.08    0.27
   5  12   1    4.75    0.38
   6 -12   1    1.21    0.23
  -6 -12  -1    0.98    0.19
  -6 -12  -1    1.14    0.21
  -6 -12  -1    0.83    0.22
   7 -12   1   13.83    0.66
  -7 -12  -1   13.86    0.68
  -7 -12  -1   13.90    0.66
  -8 -12  -1   10.56    0.54
   8 -12   1   10.72    0.58
  -8 -12  -1   11.09    0.63
   9 -12   1    1.39    0.27
  -9 -12  -1    1.78    0.24
  -9 -12  -1    1.59    0.30
 -10 -12  -1    3.64    0.42
 -10 -12  -1    3.68    0.31
  10 -12   1    3.99    0.38
 -11 -12  -1    0.57    0.29
  11 -12   1    0.13    0.22
 -12 -12  -1   -0.19    0.26
 -13 -12  -1    1.16    0.38
 -12 -13   1    0.16    0.28
  11 -13  -1   -0.06    0.23
 -11 -13   1   -0.33    0.22
  10 -13  -1    2.39    0.34
 -10 -13   1    1.78    0.34
  -9 -13   1    1.36    0.25
  -9 -13   1    1.53    0.30
   9 -13  -1    1.90    0.32
  -8 -13   1    0.43    0.20
   8 -13  -1    0.37    0.24
  -8 -13   1    0.27    0.23
  -7 -13   1   18.57    0.82
   7 -13  -1   17.69    0.82
  -7 -13   1   18.00    0.83
  -7  13   1   19.67    0.69
  -6 -13   1    2.52    0.30
   6 -13  -1    2.27    0.32
  -6 -13   1    2.51    0.29
  -6 -13   1    2.30    0.27
  -6  13   1    2.43    0.23
   5 -13  -1    1.39    0.27
  -5 -13   1    1.68    0.24
  -5 -13   1    1.60    0.24
  -5 -13   1    1.49    0.24
   5  13  -1    1.27    0.24
  -5  13   1    1.46    0.20
  -4 -13   1   -0.12    0.14
  -4 -13   1    0.11    0.17
   4 -13  -1    0.13    0.18
  -4 -13   1    0.03    0.15
  -4  13   1   -0.14    0.12
  -3 -13   1   13.36    0.66
   3 -13  -1   13.92    0.66
  -3 -13   1   14.35    0.58
  -3 -13   1   14.21    0.63
  -3  13   1   13.60    0.62
  -2 -13   1    4.19    0.28
   2 -13  -1    3.63    0.33
   2 -13  -1    4.49    0.34
  -2 -13   1    3.94    0.33
  -2 -13   1    4.13    0.33
  -2  13   1    4.01    0.32
   1 -13  -1   29.74    1.10
  -1 -13   1   28.26    1.09
   1 -13  -1   26.97    1.03
  -1 -13   1   25.14    1.00
  -1 -13   1   28.09    0.89
  -1  13   1   27.89    1.07
   1  13  -1   27.50    1.07
   0 -13   1    4.23    0.34
   0 -13  -1    4.62    0.35
   0 -13  -1    4.57    0.36
   0 -13   1    4.22    0.34
   0  13   1    3.93    0.32
   1 -13   1    0.87    0.19
  -1 -13  -1    0.70    0.13
  -1 -13  -1    0.60    0.19
   1 -13   1    0.57    0.18
  -1 -13  -1    0.67    0.18
   1  13   1    0.68    0.18
   2 -13   1   11.94    0.59
  -2 -13  -1   12.15    0.61
  -2 -13  -1   13.21    0.61
  -2 -13  -1   13.08    0.52
  -2  13  -1   11.86    0.56
   2  13   1   12.02    0.62
   3 -13   1    1.95    0.26
  -3 -13  -1    2.45    0.27
  -3 -13  -1    1.94    0.23
  -3 -13  -1    2.13    0.26
  -3  13  -1    2.01    0.21
   3  13   1    1.83    0.25
  -4 -13  -1    0.77    0.20
  -4 -13  -1    0.87    0.22
   4 -13   1    0.94    0.21
  -4 -13  -1    0.95    0.20
  -4  13  -1    0.68    0.15
   4  13   1    0.77    0.21
  -5 -13  -1   16.64    0.76
   5 -13   1   15.53    0.73
  -5 -13  -1   17.30    0.73
  -5 -13  -1   16.57    0.72
  -5  13  -1   17.25    0.64
  -6 -13  -1    1.78    0.28
  -6 -13  -1    2.04    0.28
   6 -13   1    2.37    0.31
  -6  13  -1    2.33    0.13
  -7 -13  -1    0.26    0.18
  -7 -13  -1    0.32    0.21
   7 -13   1    0.13    0.20
   8 -13   1    1.10    0.27
  -8 -13  -1    1.31    0.24
  -8 -13  -1    1.63    0.30
  -9 -13  -1    0.36    0.18
   9 -13   1    0.21    0.21
  -9 -13  -1    0.17    0.24
  10 -13   1    1.05    0.27
 -10 -13  -1    0.93    0.30
 -11 -13  -1   10.56    0.72
  11 -13   1   11.90    0.68
 -12 -13  -1    0.22    0.29
 -12 -14   1    4.18    0.51
  11 -14  -1    0.03    0.26
 -11 -14   1   -0.04    0.26
 -10 -14   1   16.44    0.86
  10 -14  -1   16.61    0.82
  -9 -14   1    2.54    0.36
   9 -14  -1    2.07    0.34
  -8 -14   1    5.03    0.43
  -8 -14   1    4.52    0.43
   8 -14  -1    4.75    0.43
  -7 -14   1   -0.28    0.19
   7 -14  -1   -0.08    0.21
  -7 -14   1    0.19    0.20
  -7  14   1    0.26    0.12
  -6 -14   1   -0.08    0.11
  -6 -14   1    0.35    0.20
  -6 -14   1    0.37    0.20
   6 -14  -1    0.12    0.21
  -5 -14   1   16.87    0.74
  -5 -14   1   15.94    0.71
   5 -14  -1   16.15    0.77
  -5 -14   1   16.12    0.78
   5  14  -1   16.84    0.81
  -5  14   1   16.53    0.70
  -4 -14   1    0.12    0.16
  -4 -14   1    0.35    0.18
   4 -14  -1    0.48    0.23
  -4 -14   1    0.07    0.15
   4  14  -1    0.16    0.18
  -4  14   1    0.20    0.15
  -3 -14   1   12.69    0.62
   3 -14  -1   13.86    0.66
  -3 -14   1   12.43    0.65
  -3 -14   1   12.96    0.56
  -3  14   1   13.01    0.62
  -2 -14   1    1.15    0.24
   2 -14  -1    0.56    0.20
   2 -14  -1    0.91    0.23
  -2 -14   1    0.69    0.20
  -2  14   1    0.87    0.20
  -1 -14   1   -0.08    0.16
  -1 -14   1    0.01    0.15
   1 -14  -1    0.06    0.19
   1 -14  -1   -0.29    0.14
  -1  14   1    0.02    0.14
   0 -14  -1   -0.04    0.18
   0 -14   1   -0.01    0.16
   0 -14   1    0.21    0.18
   0 -14  -1    0.05    0.15
   0  14   1    0.11    0.15
   1 -14   1   -0.08    0.16
  -1 -14  -1   -0.10    0.18
  -1 -14  -1    0.18    0.17
  -1  14  -1   -0.06    0.13
   1  14   1   -0.12    0.14
  -2 -14  -1    2.78    0.31
  -2 -14  -1    2.75    0.30
  -2 -14  -1    2.56    0.23
   2 -14   1    2.26    0.30
  -2  14  -1    2.57    0.25
   2  14   1    1.66    0.25
   3 -14   1    0.33    0.19
  -3 -14  -1    0.24    0.18
  -3 -14  -1    0.28    0.20
  -3 -14  -1    0.24    0.15
   3  14   1    0.08    0.17
  -3  14  -1    0.01    0.13
   4 -14   1   16.49    0.77
  -4 -14  -1   17.60    0.76
  -4 -14  -1   16.88    0.78
  -4 -14  -1   17.65    0.71
  -4  14  -1   16.67    0.69
   4  14   1   17.04    0.81
   5 -14   1    1.49    0.28
  -5 -14  -1    1.30    0.25
  -5 -14  -1    1.66    0.25
  -5 -14  -1    1.39    0.26
  -5  14  -1    1.48    0.18
  -6 -14  -1   21.14    0.88
  -6 -14  -1   21.92    0.88
   6 -14   1   19.28    0.89
  -6 -14  -1   21.26    0.91
  -6  14  -1   21.29    0.71
  -7 -14  -1    1.72    0.30
   7 -14   1    1.66    0.29
  -7 -14  -1    1.67    0.26
  -8 -14  -1   16.60    0.79
  -8 -14  -1   18.53    0.85
   8 -14   1   17.64    0.83
   9 -14   1    1.67    0.30
  -9 -14  -1    1.88    0.34
  10 -14   1    3.58    0.40
 -10 -14  -1    3.56    0.44
  11 -14   1    0.08    0.26
 -11 -14  -1    0.17    0.28
 -12 -14  -1    0.28    0.30
  11 -15  -1   -0.57    0.24
 -11 -15   1    0.01    0.27
  10 -15  -1    0.94    0.30
 -10 -15   1    1.17    0.32
   9 -15  -1    1.01    0.30
  -9 -15   1    0.53    0.27
   8 -15  -1   -0.28    0.21
  -8 -15   1   -0.05    0.22
  -8 -15   1   -0.20    0.18
  -7 -15   1    0.89    0.26
   7 -15  -1    0.60    0.25
  -7 -15   1    0.91    0.26
  -7  15   1    0.97    0.16
   6 -15  -1    0.18    0.22
  -6 -15   1    0.50    0.22
  -6 -15   1    0.44    0.22
  -6  15   1    0.55    0.16
  -5 -15   1   10.81    0.56
  -5 -15   1   11.06    0.62
   5 -15  -1   10.46    0.61
  -5 -15   1   11.39    0.59
   5  15  -1   10.44    0.63
  -5  15   1   10.70    0.54
  -4 -15   1   -0.12    0.18
   4 -15  -1   -0.09    0.20
  -4 -15   1   -0.02    0.17
  -4 -15   1    0.30    0.17
  -4  15   1   -0.11    0.14
   4  15  -1    0.19    0.19
  -3 -15   1    2.45    0.29
   3 -15  -1    2.05    0.32
  -3 -15   1    2.39    0.31
   3  15  -1    2.33    0.30
  -3  15   1    2.26    0.27
  -2 -15   1    0.34    0.21
  -2 -15   1    0.42    0.21
   2 -15  -1    0.77    0.23
   2  15  -1    0.75    0.21
  -2  15   1    0.47    0.18
  -1 -15   1    4.98    0.41
   1 -15  -1    5.05    0.42
  -1 -15   1    4.38    0.39
   1 -15  -1    5.68    0.44
   1  15  -1    5.27    0.40
  -1  15   1    5.27    0.40
   0 -15  -1    3.51    0.35
   0 -15  -1    3.81    0.37
   0 -15   1    3.80    0.35
   0  15  -1    3.53    0.33
   0  15   1    3.03    0.32
  -1 -15  -1   29.45    1.15
  -1 -15  -1   31.10    1.23
   1 -15   1   30.21    1.15
   1  15   1   31.90    1.23
  -1  15  -1   30.47    1.17
  -2 -15  -1    4.86    0.40
   2 -15   1    3.90    0.36
  -2 -15  -1    3.57    0.35
  -2  15  -1    4.23    0.33
   2  15   1    4.37    0.39
   3 -15   1    2.74    0.32
  -3 -15  -1    3.00    0.32
  -3 -15  -1    2.73    0.32
  -3 -15  -1    3.00    0.27
   3  15   1    2.25    0.31
  -3  15  -1    3.13    0.29
  -4 -15  -1   -0.04    0.16
  -4 -15  -1   -0.17    0.16
  -4 -15  -1   -0.13    0.18
   4 -15   1    0.06    0.19
  -4  15  -1    0.00    0.13
   4  15   1   -0.05    0.17
  -5 -15  -1    6.36    0.46
   5 -15   1    6.04    0.47
  -5 -15  -1    5.95    0.45
  -5 -15  -1    5.86    0.42
  -5  15  -1    5.98    0.34
  -6 -15  -1    6.82    0.49
  -6 -15  -1    7.25    0.51
  -6 -15  -1    8.10    0.50
   6 -15   1    6.98    0.52
  -6  15  -1    7.07    0.31
  -7 -15  -1    0.05    0.18
   7 -15   1    0.03    0.20
  -7 -15  -1   -0.09    0.19
   8 -15   1    1.71    0.31
  -8 -15  -1    2.23    0.35
  -9 -15  -1    2.90    0.40
   9 -15   1    2.91    0.37
 -10 -15  -1    0.36    0.28
  10 -15   1    0.41    0.27
 -11 -15  -1    0.18    0.29
  11 -15   1   -0.22    0.25
  10 -16  -1    0.20    0.28
 -10 -16   1    0.05    0.26
   9 -16  -1    0.34    0.26
  -9 -16   1    0.35    0.27
  -8 -16   1    8.79    0.59
   8 -16  -1    7.72    0.59
  -7 -16   1   -0.07    0.18
  -7 -16   1   -0.21    0.20
   7 -16  -1    0.06    0.23
  -7  16   1    0.00    0.13
   6 -16  -1   17.15    0.86
  -6 -16   1   19.61    0.83
  -6 -16   1   18.16    0.89
  -6  16   1   18.19    0.76
  -5 -16   1    4.28    0.38
   5 -16  -1    3.86    0.40
  -5 -16   1    4.65    0.41
  -5 -16   1    4.58    0.38
   5  16  -1    4.75    0.44
  -4 -16   1   -0.04    0.20
  -4 -16   1    0.06    0.19
   4 -16  -1    0.30    0.24
  -4  16   1    0.20    0.17
   4  16  -1    0.01    0.20
  -3 -16   1    0.61    0.25
  -3 -16   1    0.67    0.25
   3 -16  -1    0.33    0.24
   3  16  -1    0.65    0.24
  -3  16   1    1.15    0.23
   2 -16  -1    0.37    0.23
  -2 -16   1    0.16    0.19
  -2 -16   1    0.11    0.21
   2  16  -1    0.24    0.19
  -2  16   1    0.49    0.19
  -1 -16   1    2.75    0.34
   1 -16  -1    3.49    0.36
  -1 -16   1    3.33    0.35
   1  16  -1    3.17    0.32
  -1  16   1    3.32    0.34
   0 -16  -1    6.25    0.47
   0 -16   1    5.84    0.45
   0 -16  -1    5.96    0.49
   0  16   1    5.79    0.43
   0  16  -1    5.76    0.43
  -1 -16  -1    0.73    0.24
  -1 -16  -1    0.10    0.19
   1 -16   1    0.17    0.21
   1  16   1    0.23    0.19
  -1  16  -1    0.33    0.18
   2 -16   1   18.71    0.86
  -2 -16  -1   19.68    0.90
  -2 -16  -1   20.46    0.88
   2  16   1   19.03    0.89
  -2  16  -1   18.08    0.82
   3 -16   1    0.87    0.26
  -3 -16  -1    1.13    0.28
  -3 -16  -1    1.16    0.26
  -3  16  -1    0.80    0.20
   3  16   1    1.46    0.29
  -4 -16  -1    1.41    0.28
   4 -16   1    1.39    0.28
  -4 -16  -1    0.81    0.25
   4  16   1    1.04    0.26
  -4  16  -1    1.01    0.20
  -5 -16  -1    0.14    0.19
   5 -16   1   -0.03    0.22
  -5 -16  -1    0.03    0.22
  -5 -16  -1   -0.05    0.19
  -5  16  -1    0.20    0.14
  -6 -16  -1    7.05    0.50
  -6 -16  -1    7.16    0.51
   6 -16   1    6.90    0.52
  -6  16  -1    7.15    0.33
   7 -16   1    0.29    0.25
  -7 -16  -1    0.56    0.24
   8 -16   1    3.41    0.39
  -8 -16  -1    3.38    0.40
  -9 -16  -1    3.04    0.40
   9 -16   1    3.51    0.41
  10 -16   1   -0.33    0.25
 -10 -16  -1    0.27    0.26
 -10 -17   1    0.14    0.27
  10 -17  -1    0.12    0.30
   9 -17  -1    0.17    0.28
  -9 -17   1    0.21    0.26
  -8 -17   1    0.52    0.26
   8 -17  -1    0.56    0.28
  -7 -17   1    0.65    0.25
   7 -17  -1    0.68    0.27
   6 -17  -1    1.20    0.29
  -6 -17   1    1.19    0.28
  -6  17   1    1.42    0.23
  -5 -17   1    9.70    0.63
   5 -17  -1   10.02    0.65
  -5 -17   1   11.31    0.64
  -5  17   1   10.48    0.55
   4 -17  -1    0.75    0.27
  -4 -17   1    1.14    0.29
  -4 -17   1    1.17    0.29
   4  17  -1    0.99    0.27
   3 -17  -1    2.05    0.35
  -3 -17   1    2.88    0.37
  -3 -17   1    1.93    0.31
  -3  17   1    1.43    0.26
   3  17  -1    2.03    0.31
  -2 -17   1    0.39    0.25
  -2 -17   1    0.25    0.22
   2 -17  -1    0.71    0.28
   2  17  -1    0.53    0.23
  -2  17   1    0.12    0.18
  -1 -17   1   18.37    0.85
   1 -17  -1   18.15    0.86
  -1  17   1   18.19    0.85
   1  17  -1   17.30    0.85
   0 -17  -1    5.06    0.45
   0 -17   1    5.70    0.50
   0  17  -1    5.87    0.46
   0  17   1    5.96    0.47
  -1 -17  -1   16.18    0.80
   1 -17   1   13.05    0.72
  -1 -17  -1   14.37    0.75
  -1  17  -1   14.47    0.73
   1  17   1   14.72    0.77
  -2 -17  -1    0.22    0.22
  -2 -17  -1   -0.03    0.22
   2 -17   1    0.31    0.23
  -2  17  -1    0.15    0.17
   2  17   1   -0.01    0.20
  -3 -17  -1    4.23    0.40
   3 -17   1    3.48    0.39
  -3 -17  -1    4.22    0.42
  -3  17  -1    4.16    0.34
   3  17   1    3.94    0.41
  -4 -17  -1    2.35    0.35
  -4 -17  -1    2.20    0.34
   4 -17   1    2.48    0.35
  -4  17  -1    2.66    0.28
  -5 -17  -1    3.19    0.38
  -5 -17  -1    3.06    0.38
   5 -17   1    3.28    0.39
  -5  17  -1    3.12    0.28
  -6 -17  -1    0.43    0.22
  -6 -17  -1    0.13    0.22
   6 -17   1    0.40    0.26
  -6  17  -1    0.27    0.12
  -7 -17  -1    2.22    0.34
   7 -17   1    1.95    0.34
   8 -17   1    1.48    0.33
  -8 -17  -1    1.91    0.35
  -9 -17  -1    8.85    0.64
   9 -17   1    7.74    0.60
   9 -18  -1    1.69    0.40
  -9 -18   1    1.85    0.36
   8 -18  -1    0.34    0.29
   7 -18  -1    0.55    0.29
   6 -18  -1    5.07    0.48
  -5 -18   1    3.00    0.38
   5 -18  -1    2.89    0.39
  -5 -18   1    3.08    0.40
   4 -18  -1    0.39    0.27
  -4 -18   1    0.34    0.25
  -4 -18   1    0.53    0.27
   4  18  -1   -0.35    0.21
  -3 -18   1    1.41    0.33
   3 -18  -1    1.86    0.35
  -3 -18   1    1.88    0.35
  -3  18   1    1.67    0.28
   3  18  -1    2.06    0.34
   2 -18  -1    3.79    0.43
  -2 -18   1    3.20    0.38
   2  18  -1    3.58    0.39
  -2  18   1    3.77    0.36
   1 -18  -1    1.86    0.35
  -1 -18   1    1.88    0.34
   1  18  -1    2.35    0.34
  -1  18   1    1.92    0.30
   0 -18   1    1.34    0.32
   0 -18  -1    2.00    0.34
   0  18  -1    1.52    0.29
   0  18   1    1.76    0.31
  -1 -18  -1    0.36    0.26
   1 -18   1    0.80    0.29
   1  18   1    0.70    0.26
  -1  18  -1    0.49    0.22
  -2 -18  -1   10.61    0.65
   2 -18   1   10.76    0.66
  -2 -18  -1    9.27    0.63
   2  18   1   10.05    0.64
  -2  18  -1   10.39    0.59
  -3 -18  -1   -0.12    0.26
  -3 -18  -1   -0.27    0.20
   3 -18   1   -0.17    0.26
   3  18   1   -0.20    0.21
  -3  18  -1    0.07    0.17
  -4 -18  -1    8.92    0.62
   4 -18   1    8.70    0.63
  -4 -18  -1    9.14    0.62
   5 -18   1    0.00    0.23
  -5 -18  -1    0.07    0.26
  -5 -18  -1    0.09    0.21
   6 -18   1    0.71    0.29
   7 -18   1    3.14    0.42
  -8 -18  -1    0.46    0.29
   8 -18   1   -0.27    0.25
  -9 -18  -1    1.09    0.33
   9 -18   1    0.79    0.32
   8 -19  -1    0.48    0.32
   7 -19  -1   -0.27    0.25
   6 -19  -1    0.53    0.31
   5 -19  -1    0.78    0.32
  -4 -19   1    0.06    0.26
   4 -19  -1    0.08    0.25
  -4 -19   1    0.06    0.24
   4  19  -1    0.21    0.25
   3 -19  -1   10.93    0.71
  -3 -19   1   10.69    0.68
   3  19  -1   10.41    0.67
   2 -19  -1    2.83    0.41
  -2 -19   1    3.10    0.39
   2  19  -1    3.02    0.37
   1 -19  -1    3.10    0.40
  -1 -19   1    2.84    0.40
  -1  19   1    3.03    0.37
   1  19  -1    2.60    0.35
   0 -19   1    2.32    0.36
   0 -19  -1    1.74    0.36
   0  19  -1    2.49    0.34
   0  19   1    2.26    0.33
   1 -19   1    6.96    0.55
  -1 -19  -1    5.74    0.51
   1  19   1    6.97    0.53
   2 -19   1    0.45    0.28
  -2 -19  -1   -0.08    0.25
  -2 -19  -1    0.10    0.23
   2  19   1    0.36    0.25
   3 -19   1    3.14    0.41
  -3 -19  -1    3.03    0.41
  -3 -19  -1    3.06    0.42
   3  19   1    3.25    0.42
  -4 -19  -1    0.15    0.25
   4 -19   1   -0.18    0.24
  -4 -19  -1   -0.01    0.27
  -5 -19  -1    0.46    0.29
   5 -19   1    0.78    0.32
   6 -19   1    0.08    0.28
   7 -19   1    1.71    0.37
   8 -19   1    0.46    0.32
   7 -20  -1    5.71    0.58
   6 -20  -1    1.59    0.38
   5 -20  -1    1.47    0.36
  -4 -20   1    0.63    0.31
   4 -20  -1    0.43    0.30
   3 -20  -1   -0.28    0.24
  -3 -20   1   -0.36    0.24
  -2 -20   1    0.08    0.28
   2 -20  -1   -0.49    0.24
   1 -20  -1    0.04    0.28
  -1 -20   1   -0.03    0.27
   0 -20  -1    0.30    0.29
   0 -20   1    0.39    0.29
   1 -20   1   -0.07    0.26
  -1 -20  -1   -0.03    0.28
  -2 -20  -1    0.15    0.27
   2 -20   1   -0.16    0.25
  -3 -20  -1    2.95    0.42
   3 -20   1    1.66    0.36
  -3 -20  -1    2.15    0.40
  -4 -20  -1    1.73    0.38
   4 -20   1    0.59    0.30
   5 -20   1    0.56    0.30
   6 -20   1    3.63    0.45
   5 -21  -1    1.24    0.38
  -4 -21   1    0.43    0.33
   4 -21  -1    0.96    0.34
   3 -21  -1    0.85    0.34
  -3 -21   1    0.30    0.32
   2 -21  -1    0.13    0.29
  -2 -21   1    0.19    0.32
   1 -21  -1    0.86    0.34
  -1 -21   1    0.89    0.35
   0 -21  -1    0.38    0.31
   0 -21   1    0.40    0.30
  -1 -21  -1    0.07    0.28
   1 -21   1   -0.12    0.26
   2 -21   1   -0.49    0.25
  -2 -21  -1   -0.38    0.26
  -3 -21  -1    4.33    0.51
   3 -21   1    4.24    0.50
   4 -21   1   -0.19    0.28
  -4 -21  -1    0.19    0.29
   5 -21   1    0.12    0.29
  -2 -22   1    0.75    0.37
   2 -22  -1    0.67    0.38
   1 -22  -1   -0.20    0.30
  -1 -22   1    0.14    0.32
   0 -22   1    1.10    0.36
   0 -22  -1    0.62    0.34
  -1 -22  -1    0.41    0.35
   1 -22   1    0.20    0.34
   2 -22   1   -0.27    0.30
  -2 -22  -1   -0.27    0.30
 -15   0   2    0.11    0.25
 -14   0   2    0.48    0.26
 -13   0   2    0.44    0.24
 -12   0   2    0.59    0.23
 -11   0   2    0.59    0.23
 -10   0   2   12.29    0.62
  -9   0   2    0.04    0.06
  -9   0   2    0.28    0.17
  -8   0   2    4.95    0.34
  -8   0   2    5.02    0.23
   8   0  -2    4.88    0.30
  -8   0   2    3.92    0.22
   7   0  -2   -0.08    0.08
  -7   0   2    0.04    0.10
   7   0  -2    0.06    0.05
  -7   0   2   -0.08    0.06
  -7   0   2   -0.09    0.06
   6   0  -2   27.83    0.80
  -6   0   2   27.17    0.92
   6   0  -2   27.34    0.94
  -6   0   2   26.80    0.91
  -5   0   2    0.00    0.05
  -5   0   2    0.01    0.07
   5   0  -2    0.01    0.06
   5   0  -2    0.09    0.04
  -5   0   2    0.03    0.05
  -4   0   2  182.26    5.17
   4   0  -2  181.45    5.57
  -4   0   2  179.77    5.57
  -4   0   2  185.43    5.57
   4   0  -2  189.35    5.14
  -3   0   2    0.11    0.06
   3   0  -2    0.41    0.06
  -3   0   2    0.16    0.05
  -2   0   2   14.55    0.49
  -2   0   2   14.02    0.49
  -2   0   2   14.85    0.47
   2   0  -2   14.76    0.44
   2   0  -2   14.09    0.49
   2   0  -2   14.69    0.49
  -1   0   2    0.05    0.02
  -1   0   2    0.07    0.03
   1   0  -2    0.08    0.03
  -1   0   2    0.12    0.04
   0   0   2    0.40    0.04
   0   0  -2    0.48    0.04
   0   0   2    0.47    0.04
   0   0  -2    0.62    0.05
  -1   0  -2    0.12    0.04
  -2   0  -2  119.75    3.37
  -3   0  -2    0.05    0.06
  -4   0  -2   57.03    1.69
  -5   0  -2   -0.18    0.08
  -6   0  -2   44.90    1.41
  -7   0  -2    0.01    0.11
  -8   0  -2   76.97    2.36
  -9   0  -2   -0.32    0.14
 -10   0  -2    6.08    0.44
 -11   0  -2   -0.13    0.19
 -12   0  -2    3.52    0.38
 -13   0  -2    0.03    0.22
 -14   0  -2   18.47    0.93
 -15   0  -2   -0.01    0.24
 -15  -1   2    1.57    0.35
 -15   1   2    2.87    0.39
 -14  -1   2    0.67    0.27
 -14   1   2    1.36    0.31
 -13  -1   2    7.66    0.56
 -13   1   2    8.05    0.56
 -12  -1   2    0.29    0.21
 -12   1   2    0.67    0.23
 -11  -1   2   16.83    0.79
 -11   1   2   17.00    0.77
 -10   1   2    3.79    0.34
  -9  -1   2    0.69    0.19
  -9  -1   2    0.66    0.10
  -9  -1   2    0.70    0.09
  -9   1   2    0.58    0.18
  -8  -1   2   15.41    0.58
   8  -1  -2   15.50    0.64
  -8  -1   2   16.97    0.69
  -8  -1   2   18.17    0.60
   8  -1  -2   16.47    0.52
  -8   1   2   16.03    0.56
  -8   1   2   16.65    0.56
   8   1  -2   16.26    0.65
  -8   1   2   15.88    0.67
  -7  -1   2   16.95    0.62
  -7  -1   2   18.93    0.64
   7  -1  -2   18.35    0.56
  -7  -1   2   16.29    0.67
   7  -1  -2   17.90    0.67
  -7   1   2   17.70    0.61
   7   1  -2   17.46    0.67
  -7   1   2   17.03    0.67
  -7   1   2   17.45    0.61
   6  -1  -2    0.94    0.12
  -6  -1   2    0.93    0.11
  -6  -1   2    1.11    0.11
   6  -1  -2    1.02    0.09
   6   1  -2    0.77    0.12
  -6   1   2    0.77    0.10
  -6   1   2    0.91    0.14
  -6   1   2    0.61    0.10
  -5  -1   2    8.96    0.36
   5  -1  -2    8.81    0.37
  -5  -1   2    9.17    0.36
  -5  -1   2    8.58    0.38
   5  -1  -2    9.58    0.31
  -5   1   2    9.18    0.35
   5   1  -2    8.63    0.37
  -5   1   2    9.07    0.38
  -5   1   2    8.95    0.35
  -4  -1   2    0.65    0.09
   4  -1  -2    0.92    0.08
  -4  -1   2    0.65    0.10
  -4  -1   2    0.84    0.09
  -4   1   2    0.68    0.10
   4   1  -2    0.68    0.09
   3  -1  -2   45.62    1.48
   3  -1  -2   48.81    1.49
  -3  -1   2   47.63    1.40
   3  -1  -2   47.99    1.36
  -3  -1   2   46.89    1.49
  -3  -1   2   47.41    1.49
   3   1  -2   47.41    1.49
  -3   1   2   47.72    1.38
  -3   1   2   47.21    1.48
  -3   1   2   45.53    1.48
   3   1  -2   46.73    1.49
  -2  -1   2    4.41    0.20
   2  -1  -2    4.58    0.20
  -2  -1   2    4.83    0.21
   2  -1  -2    4.75    0.20
  -2  -1   2    4.34    0.20
   2  -1  -2    5.63    0.20
  -2   1   2    4.47    0.20
   2   1  -2    4.50    0.20
  -2   1   2    4.79    0.20
  -2   1   2    4.73    0.20
   2   1  -2    4.52    0.20
   1  -1  -2  109.20    2.93
   1  -1  -2   96.53    3.15
   1  -1  -2  104.56    3.16
  -1  -1   2  102.41    3.16
  -1  -1   2  105.36    2.91
   1   1  -2  102.16    3.16
  -1   1   2  103.22    2.91
  -1   1   2  106.66    3.16
   1   1  -2  104.32    3.16
   0  -1   2  348.92    9.77
   0  -1   2  359.98   10.68
   0  -1  -2  358.39   10.71
   0  -1   2  338.85   10.71
   0  -1  -2  342.61    9.79
   0  -1  -2  346.39   10.72
   0  -1  -2  364.89    9.80
   0   1   2  363.56   10.62
   0   1   2  347.17   10.67
   0   1  -2  346.39   10.69
   0   1   2  352.86    9.77
   0   1  -2  360.07   10.78
   1  -1   2  917.92   26.25
  -1  -1  -2  978.61   29.17
  -1  -1  -2  942.79   29.13
  -1  -1  -2  909.16   26.26
   1   1   2 1000.00   28.73
   1   1   2  902.45   28.59
  -1   1  -2  956.41   26.28
  -2  -1  -2  899.83   26.15
  -2   1  -2  925.11   26.18
   2   1   2  963.80   29.11
   2   1   2  976.25   29.05
  -3  -1  -2  414.43   11.63
  -3   1  -2  421.51   11.62
   3   1   2  426.05   12.94
   3   1   2  413.97   12.96
  -4  -1  -2   50.10    1.51
  -4   1  -2   49.25    1.49
   4   1   2   50.57    1.54
  -5  -1  -2    1.31    0.16
   5   1   2    1.58    0.10
  -5   1  -2    1.21    0.14
  -6  -1  -2    5.11    0.32
  -6   1  -2    4.96    0.31
   6   1   2    5.78    0.24
  -7  -1  -2   18.89    0.73
  -7   1  -2   18.46    0.71
   7   1   2   19.30    0.65
  -8  -1  -2    0.79    0.18
  -8   1  -2    0.51    0.17
  -9  -1  -2    0.30    0.18
  -9   1  -2    0.42    0.18
 -10  -1  -2   11.58    0.60
 -10   1  -2    9.91    0.56
 -11  -1  -2    0.27    0.22
 -11   1  -2    0.26    0.21
 -12  -1  -2    1.60    0.30
 -12   1  -2    1.80    0.30
 -13  -1  -2    0.56    0.26
 -13   1  -2    0.32    0.24
 -14  -1  -2    0.57    0.28
 -14   1  -2    0.59    0.27
 -15  -1  -2    0.34    0.28
 -15   1  -2    0.66    0.30
 -15  -2   2    1.01    0.33
 -15   2   2    1.60    0.33
 -14  -2   2    1.13    0.31
 -14   2   2    0.82    0.27
 -13  -2   2    2.26    0.35
 -13   2   2    2.22    0.33
 -12  -2   2   -0.03    0.19
 -12   2   2    0.27    0.20
 -11  -2   2    9.94    0.60
 -11   2   2   10.54    0.58
 -10  -2   2   57.77    1.75
 -10  -2   2   55.88    1.87
 -10   2   2   55.68    1.83
  -9  -2   2    0.54    0.11
  -9  -2   2    0.66    0.11
  -9   2   2    0.81    0.19
  -8  -2   2   42.70    1.37
   8  -2  -2   42.18    1.42
   8  -2  -2   43.00    1.26
  -8  -2   2   41.98    1.37
  -8  -2   2   40.40    1.40
   8   2  -2   42.40    1.44
  -8   2   2   43.55    1.32
  -8   2   2   40.81    1.37
  -8   2   2   42.40    1.32
  -7  -2   2    2.01    0.17
  -7  -2   2    1.89    0.21
   7  -2  -2    1.99    0.19
   7  -2  -2    1.99    0.16
  -7  -2   2    1.84    0.17
  -7   2   2    2.05    0.14
   7   2  -2    2.13    0.19
  -7   2   2    1.57    0.19
  -6  -2   2   58.90    1.84
  -6  -2   2   58.57    1.91
   6  -2  -2   63.10    1.75
  -6  -2   2   62.04    1.92
   6  -2  -2   59.74    1.92
  -6   2   2   59.53    1.89
  -6   2   2   61.06    1.82
   6   2  -2   59.53    1.94
  -6   2   2   61.13    1.89
   5  -2  -2   11.32    0.44
   5  -2  -2   11.82    0.40
  -5  -2   2   11.31    0.44
  -5  -2   2   11.35    0.46
  -5  -2   2   12.36    0.45
  -5   2   2   11.15    0.43
   5   2  -2   11.28    0.46
  -5   2   2   11.30    0.42
  -5   2   2   11.37    0.44
  -4  -2   2  184.11    5.23
   4  -2  -2  182.91    5.62
  -4  -2   2  181.59    5.63
   4  -2  -2  187.71    5.19
  -4  -2   2  187.57    5.63
   4   2  -2  184.04    5.64
  -4   2   2  189.17    5.20
  -4   2   2  185.09    5.62
  -4   2   2  185.92    5.62
   3  -2  -2    0.98    0.09
   3  -2  -2    0.67    0.08
  -3  -2   2    0.70    0.10
  -3  -2   2    0.72    0.08
  -3  -2   2    0.76    0.08
   3  -2  -2    0.78    0.08
  -3   2   2    0.80    0.08
   3   2  -2    0.78    0.09
  -3   2   2    0.80    0.08
  -3   2   2    0.80    0.09
   2  -2  -2  220.07    6.53
   2  -2  -2  218.89    6.03
   2  -2  -2  218.61    6.53
  -2  -2   2  215.34    6.53
  -2  -2   2  209.05    6.53
  -2  -2   2  218.43    6.03
  -2   2   2  216.46    6.01
   2   2  -2  213.02    6.53
  -2   2   2  216.06    6.52
  -2   2   2  215.39    6.53
  -1  -2   2    7.42    0.26
   1  -2  -2    7.03    0.28
  -1  -2   2    7.28    0.28
  -1  -2   2    7.72    0.28
   1  -2  -2    7.69    0.27
  -1   2   2    7.35    0.26
   1   2  -2    7.61    0.28
  -1   2   2    7.51    0.28
   1   2  -2    7.66    0.28
   0  -2   2  272.71    8.44
   0  -2   2  281.28    8.43
   0  -2  -2  274.14    7.77
   0  -2  -2  286.09    8.43
   0  -2   2  277.22    7.77
   0  -2  -2  292.30    7.80
   0  -2  -2  276.08    8.44
   0   2   2  284.35    8.43
   0   2   2  275.13    8.43
   0   2  -2  274.55    8.45
   0   2  -2  284.68    8.45
   0   2   2  280.83    7.77
   1  -2   2   21.45    0.67
   1  -2   2   22.06    0.63
  -1  -2  -2   20.69    0.66
   1  -2   2   22.26    0.67
  -1  -2  -2   21.65    0.66
  -1  -2  -2   21.53    0.68
  -1  -2  -2   20.27    0.68
   1   2   2   21.18    0.69
   1   2   2   20.62    0.68
  -2  -2  -2    0.00    0.03
  -2  -2  -2    0.07    0.06
  -2  -2  -2    0.02    0.03
  -2  -2  -2    0.01    0.06
   2   2   2    0.05    0.03
  -2   2  -2    0.05    0.03
   2   2   2    0.07    0.03
  -3  -2  -2   37.35    1.09
  -3   2  -2   30.99    1.04
   3   2   2   37.29    1.10
   3   2   2   35.08    1.10
  -4  -2  -2   45.82    1.41
  -4   2  -2   46.43    1.38
   4   2   2   46.46    1.44
  -5  -2  -2    3.11    0.24
   5   2   2    2.65    0.16
  -5   2  -2    2.70    0.21
  -6  -2  -2    1.25    0.18
  -6   2  -2    1.33    0.16
   6   2   2    1.40    0.12
  -7  -2  -2    0.59    0.16
  -7   2  -2    1.00    0.17
   7   2   2    0.82    0.11
  -8  -2  -2    3.83    0.33
  -8   2  -2    4.19    0.32
  -9  -2  -2    3.34    0.32
  -9   2  -2    2.92    0.29
 -10  -2  -2   48.16    1.68
 -10   2  -2   50.27    1.65
 -11  -2  -2   -0.01    0.19
 -11   2  -2    0.35    0.20
 -12  -2  -2   13.95    0.74
 -12   2  -2   14.25    0.72
 -13  -2  -2    0.30    0.24
 -13   2  -2    0.45    0.24
 -14  -2  -2    0.09    0.25
 -14   2  -2    0.33    0.25
 -15  -2  -2    1.08    0.34
 -15   2  -2    1.26    0.33
 -15  -3   2    1.85    0.38
 -15   3   2    1.89    0.35
 -14  -3   2    1.80    0.35
 -14   3   2    1.57    0.32
 -13  -3   2    3.75    0.42
 -13   3   2    4.35    0.41
 -12  -3   2    0.40    0.23
 -12   3   2    0.12    0.20
 -11  -3   2    4.53    0.41
 -11   3   2    4.59    0.39
 -10  -3   2   16.72    0.58
 -10  -3   2   15.94    0.57
 -10  -3   2   16.07    0.76
 -10   3   2   16.00    0.71
  -9  -3   2   36.46    1.21
  -9  -3   2   36.66    1.29
  -9  -3   2   36.11    1.21
  -9   3   2   36.68    1.24
   8  -3  -2    0.80    0.13
  -8  -3   2    0.63    0.19
  -8  -3   2    0.78    0.13
  -8  -3   2    1.13    0.14
  -8   3   2    0.94    0.18
  -8   3   2    0.94    0.08
   8   3  -2    1.01    0.17
  -7  -3   2    0.15    0.09
   7  -3  -2    0.29    0.10
   7  -3  -2    0.19    0.10
  -7  -3   2    0.27    0.10
  -7  -3   2    0.33    0.15
   7   3  -2    0.09    0.10
  -7   3   2    0.04    0.11
  -7   3   2    0.34    0.08
  -7   3   2    0.28    0.07
   6  -3  -2   26.45    0.80
  -6  -3   2   24.18    0.86
  -6  -3   2   25.06    0.88
  -6  -3   2   24.98    0.87
   6  -3  -2   25.02    0.87
  -6   3   2   23.05    0.82
  -6   3   2   24.97    0.83
  -6   3   2   25.64    0.83
   6   3  -2   24.74    0.89
  -5  -3   2    2.00    0.16
   5  -3  -2    1.83    0.15
  -5  -3   2    1.70    0.17
  -5  -3   2    2.10    0.16
   5  -3  -2    1.91    0.15
   5   3  -2    1.50    0.15
  -5   3   2    1.87    0.14
  -5   3   2    1.54    0.15
  -5   3   2    1.88    0.14
  -4  -3   2   15.27    0.43
  -4  -3   2   13.87    0.53
  -4  -3   2   13.94    0.53
  -4  -3   2   14.38    0.53
   4  -3  -2   13.97    0.52
   4  -3  -2   13.92    0.48
   4   3  -2   13.81    0.53
  -4   3   2   14.26    0.51
  -4   3   2   13.91    0.51
  -3  -3   2   71.63    2.05
   3  -3  -2   72.50    2.04
   3  -3  -2   71.13    2.20
  -3  -3   2   68.62    2.20
  -3  -3   2   68.70    2.20
   3  -3  -2   70.91    2.20
   3   3  -2   69.98    2.20
  -3   3   2   71.82    2.19
   3   3  -2   69.86    2.21
  -3   3   2   70.74    2.19
  -2  -3   2    1.08    0.10
   2  -3  -2    1.01    0.10
  -2  -3   2    0.89    0.09
  -2  -3   2    0.84    0.10
   2  -3  -2    0.95    0.09
   2  -3  -2    1.08    0.09
  -2   3   2    0.96    0.09
   2   3  -2    0.84    0.09
  -2   3   2    0.87    0.09
   1  -3  -2  592.22   16.45
  -1  -3   2  575.63   17.91
  -1  -3   2  601.88   17.85
  -1  -3   2  590.85   16.48
   1  -3  -2  583.05   17.90
  -1   3   2  582.00   17.93
   1   3  -2  610.12   17.91
   1   3  -2  577.14   17.80
  -1   3   2  627.59   17.94
   0  -3  -2  240.70    7.19
   0  -3   2  229.65    7.18
   0  -3   2  240.78    7.18
   0  -3  -2  237.17    6.62
   0  -3   2  240.53    6.62
   0  -3  -2  235.62    7.19
   0  -3  -2  238.98    6.65
   0   3  -2  239.04    7.18
   0   3   2  246.36    6.63
   0   3   2  243.84    7.19
   0   3   2  233.89    7.19
   0   3  -2  232.15    7.18
  -1  -3  -2   66.24    2.08
   1  -3   2   68.89    2.07
  -1  -3  -2   68.39    2.09
  -1  -3  -2   68.49    1.94
  -1  -3  -2   69.84    1.95
   1  -3   2   67.21    1.91
   1  -3   2   68.80    2.07
  -1   3  -2   67.82    2.08
   1   3   2   64.49    2.09
  -1   3  -2   65.95    2.07
   1   3   2   67.47    2.09
   2  -3   2    2.27    0.09
   2  -3   2    2.18    0.12
  -2  -3  -2    2.07    0.16
   2  -3   2    2.24    0.09
  -2  -3  -2    2.12    0.12
  -2  -3  -2    2.24    0.12
  -2  -3  -2    2.34    0.17
   2   3   2    2.37    0.13
   2   3   2    2.07    0.13
  -2   3  -2    2.18    0.12
  -3  -3  -2   30.06    0.98
  -3  -3  -2   31.96    0.98
  -3  -3  -2   30.82    0.98
  -3   3  -2   31.75    0.93
   3   3   2   30.83    1.00
  -4  -3  -2   15.89    0.51
  -4  -3  -2   16.18    0.51
  -4  -3  -2   15.57    0.59
   4   3   2   15.93    0.56
  -5  -3  -2  189.45    5.48
   5   3   2  196.41    5.86
  -6  -3  -2  103.04    3.10
   6   3   2  106.97    3.25
  -6   3  -2  104.92    3.04
  -7  -3  -2   17.57    0.73
   7   3   2   19.10    0.68
  -7   3  -2   18.43    0.69
  -8  -3  -2   15.09    0.68
  -8   3  -2   15.62    0.63
  -9  -3  -2   19.69    0.84
  -9   3  -2   20.66    0.80
 -10  -3  -2    1.16    0.25
 -10   3  -2    0.92    0.22
 -11  -3  -2    0.18    0.21
 -11   3  -2    0.24    0.19
 -12  -3  -2    0.25    0.23
 -12   3  -2    0.42    0.22
 -13  -3  -2    2.26    0.36
 -13   3  -2    2.09    0.32
 -14  -3  -2    0.21    0.28
 -14   3  -2    0.41    0.25
 -15  -3  -2    1.44    0.37
 -15  -4   2   -0.19    0.25
 -14  -4   2    3.89    0.46
 -13  -4   2   -0.28    0.20
 -13   4   2   -0.02    0.19
 -12  -4   2   11.88    0.69
 -12   4   2   12.04    0.64
 -11  -4   2    0.17    0.07
 -11  -4   2    0.49    0.23
 -11   4   2    0.04    0.17
 -10  -4   2    1.17    0.15
 -10  -4   2    1.12    0.27
 -10   4   2    0.69    0.22
  -9  -4   2    0.47    0.20
  -9  -4   2    0.60    0.13
   9  -4  -2    0.35    0.14
  -9   4   2    0.67    0.18
  -8  -4   2   71.60    2.14
  -8  -4   2   63.08    2.12
  -8  -4   2   64.60    2.09
   8  -4  -2   68.02    1.98
  -8   4   2   67.29    2.05
  -8   4   2   66.29    2.03
   8   4  -2   65.57    2.18
  -7  -4   2    0.40    0.11
  -7  -4   2    0.38    0.12
   7  -4  -2    0.42    0.11
  -7  -4   2    0.44    0.16
   7  -4  -2    0.48    0.12
   7   4  -2    0.35    0.13
  -7   4   2    0.46    0.08
  -7   4   2    0.55    0.13
  -7   4   2    0.35    0.08
  -6  -4   2   45.11    1.52
  -6  -4   2   46.08    1.48
   6  -4  -2   47.33    1.52
   6  -4  -2   47.09    1.41
  -6  -4   2   47.64    1.53
  -6   4   2   44.12    1.47
  -6   4   2   47.50    1.48
   6   4  -2   46.34    1.55
  -5  -4   2   97.92    2.94
   5  -4  -2   92.45    2.92
  -5  -4   2   90.72    2.93
  -5  -4   2   94.33    2.64
  -5  -4   2   92.12    2.75
   5  -4  -2   94.30    2.71
  -5   4   2   93.56    2.90
  -5   4   2   95.70    2.90
   5   4  -2   94.08    2.95
  -4  -4   2   21.56    0.73
  -4  -4   2   22.49    0.76
  -4  -4   2   22.52    0.76
  -4  -4   2   21.19    0.64
   4  -4  -2   19.93    0.69
   4  -4  -2   20.68    0.74
  -4   4   2   21.19    0.73
   4   4  -2   21.95    0.77
  -4   4   2   21.50    0.73
  -4   4   2   21.05    0.68
   3  -4  -2   39.69    1.20
  -3  -4   2   41.30    1.16
  -3  -4   2   40.22    1.30
  -3  -4   2   39.01    1.29
  -3  -4   2   39.86    1.21
   3  -4  -2   37.59    1.28
   3   4  -2   38.99    1.30
  -3   4   2   39.42    1.28
  -3   4   2   38.94    1.16
  -3   4   2   40.92    1.28
   3   4  -2   41.13    1.30
  -2  -4   2    1.51    0.12
  -2  -4   2    1.20    0.11
   2  -4  -2    1.36    0.12
   2  -4  -2    1.24    0.12
   2  -4  -2    1.39    0.12
   2   4  -2    1.21    0.11
  -2   4   2    1.13    0.09
  -2   4   2    1.17    0.11
  -2   4   2    1.31    0.11
   2   4  -2    1.27    0.12
   1  -4  -2    0.42    0.09
  -1  -4   2    0.61    0.08
  -1  -4   2    0.42    0.07
   1  -4  -2    0.26    0.05
  -1  -4   2    0.63    0.08
   1  -4  -2    0.45    0.07
   1   4  -2    0.60    0.08
  -1   4   2    0.63    0.06
   1   4  -2    0.52    0.07
  -1   4   2    0.57    0.08
  -1   4   2    0.46    0.07
   0  -4   2  120.24    3.54
   0  -4  -2  110.58    3.54
   0  -4  -2  120.50    3.55
   0  -4  -2  115.64    3.29
   0  -4   2  117.99    3.24
   0  -4  -2  116.78    3.26
   0  -4   2  112.67    3.53
   0   4  -2  116.62    3.53
   0   4   2  114.24    3.54
   0   4  -2  115.06    3.53
   0   4   2  113.04    3.54
  -1  -4  -2   56.90    1.65
  -1  -4  -2   56.41    1.64
   1  -4   2   54.29    1.74
  -1  -4  -2   57.17    1.77
  -1  -4  -2   55.49    1.77
   1  -4   2   58.80    1.75
   1  -4   2   56.12    1.59
  -1   4  -2   56.24    1.74
   1   4   2   55.15    1.77
   1   4   2   56.56    1.77
  -1   4  -2   56.37    1.74
  -2  -4  -2   24.74    0.83
   2  -4   2   25.87    0.80
   2  -4   2   25.19    0.74
  -2  -4  -2   24.80    0.83
  -2  -4  -2   24.46    0.80
   2  -4   2   25.82    0.80
  -2  -4  -2   24.81    0.79
   2   4   2   25.42    0.83
   2   4   2   23.35    0.83
  -2   4  -2   25.97    0.74
  -3  -4  -2  131.25    3.79
  -3  -4  -2  131.55    4.05
   3  -4   2  133.10    4.03
  -3  -4  -2  134.38    4.05
   3   4   2  131.50    4.07
  -3   4  -2  135.92    3.73
  -4  -4  -2   26.37    0.90
   4  -4   2   27.71    0.85
  -4  -4  -2   26.86    0.85
  -4  -4  -2   25.88    0.87
  -4  -4  -2   26.91    0.87
  -4   4  -2   27.28    0.83
   4   4   2   27.85    0.91
  -5  -4  -2    6.29    0.24
  -5  -4  -2    6.21    0.35
  -5  -4  -2    6.11    0.24
  -5   4  -2    6.24    0.29
   5   4   2    6.55    0.30
  -6  -4  -2   54.66    1.77
   6   4   2   58.06    1.82
  -7  -4  -2   10.07    0.50
  -7   4  -2    7.95    0.40
   7   4   2   10.61    0.44
  -8  -4  -2   18.89    0.79
  -8   4  -2   18.82    0.72
  -9  -4  -2   16.35    0.76
  -9   4  -2   17.32    0.70
 -10  -4  -2    0.20    0.20
 -10   4  -2    0.44    0.18
 -11  -4  -2    6.64    0.51
 -11   4  -2    6.66    0.45
 -12  -4  -2    4.36    0.44
 -12   4  -2    4.74    0.41
 -13  -4  -2    0.75    0.29
 -14  -4  -2    1.47    0.35
 -15  -4  -2   -0.17    0.26
 -15  -5   2    1.83    0.39
 -14  -5   2    0.22    0.26
 -13  -5   2    1.04    0.30
 -12  -5   2    0.54    0.25
 -12   5   2    0.43    0.21
 -11  -5   2    4.45    0.42
 -11  -5   2    4.95    0.26
 -11   5   2    4.87    0.39
 -10  -5   2   13.47    0.54
 -10  -5   2   13.26    0.69
 -10   5   2   13.28    0.62
  -9  -5   2   13.71    0.56
  -9  -5   2   12.85    0.66
   9  -5  -2   14.59    0.57
  -9   5   2   13.80    0.60
  -8  -5   2    1.84    0.26
   8  -5  -2    2.00    0.19
  -8  -5   2    1.53    0.17
  -8   5   2    1.48    0.10
  -8   5   2    0.77    0.14
  -7  -5   2    2.41    0.26
   7  -5  -2    3.43    0.25
  -7  -5   2    2.46    0.21
   7  -5  -2    3.11    0.24
  -7  -5   2    2.60    0.23
  -7   5   2    2.81    0.17
   7   5  -2    2.89    0.26
  -7   5   2    2.89    0.17
   6  -5  -2    4.14    0.27
   6  -5  -2    4.16    0.26
  -6  -5   2    3.50    0.25
  -6  -5   2    4.02    0.27
  -6  -5   2    4.03    0.17
  -6  -5   2    3.47    0.30
  -6   5   2    4.36    0.22
   6   5  -2    3.79    0.28
  -6   5   2    4.17    0.22
  -6   5   2    4.31    0.25
  -5  -5   2   12.63    0.51
   5  -5  -2   12.25    0.48
  -5  -5   2   12.52    0.40
  -5  -5   2   11.99    0.51
   5  -5  -2   11.95    0.49
  -5  -5   2   12.20    0.51
  -5   5   2   11.97    0.47
  -5   5   2   12.70    0.48
   5   5  -2   11.99    0.52
  -5   5   2   12.36    0.45
   4  -5  -2   10.24    0.43
  -4  -5   2   10.31    0.44
  -4  -5   2   10.64    0.45
  -4  -5   2   10.87    0.36
  -4  -5   2   10.32    0.44
   4  -5  -2   10.95    0.43
  -4   5   2   10.11    0.41
  -4   5   2   10.69    0.38
  -4   5   2   10.57    0.42
   4   5  -2   10.40    0.45
  -3  -5   2   11.23    0.44
   3  -5  -2   10.49    0.43
  -3  -5   2   10.83    0.38
   3  -5  -2   10.96    0.42
  -3  -5   2   10.50    0.44
  -3  -5   2   10.26    0.42
  -3   5   2   10.62    0.42
   3   5  -2   10.12    0.43
  -3   5   2   10.80    0.37
  -3   5   2   11.41    0.43
   3   5  -2   10.61    0.44
   2  -5  -2   29.47    1.00
  -2  -5   2   29.78    1.01
   2  -5  -2   31.80    0.95
   2  -5  -2   30.62    1.01
  -2  -5   2   29.93    0.92
   2   5  -2   28.51    1.01
  -2   5   2   31.12    1.00
   2   5  -2   29.93    1.01
  -2   5   2   29.62    0.88
  -2   5   2   29.58    1.00
  -1  -5   2   24.28    0.84
  -1  -5   2   24.51    0.76
   1  -5  -2   24.86    0.80
  -1  -5   2   25.54    0.85
   1  -5  -2   24.76    0.85
  -1   5   2   25.38    0.75
   1   5  -2   24.63    0.84
  -1   5   2   23.41    0.84
  -1   5   2   25.00    0.84
   1   5  -2   25.76    0.84
   0  -5  -2   10.21    0.41
   0  -5   2   10.16    0.39
   0  -5  -2   10.50    0.36
   0  -5  -2   10.32    0.40
   0  -5  -2   10.07    0.40
   0  -5   2   10.21    0.34
   0  -5   2   10.65    0.40
   0   5   2   10.18    0.40
   0   5  -2   10.18    0.39
   0   5  -2   10.14    0.39
   1  -5   2    4.59    0.17
  -1  -5  -2    4.64    0.23
  -1  -5  -2    4.79    0.25
  -1  -5  -2    4.40    0.22
  -1  -5  -2    4.78    0.24
   1  -5   2    4.35    0.21
  -1   5  -2    4.82    0.20
   1   5   2    4.59    0.23
   1   5   2    4.56    0.24
  -1   5  -2    4.44    0.20
  -2  -5  -2    0.76    0.10
   2  -5   2    0.86    0.07
  -2  -5  -2    0.83    0.10
  -2  -5  -2    0.91    0.11
   2  -5   2    0.84    0.08
  -2  -5  -2    0.64    0.11
  -2   5  -2    0.77    0.07
   2   5   2    0.90    0.11
  -2   5  -2    0.99    0.07
   3  -5   2    4.18    0.17
   3  -5   2    3.98    0.19
  -3  -5  -2    4.05    0.23
  -3  -5  -2    3.95    0.21
  -3  -5  -2    4.16    0.25
  -3  -5  -2    4.39    0.22
   3   5   2    3.82    0.23
  -3   5  -2    4.13    0.18
  -4  -5  -2   14.29    0.57
  -4  -5  -2   15.56    0.54
   4  -5   2   15.51    0.51
  -4  -5  -2   14.91    0.53
  -4  -5  -2   12.95    0.51
  -4   5  -2   15.08    0.49
   4   5   2   15.23    0.57
  -5  -5  -2  152.49    4.64
  -5  -5  -2  148.97    4.39
   5  -5   2  156.36    4.62
  -5  -5  -2  153.82    4.32
  -5  -5  -2  150.69    4.64
  -5   5  -2  154.24    4.30
   5   5   2  150.51    4.69
  -6  -5  -2  154.86    4.81
  -6  -5  -2  154.73    4.59
  -6  -5  -2  159.01    4.82
   6   5   2  164.16    4.90
  -6   5  -2  161.43    4.50
  -7  -5  -2   45.67    1.52
  -7   5  -2   46.24    1.43
  -8  -5  -2    0.69    0.20
  -8   5  -2    0.47    0.14
  -9  -5  -2    0.82    0.23
   9  -5   2    0.67    0.16
 -10  -5  -2    0.04    0.19
  10  -5   2   -0.12    0.13
 -10   5  -2   -0.12    0.14
 -11  -5  -2    1.95    0.33
 -11   5  -2    1.96    0.27
 -12  -5  -2   -0.05    0.21
 -13  -5  -2    0.18    0.25
 -14  -5  -2    0.02    0.26
 -15  -6   2    1.98    0.40
 -14  -6   2    0.14    0.26
 -13  -6   2    0.13    0.24
 -12  -6   2    0.13    0.23
 -11  -6   2    9.92    0.61
 -11  -6   2   10.06    0.43
 -11   6   2    9.09    0.51
 -10  -6   2    3.83    0.38
 -10  -6   2    3.91    0.28
  -9  -6   2    5.00    0.42
  -9  -6   2    4.76    0.31
   9  -6  -2    5.70    0.35
  -9   6   2    5.73    0.35
   8  -6  -2   46.79    1.47
  -8  -6   2   45.98    1.56
  -8  -6   2   44.36    1.56
  -8   6   2   46.98    1.47
  -8   6   2   48.66    1.45
   7  -6  -2   41.12    1.41
   7  -6  -2   42.37    1.33
  -7  -6   2   42.06    1.43
  -7  -6   2   41.12    1.42
  -7  -6   2   42.06    1.40
  -7   6   2   40.40    1.34
  -7   6   2   41.98    1.30
   7   6  -2   43.08    1.46
  -7   6   2   41.93    1.33
   6  -6  -2   87.97    2.74
   6  -6  -2   87.20    2.56
  -6  -6   2   88.66    2.76
  -6  -6   2   83.70    2.60
  -6  -6   2   87.97    2.46
  -6  -6   2   83.42    2.75
  -6   6   2   88.84    2.69
  -6   6   2   80.89    2.69
   6   6  -2   90.10    2.79
  -6   6   2   87.40    2.51
  -5  -6   2    0.55    0.13
   5  -6  -2    0.44    0.13
  -5  -6   2    0.29    0.11
  -5  -6   2    0.25    0.12
   5  -6  -2    0.37    0.11
  -5  -6   2    0.58    0.09
  -5   6   2    0.19    0.08
  -5   6   2    0.40    0.09
  -5   6   2    0.30    0.09
   5   6  -2    0.35    0.11
  -4  -6   2  176.76    4.90
   4  -6  -2  173.53    4.96
  -4  -6   2  173.93    4.96
   4  -6  -2  173.27    5.34
  -4  -6   2  172.02    5.36
  -4  -6   2  179.89    5.37
  -4   6   2  170.76    5.33
   4   6  -2  169.49    5.37
  -4   6   2  177.29    5.32
  -4   6   2  177.86    4.88
  -3  -6   2   31.12    1.00
   3  -6  -2   32.85    1.05
  -3  -6   2   34.35    1.13
  -3  -6   2   32.15    1.11
   3  -6  -2   31.48    1.10
  -3  -6   2   33.46    1.04
  -3   6   2   32.97    1.10
   3   6  -2   33.86    1.13
  -3   6   2   32.72    1.10
  -3   6   2   32.85    0.97
  -2  -6   2   37.78    1.12
   2  -6  -2   36.64    1.15
  -2  -6   2   37.60    1.12
  -2  -6   2   35.72    1.22
   2  -6  -2   35.10    1.22
  -2   6   2   38.66    1.23
  -2   6   2   35.19    1.06
   2   6  -2   38.63    1.23
   2   6  -2   34.37    1.22
  -2   6   2   37.61    1.22
   1  -6  -2  343.09   10.47
  -1  -6   2  352.74    9.62
  -1  -6   2  325.69   10.46
   1  -6  -2  331.55   10.47
  -1  -6   2  348.44   10.47
   1  -6  -2  354.08    9.70
   1   6  -2  353.86   10.46
  -1   6   2  347.76   10.47
  -1   6   2  352.99    9.61
  -1   6   2  364.53   10.47
   1   6  -2  339.22   10.47
   0  -6   2   36.31    1.05
   0  -6  -2   36.15    1.13
   0  -6  -2   36.77    1.20
   0  -6   2   35.35    1.18
   0  -6  -2   36.66    1.07
   0  -6  -2   35.37    1.19
   0   6  -2   35.23    1.17
   0   6   2   35.46    1.20
   0   6  -2   36.17    1.18
  -1  -6  -2   17.66    0.63
  -1  -6  -2   19.27    0.67
  -1  -6  -2   17.44    0.65
   1  -6   2   18.06    0.64
   1  -6   2   18.64    0.54
  -1  -6  -2   17.93    0.60
   1   6   2   18.38    0.66
  -1   6  -2   17.90    0.62
   1   6   2   17.05    0.66
  -1   6  -2   17.88    0.63
  -2  -6  -2    0.12    0.08
  -2  -6  -2    0.04    0.09
  -2  -6  -2    0.12    0.06
   2  -6   2    0.11    0.06
  -2  -6  -2    0.10    0.08
   2  -6   2    0.16    0.03
   2   6   2    0.07    0.07
  -2   6  -2    0.11    0.05
  -2   6  -2    0.10    0.05
  -3  -6  -2   33.78    1.09
   3  -6   2   35.49    1.12
  -3  -6  -2   33.90    1.15
   3  -6   2   34.54    0.99
  -3  -6  -2   33.32    1.14
  -3  -6  -2   34.86    1.08
   3   6   2   33.87    1.16
  -4  -6  -2    3.32    0.21
  -4  -6  -2    3.03    0.20
  -4  -6  -2    2.94    0.25
   4  -6   2    3.51    0.19
  -4   6  -2    3.32    0.17
   4   6   2    3.08    0.23
  -5  -6  -2   34.51    1.15
  -5  -6  -2   35.04    1.16
  -5  -6  -2   35.70    1.11
   5  -6   2   34.35    1.13
  -5  -6  -2   34.91    1.17
  -5   6  -2   35.19    1.06
   5   6   2   35.19    1.21
  -6  -6  -2   70.23    2.17
  -6  -6  -2   67.99    2.14
  -6  -6  -2   67.35    2.16
   6  -6   2   69.98    2.16
  -6   6  -2   71.84    2.03
   6   6   2   68.38    2.24
  -7  -6  -2    3.41    0.18
  -7  -6  -2    3.67    0.19
  -7  -6  -2    3.97    0.33
  -7   6  -2    3.16    0.26
   8  -6   2    0.07    0.13
  -8  -6  -2   -0.13    0.14
  -8   6  -2   -0.15    0.11
   9  -6   2    2.89    0.25
  -9  -6  -2    2.20    0.30
  -9   6  -2    2.93    0.25
 -10  -6  -2    6.39    0.49
  10  -6   2    6.45    0.40
 -11  -6  -2    4.92    0.45
 -12  -6  -2    6.25    0.53
 -13  -6  -2    1.71    0.35
 -14  -6  -2    2.62    0.42
 -14  -7   2    0.75    0.32
 -13  -7   2    4.62    0.48
 -12  -7   2    1.81    0.16
 -12  -7   2    1.38    0.31
 -11  -7   2    0.33    0.24
 -11  -7   2    0.52    0.14
 -10  -7   2    2.59    0.34
 -10  -7   2    2.87    0.25
  -9  -7   2    0.92    0.24
   9  -7  -2    0.92    0.19
  -9  -7   2    0.56    0.15
  -9   7   2    0.89    0.18
   8  -7  -2   16.29    0.64
  -8  -7   2   15.30    0.70
  -8  -7   2   14.83    0.64
  -8   7   2   15.12    0.52
  -8   7   2   15.68    0.52
  -8   7   2   15.72    0.60
  -7  -7   2    0.40    0.17
   7  -7  -2    0.76    0.16
  -7  -7   2    0.56    0.14
  -7   7   2    0.67    0.11
  -7   7   2    1.04    0.15
   7   7  -2    0.74    0.17
  -7   7   2    0.64    0.11
  -6  -7   2    0.06    0.13
  -6  -7   2    0.12    0.08
   6  -7  -2   -0.05    0.09
  -6  -7   2    0.05    0.10
  -6  -7   2   -0.02    0.10
   6  -7  -2    0.02    0.11
  -6   7   2   -0.02    0.08
  -6   7   2    0.00    0.07
  -6   7   2   -0.06    0.08
   6   7  -2   -0.03    0.10
  -5  -7   2    9.91    0.45
   5  -7  -2    8.35    0.41
  -5  -7   2    9.09    0.44
  -5  -7   2    9.18    0.36
   5  -7  -2    8.27    0.41
  -5  -7   2    8.96    0.43
  -5   7   2    8.60    0.35
  -5   7   2    9.01    0.39
   5   7  -2    9.05    0.44
  -5   7   2    8.91    0.39
   4  -7  -2    0.65    0.14
  -4  -7   2    0.80    0.14
  -4  -7   2    0.45    0.12
  -4  -7   2    0.50    0.09
  -4  -7   2    0.63    0.13
   4  -7  -2    0.40    0.11
   4   7  -2    0.36    0.11
  -4   7   2    0.41    0.10
  -4   7   2    0.69    0.09
  -4   7   2    0.48    0.11
   3  -7  -2   37.75    1.18
  -3  -7   2   34.35    1.24
  -3  -7   2   36.80    1.15
   3  -7  -2   35.37    1.23
  -3  -7   2   38.97    1.26
   3   7  -2   36.67    1.26
  -3   7   2   35.96    1.07
  -3   7   2   37.33    1.23
  -3   7   2   35.94    1.23
  -2  -7   2   11.92    0.50
  -2  -7   2   12.51    0.45
  -2  -7   2   12.05    0.46
   2  -7  -2   11.48    0.48
   2  -7  -2   11.45    0.49
   2   7  -2   11.76    0.49
  -2   7   2   11.98    0.39
   2   7  -2   11.65    0.50
  -2   7   2   12.26    0.49
  -2   7   2   12.42    0.49
  -1  -7   2   67.14    1.93
   1  -7  -2   67.02    2.00
   1  -7  -2   69.80    2.15
  -1  -7   2   63.74    2.13
  -1  -7   2   66.84    1.98
   1  -7  -2   67.38    2.14
   1  -7  -2   65.88    1.91
  -1   7   2   69.08    2.14
   1   7  -2   64.92    2.13
  -1   7   2   68.74    1.91
   1   7  -2   67.52    2.13
  -1   7   2   64.61    2.13
   0  -7   2   96.31    3.10
   0  -7   2   98.48    2.89
   0  -7  -2   99.02    3.11
   0  -7  -2  100.40    2.83
   0  -7  -2   98.59    2.90
   0  -7  -2  104.24    3.12
   0  -7   2  101.76    2.81
   0   7   2   94.81    3.11
   0   7  -2  100.26    3.09
   0   7  -2   99.32    3.10
   0   7   2  102.23    3.12
   1  -7   2  197.49    5.25
  -1  -7  -2  180.79    5.75
   1  -7   2  183.79    5.74
  -1  -7  -2  190.36    5.34
  -1  -7  -2  189.86    5.29
  -1  -7  -2  193.67    5.77
  -1   7  -2  185.84    5.72
  -1   7  -2  185.80    5.72
   1   7   2  185.86    5.76
  -2  -7  -2   31.81    1.03
  -2  -7  -2   32.52    1.11
  -2  -7  -2   33.53    1.12
  -2  -7  -2   32.20    1.05
   2  -7   2   31.50    1.08
   2   7   2   33.48    1.13
  -2   7  -2   33.00    1.06
  -2   7  -2   31.86    1.05
  -3  -7  -2  202.73    5.81
  -3  -7  -2  204.06    5.81
  -3  -7  -2  205.78    6.27
  -3  -7  -2  209.68    6.27
   3  -7   2  198.64    6.24
   3   7   2  208.08    6.29
  -3   7  -2  208.16    6.21
  -3   7  -2  205.65    6.20
  -4  -7  -2  135.45    4.08
  -4  -7  -2  128.97    3.78
  -4  -7  -2  129.57    4.07
   4  -7   2  131.01    3.68
  -4  -7  -2  132.73    3.81
   4  -7   2  133.46    4.04
   4   7   2  129.58    4.10
  -4   7  -2  132.34    3.68
  -5  -7  -2   15.62    0.62
   5  -7   2   16.95    0.61
  -5  -7  -2   17.09    0.62
  -5  -7  -2   17.96    0.64
  -5  -7  -2   15.99    0.67
   5   7   2   16.76    0.67
  -5   7  -2   16.37    0.54
  -6  -7  -2   26.54    0.97
  -6  -7  -2   28.70    0.94
  -6  -7  -2   28.10    1.03
  -6  -7  -2   29.36    0.98
   6  -7   2   29.02    0.97
  -6   7  -2   28.93    0.90
   6   7   2   28.68    1.05
  -7  -7  -2    0.08    0.09
  -7  -7  -2    0.00    0.16
   7  -7   2    0.22    0.14
  -7  -7  -2    0.24    0.09
  -7   7  -2    0.02    0.10
  -8  -7  -2    1.30    0.24
   8  -7   2    1.22    0.19
  -8  -7  -2    1.16    0.11
  -8  -7  -2    1.23    0.11
  -8   7  -2    1.40    0.18
   9  -7   2    7.99    0.45
  -9  -7  -2    8.85    0.54
  10  -7   2    6.94    0.42
 -10  -7  -2    6.47    0.50
 -11  -7  -2    0.46    0.25
 -12  -7  -2    0.73    0.29
 -13  -7  -2   -0.14    0.23
 -14  -7  -2   -0.07    0.26
 -14  -8   2   -0.14    0.25
 -13  -8   2   -0.37    0.21
 -12  -8   2    0.65    0.28
 -12  -8   2    1.05    0.16
 -11  -8   2    2.15    0.22
 -11  -8   2    1.85    0.33
 -10  -8   2    1.06    0.18
 -10  -8   2    1.16    0.27
  10  -8  -2    0.84    0.20
   9  -8  -2    1.29    0.21
  -9  -8   2    0.98    0.18
  -9  -8   2    0.83    0.24
  -8  -8   2    0.64    0.16
   8  -8  -2    0.35    0.16
  -8  -8   2    0.56    0.20
  -8   8   2    0.60    0.09
  -8   8   2    0.54    0.08
  -7  -8   2    2.83    0.29
  -7  -8   2    1.81    0.21
   7  -8  -2    2.39    0.24
  -7   8   2    2.36    0.18
  -7   8   2    2.56    0.20
  -7   8   2    2.04    0.17
   7   8  -2    2.40    0.25
  -6  -8   2   48.64    1.46
  -6  -8   2   50.23    1.59
   6  -8  -2   49.03    1.56
   6  -8  -2   48.00    1.64
  -6  -8   2   47.54    1.66
  -6   8   2   47.82    1.58
  -6   8   2   50.26    1.45
  -6   8   2   48.69    1.58
   6   8  -2   48.88    1.68
  -5  -8   2   11.02    0.51
  -5  -8   2   10.29    0.48
  -5  -8   2   10.25    0.41
   5  -8  -2    9.84    0.47
   5  -8  -2    9.98    0.48
  -5  -8   2    9.82    0.48
  -5   8   2    9.95    0.44
   5   8  -2    9.90    0.50
  -5   8   2   10.56    0.38
  -5   8   2   10.45    0.44
  -4  -8   2   49.18    1.47
   4  -8  -2   49.20    1.53
  -4  -8   2   45.32    1.62
   4  -8  -2   48.15    1.62
  -4  -8   2   48.54    1.51
  -4  -8   2   52.08    1.65
  -4   8   2   47.53    1.40
  -4   8   2   49.70    1.59
  -4   8   2   46.01    1.59
   4   8  -2   48.58    1.64
   3  -8  -2   50.09    1.75
  -3  -8   2   54.51    1.77
   3  -8  -2   52.60    1.66
  -3  -8   2   57.26    1.79
  -3  -8   2   55.90    1.63
  -3  -8   2   52.73    1.61
  -3   8   2   54.82    1.75
   3   8  -2   52.70    1.78
  -3   8   2   53.22    1.53
  -3   8   2   50.55    1.74
  -2  -8   2    1.49    0.16
  -2  -8   2    1.25    0.15
  -2  -8   2    1.52    0.15
   2  -8  -2    1.41    0.16
   2  -8  -2    1.47    0.17
   2   8  -2    1.62    0.17
   2   8  -2    1.54    0.17
  -2   8   2    1.78    0.12
  -2   8   2    1.49    0.16
  -2   8   2    1.56    0.17
  -1  -8   2   31.52    1.10
   1  -8  -2   31.33    1.05
  -1  -8   2   32.18    0.97
   1  -8  -2   32.24    1.11
  -1  -8   2   31.60    1.03
   1  -8  -2   31.02    0.95
  -1   8   2   32.33    0.95
   1   8  -2   31.24    1.10
  -1   8   2   30.05    1.09
  -1   8   2   33.29    1.11
   1   8  -2   31.15    1.09
   0  -8   2   21.11    0.78
   0  -8  -2   20.72    0.68
   0  -8  -2   20.74    0.75
   0  -8   2   21.86    0.66
   0  -8   2   22.33    0.75
   0  -8  -2   20.23    0.78
   0  -8  -2   21.76    0.80
   0   8   2   22.12    0.79
   0   8  -2   20.46    0.76
   0   8  -2   20.16    0.76
   0   8   2   21.02    0.79
  -1  -8  -2    1.16    0.13
   1  -8   2    1.01    0.08
  -1  -8  -2    0.73    0.14
  -1  -8  -2    1.28    0.16
   1  -8   2    1.07    0.14
   1  -8   2    1.10    0.15
  -1  -8  -2    0.91    0.15
  -1   8  -2    1.09    0.13
   1   8   2    0.77    0.14
  -2  -8  -2    0.86    0.14
  -2  -8  -2    0.99    0.15
   2  -8   2    0.77    0.12
   2  -8   2    0.72    0.14
  -2  -8  -2    0.87    0.15
  -2  -8  -2    1.35    0.15
  -2   8  -2    0.84    0.11
  -2   8  -2    0.72    0.11
   2   8   2    0.53    0.13
   3  -8   2    4.97    0.31
  -3  -8  -2    4.37    0.30
   3  -8   2    4.97    0.27
  -3  -8  -2    6.74    0.33
  -3  -8  -2    4.99    0.31
  -3  -8  -2    4.46    0.28
  -3   8  -2    4.91    0.23
   3   8   2    5.70    0.32
  -3   8  -2    5.10    0.23
   4  -8   2    5.09    0.31
  -4  -8  -2    4.64    0.31
  -4  -8  -2    4.98    0.29
   4  -8   2    4.93    0.27
  -4  -8  -2    4.80    0.30
  -4  -8  -2    4.49    0.28
   4   8   2    5.06    0.32
   5  -8   2   11.90    0.54
  -5  -8  -2   13.07    0.54
  -5  -8  -2   13.54    0.55
   5  -8   2   13.04    0.42
  -5  -8  -2   13.20    0.57
   5  -8   2   12.65    0.51
  -5   8  -2   12.88    0.43
   5   8   2   13.34    0.59
   6  -8   2    5.72    0.36
  -6  -8  -2    6.20    0.34
  -6  -8  -2    6.63    0.36
  -6  -8  -2    6.37    0.41
  -6  -8  -2    5.90    0.32
   6   8   2    6.21    0.37
  -7  -8  -2   19.37    0.81
   7  -8   2   19.62    0.76
  -7  -8  -2   18.93    0.71
  -7  -8  -2   19.66    0.71
  -8  -8  -2   10.79    0.44
   8  -8   2   10.88    0.53
  -8  -8  -2   10.88    0.60
   9  -8   2    0.17    0.16
  -9  -8  -2    0.08    0.18
  10  -8   2    2.38    0.27
 -10  -8  -2    1.93    0.31
 -11  -8  -2    4.00    0.43
 -12  -8  -2    2.67    0.40
 -13  -8  -2    2.42    0.41
 -14  -8  -2    1.83    0.41
 -14  -9   2    3.10    0.45
 -13  -9   2    0.69    0.30
 -12  -9   2    1.95    0.36
 -12  -9   2    2.06    0.21
 -11  -9   2    3.53    0.30
 -11  -9   2    2.60    0.37
 -10  -9   2    0.38    0.23
 -10  -9   2    0.09    0.15
  10  -9  -2    0.22    0.18
  -9  -9   2    0.09    0.19
  -9  -9   2   -0.04    0.14
   9  -9  -2   -0.06    0.15
  -8  -9   2    1.58    0.26
   8  -9  -2    1.62    0.23
  -8  -9   2    1.32    0.20
  -8   9   2    1.28    0.12
  -8   9   2    1.20    0.12
  -7  -9   2   -0.08    0.13
  -7  -9   2   -0.02    0.16
   7  -9  -2    0.08    0.14
   7   9  -2   -0.15    0.13
  -7   9   2    0.01    0.08
  -7   9   2   -0.01    0.09
  -6  -9   2    2.83    0.26
   6  -9  -2    2.32    0.24
  -6  -9   2    2.28    0.26
  -6  -9   2    2.88    0.23
   6   9  -2    2.49    0.26
  -6   9   2    3.29    0.22
  -6   9   2    2.85    0.22
  -5  -9   2    0.83    0.18
   5  -9  -2    1.02    0.19
  -5  -9   2    0.93    0.18
  -5  -9   2    0.87    0.17
  -5  -9   2    1.18    0.15
   5  -9  -2    0.69    0.16
  -5   9   2    0.86    0.14
  -5   9   2    0.93    0.11
  -5   9   2    0.79    0.13
   5   9  -2    0.51    0.16
  -4  -9   2   28.05    1.02
  -4  -9   2   23.66    0.98
   4  -9  -2   26.42    0.95
   4  -9  -2   26.14    0.98
  -4  -9   2   27.30    0.93
  -4   9   2   28.40    0.80
   4   9  -2   27.78    1.02
  -4   9   2   26.11    0.96
  -4   9   2   27.05    0.96
   3  -9  -2   30.83    1.10
   3  -9  -2   30.82    1.05
  -3  -9   2   30.28    1.00
  -3  -9   2   31.12    1.00
  -3  -9   2   29.93    1.10
   3   9  -2   30.62    1.11
  -3   9   2   30.39    1.08
  -3   9   2   31.55    1.08
  -3   9   2   29.71    0.90
  -2  -9   2   11.54    0.46
  -2  -9   2   12.21    0.49
   2  -9  -2   12.40    0.53
  -2  -9   2   10.38    0.51
   2  -9  -2   11.11    0.52
   2   9  -2   11.32    0.52
   2   9  -2   12.04    0.53
  -2   9   2   11.78    0.51
  -2   9   2   11.91    0.51
  -2   9   2   11.68    0.39
  -1  -9   2   29.48    0.98
  -1  -9   2   28.91    0.91
  -1  -9   2   27.72    1.04
   1  -9  -2   28.58    1.05
   1  -9  -2   29.50    0.89
   1  -9  -2   28.64    1.00
   1   9  -2   30.00    1.04
  -1   9   2   27.89    1.04
   1   9  -2   29.50    1.05
  -1   9   2   29.88    0.89
  -1   9   2   31.72    1.06
   0  -9   2  139.54    4.11
   0  -9  -2  137.86    4.43
   0  -9   2  143.79    4.43
   0  -9  -2  142.61    4.02
   0  -9   2  144.60    3.99
   0  -9  -2  137.56    4.12
   0   9   2  153.50    4.44
   0   9   2  136.44    4.43
   0   9  -2  139.81    4.41
   0   9  -2  148.18    4.41
  -1  -9  -2    9.69    0.47
  -1  -9  -2   10.11    0.47
  -1  -9  -2   10.56    0.49
   1  -9   2   10.97    0.33
   1  -9   2   10.07    0.46
  -1  -9  -2    9.95    0.41
   1  -9   2    9.97    0.46
  -1   9  -2    9.81    0.44
   1   9   2    9.73    0.47
  -1   9  -2    9.86    0.44
  -2  -9  -2   41.94    1.31
   2  -9   2   41.51    1.36
  -2  -9  -2   41.41    1.35
  -2  -9  -2   41.61    1.43
  -2  -9  -2   44.47    1.45
   2  -9   2   43.37    1.42
   2   9   2   40.47    1.44
  -2   9  -2   41.80    1.37
  -2   9  -2   41.29    1.38
   3  -9   2   54.34    1.79
  -3  -9  -2   56.67    1.83
   3  -9   2   53.73    1.71
  -3  -9  -2   53.89    1.68
  -3  -9  -2   54.06    1.81
  -3  -9  -2   55.07    1.70
  -3   9  -2   55.83    1.73
   3   9   2   53.68    1.83
  -3   9  -2   53.89    1.73
  -4  -9  -2    9.01    0.44
  -4  -9  -2    8.93    0.45
   4  -9   2    9.02    0.42
   4  -9   2    9.43    0.46
  -4  -9  -2   10.01    0.47
  -4  -9  -2    8.81    0.43
  -4   9  -2    9.44    0.33
   4   9   2    9.45    0.47
  -4   9  -2    9.01    0.33
  -5  -9  -2   -0.05    0.08
  -5  -9  -2    0.02    0.10
  -5  -9  -2    0.07    0.13
   5  -9   2   -0.02    0.11
   5   9   2    0.13    0.12
  -6  -9  -2    5.31    0.32
   6  -9   2    5.34    0.37
  -6  -9  -2    5.90    0.40
  -6  -9  -2    5.98    0.36
   7  -9   2    8.32    0.47
  -7  -9  -2    9.07    0.44
  -7  -9  -2    8.46    0.41
  -7  -9  -2    8.82    0.51
  -8  -9  -2    2.25    0.29
   8  -9   2    1.62    0.24
  -8  -9  -2    1.90    0.18
   9  -9   2    6.93    0.45
  -9  -9  -2    7.57    0.52
  -9  -9  -2    7.34    0.33
 -10  -9  -2    2.14    0.34
  10  -9   2    2.34    0.29
 -11  -9  -2    0.04    0.23
 -12  -9  -2    0.98    0.31
 -13  -9  -2    1.28    0.36
 -14 -10   2   -0.17    0.26
 -13 -10   2    0.14    0.26
 -12 -10   2    1.15    0.32
 -11 -10   2    2.38    0.26
 -11 -10   2    2.45    0.37
 -10 -10   2    4.70    0.44
  10 -10  -2    4.57    0.39
 -10 -10   2    4.50    0.35
  -9 -10   2   17.28    0.76
  -9 -10   2   16.84    0.81
   9 -10  -2   17.35    0.75
  -8 -10   2    2.19    0.25
   8 -10  -2    1.89    0.26
  -8 -10   2    1.81    0.28
  -8  10   2    2.03    0.16
  -7 -10   2   41.86    1.47
  -7 -10   2   40.22    1.41
   7 -10  -2   40.57    1.38
  -7  10   2   40.93    1.36
   6 -10  -2    0.23    0.17
  -6 -10   2    0.43    0.15
  -6 -10   2    0.64    0.19
  -6 -10   2    0.26    0.16
  -6  10   2    0.60    0.13
   6  10  -2    0.53    0.17
  -5 -10   2   62.85    1.94
  -5 -10   2   63.31    1.88
  -5 -10   2   61.72    2.09
   5 -10  -2   63.72    1.97
   5 -10  -2   61.38    2.07
  -5  10   2   58.06    2.02
   5  10  -2   64.24    2.12
   4 -10  -2   12.78    0.58
  -4 -10   2   12.37    0.55
  -4 -10   2   12.42    0.59
   4 -10  -2   13.13    0.60
  -4 -10   2   13.23    0.54
  -4 -10   2   13.64    0.62
  -4  10   2   13.59    0.57
  -4  10   2   13.21    0.56
   4  10  -2   12.74    0.61
  -3 -10   2   24.59    0.86
   3 -10  -2   24.46    0.94
  -3 -10   2   25.47    0.85
   3 -10  -2   25.10    0.91
  -3 -10   2   24.64    0.95
  -3  10   2   25.58    0.93
  -3  10   2   23.64    0.91
  -3  10   2   24.60    0.73
   3  10  -2   24.19    0.95
   2 -10  -2    2.08    0.23
  -2 -10   2    1.90    0.20
   2 -10  -2    1.87    0.23
  -2 -10   2    2.03    0.19
  -2 -10   2    2.40    0.23
   2  10  -2    2.21    0.23
  -2  10   2    2.41    0.15
  -2  10   2    2.57    0.23
  -2  10   2    2.45    0.23
   1 -10  -2   66.54    2.23
   1 -10  -2   67.56    2.10
  -1 -10   2   66.41    2.23
  -1 -10   2   68.21    2.08
   1 -10  -2   68.54    1.96
  -1 -10   2   69.55    1.99
  -1  10   2   69.60    1.96
  -1  10   2   65.27    2.22
   1  10  -2   67.18    2.22
  -1  10   2   68.39    2.23
   1  10  -2   71.20    2.23
   0 -10   2   97.55    2.69
   0 -10   2   93.74    2.82
   0 -10  -2   92.32    3.03
   0 -10  -2   93.16    2.83
   0 -10   2   95.81    3.03
   0 -10  -2   96.22    2.72
   0  10  -2   91.63    3.01
   0  10   2   91.65    3.03
   0  10  -2   97.72    3.01
   0  10   2   98.77    3.04
   1 -10   2    9.29    0.46
  -1 -10  -2    9.99    0.49
  -1 -10  -2    9.16    0.46
   1 -10   2    9.69    0.46
  -1 -10  -2    9.81    0.40
  -1 -10  -2    8.85    0.46
  -1  10  -2    9.33    0.43
  -1  10  -2    9.26    0.44
   1  10   2    8.78    0.46
   2 -10   2    0.24    0.14
  -2 -10  -2    0.37    0.15
   2 -10   2    0.42    0.13
  -2 -10  -2    0.24    0.14
  -2 -10  -2    0.27    0.12
  -2 -10  -2    0.12    0.14
  -2  10  -2    0.32    0.11
  -2  10  -2    0.30    0.10
   2  10   2    0.38    0.15
  -3 -10  -2   24.88    0.95
  -3 -10  -2   26.31    0.98
  -3 -10  -2   24.87    0.88
  -3 -10  -2   25.40    0.91
   3 -10   2   24.05    0.91
   3 -10   2   24.82    0.93
  -3  10  -2   25.21    0.87
  -3  10  -2   25.65    0.87
   3  10   2   26.17    0.98
  -4 -10  -2   16.79    0.70
  -4 -10  -2   17.47    0.69
  -4 -10  -2   16.97    0.68
   4 -10   2   17.22    0.70
   4  10   2   16.78    0.73
  -4  10  -2   16.90    0.59
  -4  10  -2   17.67    0.59
  -5 -10  -2    1.08    0.19
  -5 -10  -2    1.16    0.21
  -5 -10  -2    0.85    0.17
   5 -10   2    1.19    0.20
   5  10   2    0.97    0.20
  -6 -10  -2    2.48    0.29
  -6 -10  -2    1.85    0.21
  -6 -10  -2    2.51    0.25
   6 -10   2    2.45    0.26
  -7 -10  -2    9.63    0.47
   7 -10   2    8.50    0.50
  -7 -10  -2    9.31    0.46
  -7 -10  -2    9.57    0.54
  -8 -10  -2   13.09    0.67
   8 -10   2   12.51    0.61
  -8 -10  -2   12.47    0.54
   9 -10   2   21.41    0.89
  -9 -10  -2   22.28    0.79
  -9 -10  -2   21.06    0.95
 -10 -10  -2    6.80    0.28
  10 -10   2    6.63    0.47
 -10 -10  -2    7.41    0.55
 -11 -10  -2    9.66    0.65
 -12 -10  -2    0.16    0.26
 -13 -10  -2    1.53    0.38
 -13 -11   2    0.42    0.29
 -12 -11   2    2.34    0.38
 -11 -11   2    1.88    0.35
  10 -11  -2    6.19    0.46
 -10 -11   2    7.28    0.54
 -10 -11   2    6.23    0.43
  -9 -11   2    0.57    0.20
   9 -11  -2    0.11    0.20
  -9 -11   2    0.49    0.24
   8 -11  -2    0.34    0.20
  -8 -11   2    0.07    0.19
  -8 -11   2    0.23    0.17
  -8  11   2    0.18    0.10
  -7 -11   2    0.16    0.16
  -7 -11   2    0.30    0.19
   7 -11  -2    0.40    0.18
  -7  11   2    0.49    0.13
  -6 -11   2   -0.04    0.16
  -6 -11   2    0.09    0.14
  -6 -11   2   -0.08    0.15
   6 -11  -2   -0.06    0.17
  -6  11   2   -0.03    0.11
   6  11  -2   -0.09    0.15
  -5 -11   2    1.75    0.19
  -5 -11   2    1.16    0.20
  -5 -11   2    1.76    0.24
   5 -11  -2    2.42    0.26
   5  11  -2    1.97    0.25
  -5  11   2    1.96    0.21
  -4 -11   2    9.17    0.45
   4 -11  -2    8.94    0.48
  -4 -11   2    9.17    0.49
   4 -11  -2    8.82    0.49
  -4 -11   2    9.16    0.45
   4  11  -2    8.67    0.49
  -4  11   2    9.21    0.45
   3 -11  -2   21.48    0.87
  -3 -11   2   21.99    0.88
  -3 -11   2   21.25    0.77
   3 -11  -2   19.76    0.82
  -3 -11   2   21.64    0.80
  -3  11   2   22.66    0.85
   3  11  -2   21.62    0.87
  -2 -11   2   29.26    1.02
  -2 -11   2   30.34    0.97
   2 -11  -2   28.23    1.05
   2 -11  -2   29.36    1.10
  -2 -11   2   29.02    1.10
  -2  11   2   31.78    1.10
   2  11  -2   29.29    1.10
  -2  11   2   29.03    0.88
   2  11  -2   29.67    1.10
  -2  11   2   29.53    1.09
   1 -11  -2    6.74    0.41
  -1 -11   2    6.93    0.32
   1 -11  -2    6.53    0.41
   1 -11  -2    7.07    0.30
  -1 -11   2    6.58    0.38
  -1 -11   2    7.10    0.41
  -1  11   2    7.14    0.41
   1  11  -2    8.05    0.42
  -1  11   2    6.42    0.39
   1  11  -2    6.52    0.39
  -1  11   2    7.15    0.30
   0 -11   2    7.00    0.41
   0 -11  -2    6.84    0.42
   0 -11  -2    7.59    0.43
   0 -11   2    7.66    0.31
   0 -11   2    7.91    0.43
   0 -11  -2    7.90    0.34
   0  11   2    7.46    0.42
   0  11  -2    8.20    0.41
   0  11  -2    7.69    0.41
   0  11   2    8.44    0.35
  -1 -11  -2    2.05    0.18
  -1 -11  -2    1.27    0.19
  -1 -11  -2    1.37    0.21
   1 -11   2    1.57    0.21
   1 -11   2    1.63    0.20
   1  11   2    1.95    0.23
  -1  11  -2    1.55    0.19
  -1  11  -2    1.70    0.19
   2 -11   2   91.04    2.80
   2 -11   2   95.91    2.99
  -2 -11  -2  100.18    3.03
  -2 -11  -2   92.96    3.00
  -2 -11  -2   91.18    2.72
  -2 -11  -2   90.03    2.79
  -2  11  -2   90.16    2.93
   2  11   2   90.80    3.01
  -2  11  -2   94.35    2.93
  -3 -11  -2    4.31    0.34
   3 -11   2    2.93    0.28
  -3 -11  -2    3.75    0.31
  -3 -11  -2    3.73    0.30
  -3  11  -2    3.55    0.24
  -3  11  -2    3.73    0.24
   3  11   2    4.13    0.32
  -4 -11  -2   65.09    2.17
   4 -11   2   62.19    2.05
  -4 -11  -2   65.22    2.03
  -4 -11  -2   65.29    2.02
  -4  11  -2   63.53    2.04
  -4  11  -2   68.01    2.05
   4  11   2   66.19    2.21
   5 -11   2    3.70    0.32
  -5 -11  -2    3.21    0.29
  -5 -11  -2    4.13    0.34
  -5 -11  -2    3.60    0.30
   5  11   2    3.62    0.33
  -6 -11  -2    0.65    0.16
   6 -11   2    1.56    0.23
  -6 -11  -2    1.84    0.26
  -6 -11  -2    1.53    0.20
  -7 -11  -2    3.56    0.30
   7 -11   2    3.51    0.33
  -7 -11  -2    3.59    0.35
  -8 -11  -2    1.06    0.26
   8 -11   2    0.70    0.22
  -8 -11  -2    1.02    0.18
  -9 -11  -2   16.83    0.68
  -9 -11  -2   17.85    0.84
   9 -11   2   16.21    0.77
 -10 -11  -2   -0.08    0.11
  10 -11   2    0.31    0.21
 -10 -11  -2    0.42    0.25
  11 -11   2   -0.31    0.19
 -11 -11  -2    0.07    0.26
 -12 -11  -2   -0.26    0.24
 -13 -11  -2    0.40    0.31
 -13 -12   2    1.28    0.37
 -12 -12   2    4.52    0.49
 -11 -12   2    1.86    0.35
  10 -12  -2    0.24    0.23
 -10 -12   2   -0.16    0.17
 -10 -12   2    0.40    0.25
  -9 -12   2    9.54    0.55
  -9 -12   2    9.08    0.59
   9 -12  -2    9.17    0.55
  -8 -12   2    5.27    0.44
  -8 -12   2    5.01    0.39
   8 -12  -2    4.13    0.37
   7 -12  -2    0.00    0.19
  -7 -12   2   -0.22    0.14
  -7 -12   2    0.15    0.19
  -7  12   2    0.17    0.12
  -6 -12   2   -0.25    0.15
   6 -12  -2    0.05    0.17
  -6 -12   2    0.08    0.15
  -6 -12   2   -0.02    0.15
  -6  12   2   -0.11    0.12
   6  12  -2   -0.36    0.13
  -5 -12   2    1.64    0.24
  -5 -12   2    2.18    0.25
   5 -12  -2    1.88    0.28
  -5  12   2    2.19    0.22
   5  12  -2    2.30    0.28
  -4 -12   2    0.89    0.19
  -4 -12   2    0.80    0.18
   4 -12  -2    0.65    0.21
  -4 -12   2    0.56    0.18
   4  12  -2    0.58    0.18
  -4  12   2    0.61    0.16
  -3 -12   2    0.40    0.14
  -3 -12   2    0.35    0.16
   3 -12  -2    0.16    0.14
   3 -12  -2    0.39    0.17
  -3 -12   2    0.28    0.15
   3  12  -2    0.08    0.14
  -3  12   2    0.24    0.14
  -2 -12   2   20.64    0.79
  -2 -12   2   21.20    0.73
   2 -12  -2   20.67    0.85
  -2 -12   2   21.23    0.86
   2 -12  -2   20.19    0.82
   2  12  -2   19.63    0.84
  -2  12   2   19.62    0.83
   1 -12  -2    0.07    0.14
  -1 -12   2    0.19    0.15
  -1 -12   2    0.14    0.14
   1 -12  -2    0.18    0.17
  -1 -12   2    0.03    0.10
   1  12  -2    0.03    0.13
  -1  12   2    0.29    0.14
   0 -12  -2   11.01    0.56
   0 -12  -2   11.19    0.43
   0 -12   2   10.47    0.54
   0 -12  -2   10.17    0.53
   0 -12   2    9.84    0.51
   0  12   2   11.24    0.43
   0  12  -2   10.36    0.52
   0  12   2   10.07    0.53
   1 -12   2   27.55    1.01
   1 -12   2   27.78    1.05
  -1 -12  -2   27.92    0.91
  -1 -12  -2   26.12    1.05
  -1 -12  -2   29.75    1.03
  -1  12  -2   25.71    1.01
   1  12   2   27.03    1.06
   2 -12   2   16.32    0.71
   2 -12   2   18.43    0.73
  -2 -12  -2   17.07    0.74
  -2 -12  -2   17.12    0.64
  -2 -12  -2   16.57    0.71
  -2  12  -2   16.14    0.67
   2  12   2   15.78    0.73
  -3 -12  -2   22.38    0.92
  -3 -12  -2   23.44    0.85
  -3 -12  -2   23.71    0.90
   3 -12   2   23.69    0.92
  -3  12  -2   23.58    0.85
   3  12   2   22.52    0.94
  -4 -12  -2    1.16    0.21
  -4 -12  -2    1.06    0.22
  -4 -12  -2    0.93    0.20
   4 -12   2    0.97    0.21
  -4  12  -2    0.95    0.13
   4  12   2    1.37    0.23
  -5 -12  -2    0.76    0.17
  -5 -12  -2    0.76    0.21
  -5 -12  -2    0.40    0.18
   5 -12   2    0.88    0.21
  -5  12  -2    1.01    0.08
   6 -12   2    8.48    0.52
  -6 -12  -2    8.90    0.49
  -6 -12  -2    9.68    0.53
   7 -12   2    0.88    0.23
  -7 -12  -2    0.65    0.19
  -7 -12  -2    1.09    0.25
  -8 -12  -2    0.57    0.24
   8 -12   2    0.93    0.23
  -8 -12  -2    0.75    0.19
   9 -12   2   15.67    0.77
  -9 -12  -2   16.56    0.82
  -9 -12  -2   15.69    0.67
 -10 -12  -2   -0.12    0.13
  10 -12   2    0.12    0.21
 -10 -12  -2    0.05    0.24
  11 -12   2    1.45    0.30
 -11 -12  -2    1.37    0.34
 -12 -12  -2    0.25    0.28
 -12 -13   2    9.44    0.68
 -11 -13   2    0.07    0.24
  10 -13  -2    5.85    0.50
 -10 -13   2    7.32    0.56
  -9 -13   2    0.27    0.20
   9 -13  -2    0.18    0.23
  -9 -13   2    0.56    0.25
  -8 -13   2    1.14    0.28
   8 -13  -2    1.39    0.30
  -8 -13   2    1.47    0.27
  -7 -13   2    0.00    0.20
  -7 -13   2    0.07    0.17
   7 -13  -2    0.09    0.22
  -7  13   2    0.04    0.13
  -6 -13   2    0.09    0.17
  -6 -13   2    0.13    0.18
   6 -13  -2    0.20    0.20
  -6 -13   2    0.08    0.18
   6  13  -2   -0.03    0.19
  -6  13   2   -0.10    0.13
   5 -13  -2   -0.09    0.17
  -5 -13   2   -0.29    0.15
  -5 -13   2    0.05    0.16
  -5 -13   2    0.01    0.16
  -5  13   2    0.02    0.14
   5  13  -2   -0.02    0.16
   4 -13  -2   20.19    0.85
  -4 -13   2   20.51    0.80
  -4 -13   2   20.39    0.88
  -4 -13   2   19.69    0.78
   4  13  -2   20.61    0.89
  -4  13   2   19.92    0.82
  -3 -13   2    1.72    0.24
   3 -13  -2    1.27    0.24
  -3 -13   2    1.45    0.22
  -3 -13   2    1.79    0.22
   3 -13  -2    1.18    0.22
   3  13  -2    1.25    0.22
  -3  13   2    1.12    0.20
  -2 -13   2    2.34    0.25
   2 -13  -2    1.91    0.25
  -2 -13   2    2.01    0.26
   2 -13  -2    2.23    0.29
  -2 -13   2    1.97    0.20
   2  13  -2    1.91    0.25
  -2  13   2    1.86    0.23
   1 -13  -2    4.52    0.37
  -1 -13   2    4.83    0.38
  -1 -13   2    4.48    0.36
   1 -13  -2    4.04    0.35
   1  13  -2    4.51    0.34
  -1  13   2    4.17    0.34
   0 -13   2    0.11    0.15
   0 -13  -2    0.21    0.15
   0 -13  -2    0.07    0.10
   0 -13  -2    0.11    0.18
   0 -13   2   -0.03    0.12
   0  13  -2    0.03    0.13
   0  13   2   -0.02    0.13
  -1 -13  -2    5.73    0.40
   1 -13   2    5.08    0.38
   1 -13   2    5.71    0.38
  -1 -13  -2    5.79    0.41
  -1 -13  -2    5.43    0.31
   1  13   2    5.07    0.38
  -1  13  -2    5.84    0.36
  -2 -13  -2   24.32    0.99
  -2 -13  -2   26.20    0.88
   2 -13   2   24.61    0.96
  -2 -13  -2   24.32    0.95
  -2  13  -2   24.79    0.94
   2  13   2   23.71    1.00
  -3 -13  -2   22.82    0.95
   3 -13   2   22.05    0.91
  -3 -13  -2   23.19    0.91
  -3 -13  -2   23.70    0.85
  -3  13  -2   23.63    0.87
   3  13   2   23.73    0.98
   4 -13   2    5.18    0.39
  -4 -13  -2    5.14    0.41
  -4 -13  -2    5.00    0.38
  -4 -13  -2    4.97    0.36
  -4  13  -2    4.76    0.28
   4  13   2    4.94    0.39
   5 -13   2    0.14    0.20
  -5 -13  -2   -0.19    0.16
  -5 -13  -2   -0.23    0.17
  -5 -13  -2   -0.05    0.15
  -5  13  -2   -0.05    0.08
   6 -13   2   45.66    1.64
  -6 -13  -2   49.23    1.61
  -6 -13  -2   50.61    1.65
  -6 -13  -2   48.04    1.71
   7 -13   2    6.23    0.47
  -7 -13  -2    5.42    0.45
  -7 -13  -2    6.40    0.42
  -8 -13  -2   19.84    0.90
  -8 -13  -2   20.04    0.84
   8 -13   2   19.70    0.89
   9 -13   2    0.68    0.25
  -9 -13  -2    0.24    0.24
  -9 -13  -2    0.87    0.20
 -10 -13  -2   -0.01    0.24
  10 -13   2    0.03    0.22
  11 -13   2    1.63    0.32
 -11 -13  -2    1.80    0.37
 -12 -13  -2    0.37    0.30
 -12 -14   2   -0.02    0.28
  11 -14  -2    0.60    0.30
 -11 -14   2    0.83    0.31
  10 -14  -2   -0.28    0.24
 -10 -14   2   -0.28    0.22
  -9 -14   2    5.75    0.49
   9 -14  -2    4.80    0.43
   8 -14  -2    1.77    0.30
  -8 -14   2    2.06    0.32
  -8 -14   2    1.86    0.30
  -8  14   2    1.36    0.17
   7 -14  -2   12.02    0.66
  -7 -14   2   12.44    0.65
  -7 -14   2   12.26    0.67
  -7  14   2   12.42    0.55
  -6 -14   2    1.17    0.25
  -6 -14   2    1.21    0.25
   6 -14  -2    1.00    0.27
  -6  14   2    1.14    0.21
   6  14  -2    1.04    0.28
  -5 -14   2   20.33    0.80
  -5 -14   2   18.29    0.86
   5 -14  -2   17.72    0.83
  -5 -14   2   19.31    0.79
  -5  14   2   18.49    0.79
   5  14  -2   19.74    0.90
  -4 -14   2    0.12    0.17
  -4 -14   2   -0.07    0.14
  -4 -14   2   -0.19    0.15
   4 -14  -2   -0.02    0.19
  -4  14   2   -0.15    0.14
   4  14  -2   -0.01    0.16
  -3 -14   2   27.38    1.04
  -3 -14   2   28.12    1.13
  -3 -14   2   28.59    0.96
   3 -14  -2   28.41    1.09
   3  14  -2   27.40    1.12
  -3  14   2   25.99    1.07
  -2 -14   2   14.51    0.67
   2 -14  -2   14.37    0.70
   2 -14  -2   16.58    0.74
  -2 -14   2   15.00    0.72
  -2  14   2   14.17    0.68
   2  14  -2   13.99    0.70
   1 -14  -2   30.77    1.21
  -1 -14   2   30.61    1.13
   1 -14  -2   30.17    1.15
  -1 -14   2   31.40    1.21
  -1  14   2   30.32    1.18
   1  14  -2   31.13    1.19
   0 -14   2    4.71    0.38
   0 -14  -2    4.52    0.37
   0 -14   2    4.68    0.37
   0 -14  -2    5.14    0.43
   0  14  -2    3.91    0.33
   0  14   2    4.09    0.35
   1 -14   2    0.50    0.19
  -1 -14  -2    0.72    0.23
  -1 -14  -2    0.40    0.19
  -1  14  -2    0.54    0.16
   1  14   2    0.66    0.19
  -2 -14  -2    3.83    0.35
  -2 -14  -2    3.67    0.36
  -2 -14  -2    3.88    0.30
   2 -14   2    3.56    0.33
  -2  14  -2    3.91    0.30
   2  14   2    3.18    0.33
  -3 -14  -2    4.00    0.36
  -3 -14  -2    3.65    0.31
   3 -14   2    3.30    0.33
  -3 -14  -2    3.68    0.34
  -3  14  -2    3.89    0.29
   3  14   2    3.77    0.36
  -4 -14  -2    3.84    0.36
  -4 -14  -2    3.29    0.34
   4 -14   2    3.15    0.35
  -4 -14  -2    3.61    0.32
   4  14   2    3.61    0.37
  -4  14  -2    3.51    0.26
  -5 -14  -2    2.95    0.32
   5 -14   2    3.25    0.35
  -5 -14  -2    2.87    0.31
  -5 -14  -2    3.55    0.33
  -5  14  -2    2.80    0.20
  -6 -14  -2   -0.09    0.18
  -6 -14  -2    0.14    0.18
   6 -14   2   -0.18    0.19
  -6 -14  -2    0.10    0.19
   7 -14   2   11.25    0.64
  -7 -14  -2   10.76    0.59
  -7 -14  -2   11.36    0.63
  -8 -14  -2    0.37    0.20
   8 -14   2    0.11    0.22
  -8 -14  -2    0.27    0.24
   9 -14   2    4.34    0.42
  -9 -14  -2    4.76    0.46
  10 -14   2    0.46    0.26
 -10 -14  -2    0.26    0.27
  11 -14   2    0.63    0.29
 -11 -14  -2    0.90    0.33
 -11 -15   2    0.18    0.28
  11 -15  -2    0.17    0.29
 -10 -15   2    2.63    0.40
  10 -15  -2    2.97    0.39
  -9 -15   2    0.66    0.27
   9 -15  -2    0.52    0.28
  -8 -15   2    3.97    0.40
   8 -15  -2    3.87    0.41
  -8 -15   2    3.71    0.39
  -8  15   2    3.82    0.26
  -7 -15   2    1.98    0.31
   7 -15  -2    1.81    0.31
  -7 -15   2    1.98    0.32
  -7  15   2    2.04    0.23
  -6 -15   2   -0.02    0.18
  -6 -15   2   -0.14    0.17
   6 -15  -2   -0.10    0.22
  -6  15   2   -0.12    0.14
  -5 -15   2    0.39    0.19
   5 -15  -2    0.08    0.21
  -5 -15   2    0.13    0.20
  -5 -15   2    0.09    0.20
   5  15  -2    0.07    0.21
  -5  15   2    0.10    0.16
  -4 -15   2    1.40    0.25
   4 -15  -2    1.22    0.27
  -4 -15   2    1.59    0.23
  -4 -15   2    1.52    0.28
  -4  15   2    1.69    0.24
   4  15  -2    1.36    0.27
   3 -15  -2   10.05    0.61
  -3 -15   2   11.07    0.62
  -3 -15   2   11.10    0.58
  -3  15   2   10.30    0.56
   3  15  -2   10.41    0.61
  -2 -15   2    4.76    0.40
   2 -15  -2    3.67    0.37
  -2 -15   2    3.96    0.34
  -2  15   2    4.23    0.36
   2  15  -2    4.39    0.38
  -1 -15   2   -0.13    0.16
   1 -15  -2   -0.09    0.19
   1 -15  -2   -0.17    0.15
  -1 -15   2   -0.05    0.17
  -1  15   2   -0.05    0.15
   1  15  -2   -0.05    0.15
   0 -15   2   30.98    1.18
   0 -15  -2   31.87    1.27
   0 -15  -2   33.13    1.22
   0  15  -2   32.27    1.22
   0  15   2   30.68    1.24
  -1 -15  -2    5.60    0.46
   1 -15   2    5.02    0.41
  -1 -15  -2    4.46    0.39
  -1  15  -2    4.82    0.36
   1  15   2    5.22    0.42
   2 -15   2    5.65    0.44
  -2 -15  -2    6.77    0.46
  -2 -15  -2    6.16    0.48
   2  15   2    6.61    0.46
  -2  15  -2    6.21    0.39
   3 -15   2    0.52    0.22
  -3 -15  -2    0.66    0.23
  -3 -15  -2    0.52    0.21
  -3 -15  -2    0.91    0.20
  -3  15  -2    0.57    0.17
   3  15   2    0.59    0.22
  -4 -15  -2   14.24    0.72
   4 -15   2   13.14    0.70
  -4 -15  -2   13.88    0.64
  -4 -15  -2   15.09    0.73
  -4  15  -2   14.16    0.59
  -5 -15  -2    4.45    0.39
  -5 -15  -2    4.28    0.37
  -5 -15  -2    3.60    0.37
   5 -15   2    3.28    0.37
  -5  15  -2    4.48    0.25
  -6 -15  -2    8.24    0.53
  -6 -15  -2    8.16    0.52
  -6 -15  -2    8.28    0.53
   6 -15   2    7.75    0.53
   7 -15   2    1.33    0.29
  -7 -15  -2    1.20    0.24
  -7 -15  -2    1.83    0.31
  -8 -15  -2    1.03    0.29
   8 -15   2    1.44    0.29
   9 -15   2    0.13    0.23
  -9 -15  -2    0.16    0.27
  10 -15   2    2.68    0.37
 -10 -15  -2    3.03    0.43
  11 -15   2   -0.03    0.26
 -11 -15  -2    0.10    0.28
 -10 -16   2   -0.25    0.24
  10 -16  -2   -0.07    0.27
   9 -16  -2    2.25    0.38
  -9 -16   2    2.66    0.38
  -8 -16   2    0.37    0.25
   8 -16  -2    0.42    0.27
  -8  16   2    0.36    0.14
   7 -16  -2    7.56    0.56
  -7 -16   2    7.58    0.54
  -7 -16   2    8.26    0.54
  -6 -16   2    1.26    0.27
   6 -16  -2    0.99    0.30
  -6 -16   2    0.96    0.26
  -6  16   2    0.82    0.21
  -5 -16   2    1.79    0.30
  -5 -16   2    0.76    0.25
   5 -16  -2    1.58    0.30
   5  16  -2    1.60    0.30
  -5  16   2    1.46    0.24
  -4 -16   2    1.45    0.28
  -4 -16   2    1.91    0.32
   4 -16  -2    1.62    0.30
  -4  16   2    1.93    0.27
   4  16  -2    1.60    0.30
  -3 -16   2   17.07    0.85
  -3 -16   2   18.21    0.81
   3 -16  -2   17.75    0.84
  -3  16   2   17.65    0.81
   3  16  -2   18.46    0.87
   2 -16  -2    0.03    0.22
  -2 -16   2    0.16    0.21
  -2 -16   2    0.11    0.20
  -2  16   2    0.29    0.18
   2  16  -2    0.20    0.20
   1 -16  -2    4.78    0.43
  -1 -16   2    4.81    0.40
   1  16  -2    5.00    0.40
  -1  16   2    4.21    0.39
   0 -16   2    0.46    0.21
   0 -16  -2    0.27    0.20
   0 -16  -2    0.37    0.25
   0  16  -2    0.51    0.19
   0  16   2    0.43    0.20
   1 -16   2    2.72    0.32
  -1 -16  -2    2.72    0.33
  -1 -16  -2    2.87    0.34
   1  16   2    2.68    0.32
  -1  16  -2    2.89    0.30
  -2 -16  -2    0.34    0.20
   2 -16   2   -0.03    0.19
  -2 -16  -2   -0.12    0.22
   2  16   2   -0.06    0.18
  -2  16  -2   -0.04    0.15
  -3 -16  -2    2.65    0.34
   3 -16   2    2.97    0.34
  -3 -16  -2    3.40    0.38
   3  16   2    3.06    0.35
  -3  16  -2    3.05    0.28
  -4 -16  -2    1.90    0.32
  -4 -16  -2    1.84    0.27
  -4 -16  -2    1.96    0.30
   4 -16   2    1.46    0.30
  -4  16  -2    1.76    0.21
  -5 -16  -2    7.20    0.51
  -5 -16  -2    7.23    0.48
   5 -16   2    6.83    0.51
  -5 -16  -2    7.52    0.53
  -5  16  -2    7.22    0.35
  -6 -16  -2    1.33    0.27
   6 -16   2    0.71    0.26
  -6 -16  -2    1.01    0.26
  -7 -16  -2    4.23    0.42
   7 -16   2    3.97    0.41
  -8 -16  -2    1.66    0.34
   8 -16   2    1.73    0.34
   9 -16   2    0.38    0.27
  -9 -16  -2    0.24    0.26
  10 -16   2    0.66    0.29
 -10 -16  -2    0.76    0.32
  10 -17  -2    0.21    0.31
 -10 -17   2    0.53    0.29
   9 -17  -2    0.51    0.32
  -9 -17   2    1.29    0.32
   8 -17  -2    3.15    0.41
  -8 -17   2    3.99    0.41
   7 -17  -2    0.14    0.26
  -7 -17   2    0.36    0.24
   6 -17  -2    0.14    0.24
  -6 -17   2   -0.23    0.20
  -5 -17   2    0.39    0.23
  -5 -17   2    0.16    0.22
   5 -17  -2   -0.01    0.24
   5  17  -2    0.38    0.26
  -5  17   2    0.37    0.19
  -4 -17   2    2.70    0.36
  -4 -17   2    3.81    0.40
   4 -17  -2    3.33    0.40
   4  17  -2    3.34    0.38
  -4  17   2    4.26    0.38
  -3 -17   2    0.08    0.22
  -3 -17   2   -0.07    0.22
   3 -17  -2   -0.04    0.24
  -3  17   2   -0.03    0.18
   3  17  -2   -0.13    0.20
  -2 -17   2    9.54    0.58
   2 -17  -2    9.25    0.63
  -2  17   2   10.01    0.59
   2  17  -2   10.27    0.62
  -1 -17   2    0.13    0.23
   1 -17  -2    0.17    0.26
  -1  17   2    0.53    0.22
   1  17  -2    0.34    0.20
   0 -17   2   24.91    1.05
   0 -17  -2   25.70    1.13
   0 -17  -2   26.97    1.10
   0  17  -2   25.94    1.08
   0  17   2   24.55    1.09
   1 -17   2   -0.02    0.20
  -1 -17  -2   -0.05    0.20
  -1 -17  -2   -0.08    0.25
   1  17   2    0.07    0.19
  -1  17  -2    0.08    0.17
   2 -17   2   14.25    0.76
  -2 -17  -2   16.57    0.82
  -2 -17  -2   16.18    0.81
  -2  17  -2   14.90    0.71
   2  17   2   14.43    0.78
   3 -17   2    0.28    0.23
  -3 -17  -2    0.10    0.25
  -3 -17  -2    0.18    0.21
   3  17   2    0.45    0.23
  -3  17  -2    0.12    0.16
  -4 -17  -2   16.92    0.84
   4 -17   2   13.97    0.78
  -4 -17  -2   17.39    0.84
  -4  17  -2   16.46    0.69
  -5 -17  -2    0.51    0.27
   5 -17   2    0.03    0.22
  -5 -17  -2    0.31    0.22
  -5  17  -2    0.38    0.14
  -6 -17  -2    2.02    0.32
   6 -17   2    1.70    0.33
  -7 -17  -2    0.53    0.25
   7 -17   2    0.34    0.26
   8 -17   2   -0.12    0.22
  -8 -17  -2    0.14    0.25
   9 -17   2    0.37    0.29
  -9 -17  -2   -0.28    0.26
   9 -18  -2   -0.12    0.31
  -9 -18   2    0.22    0.27
   8 -18  -2   -0.20    0.26
   7 -18  -2    1.03    0.32
  -6 -18   2    0.47    0.26
   6 -18  -2    0.81    0.31
  -5 -18   2    5.86    0.50
   5 -18  -2    4.82    0.48
  -5 -18   2    5.02    0.47
   5  18  -2    5.04    0.49
  -4 -18   2    3.82    0.39
   4 -18  -2    3.55    0.43
  -4 -18   2    3.01    0.41
   4  18  -2    4.12    0.42
   3 -18  -2    1.18    0.34
  -3 -18   2    1.43    0.32
  -3  18   2    1.02    0.26
   3  18  -2    1.64    0.32
  -2 -18   2    1.71    0.31
   2 -18  -2    1.36    0.33
   2  18  -2    1.65    0.31
  -2  18   2    1.44    0.28
   1 -18  -2    3.79    0.44
  -1 -18   2    3.61    0.39
  -1  18   2    3.56    0.37
   1  18  -2    4.39    0.41
   0 -18  -2    0.69    0.28
   0 -18   2    0.43    0.25
   0  18  -2    0.97    0.24
   0  18   2    1.13    0.27
  -1 -18  -2    0.01    0.21
  -1 -18  -2   -0.24    0.23
   1 -18   2   -0.13    0.24
   1  18   2    0.09    0.21
  -1  18  -2   -0.03    0.18
  -2 -18  -2    0.14    0.24
  -2 -18  -2   -0.14    0.23
   2 -18   2    0.18    0.23
  -2  18  -2    0.18    0.20
   2  18   2    0.11    0.22
  -3 -18  -2    0.25    0.23
  -3 -18  -2    0.21    0.27
   3 -18   2    0.75    0.27
  -3  18  -2    0.34    0.20
   4 -18   2   -0.22    0.21
  -4 -18  -2   -0.51    0.23
  -4 -18  -2   -0.03    0.22
   5 -18   2    0.58    0.27
  -5 -18  -2    0.20    0.26
   6 -18   2    1.58    0.34
   7 -18   2    0.22    0.26
   8 -18   2    0.67    0.30
  -8 -18  -2    0.46    0.28
   8 -19  -2   -0.06    0.29
   7 -19  -2   -0.31    0.28
   6 -19  -2    0.20    0.28
   5 -19  -2    1.02    0.35
  -5 -19   2    1.55    0.35
   4 -19  -2    1.39    0.36
  -4 -19   2    1.85    0.35
   4  19  -2    2.21    0.37
   3 -19  -2   -0.07    0.25
  -3 -19   2   -0.14    0.25
   3  19  -2    0.15    0.23
   2 -19  -2    4.42    0.46
  -2 -19   2    4.25    0.44
   2  19  -2    3.66    0.40
   1 -19  -2    3.71    0.45
  -1 -19   2    3.24    0.41
  -1  19   2    4.07    0.41
   1  19  -2    3.24    0.38
   0 -19   2    7.10    0.55
   0 -19  -2    6.71    0.57
   0  19   2    7.09    0.55
  -1 -19  -2    1.60    0.34
   1 -19   2    1.32    0.33
   1  19   2    1.57    0.31
   2 -19   2    3.99    0.43
  -2 -19  -2    3.72    0.45
  -2 -19  -2    3.56    0.42
   2  19   2    4.00    0.44
   3 -19   2    0.25    0.28
  -3 -19  -2    0.35    0.26
  -3 -19  -2    0.23    0.28
  -4 -19  -2    8.78    0.65
   4 -19   2    8.46    0.64
  -5 -19  -2    2.98    0.42
   5 -19   2    2.83    0.40
   6 -19   2    3.40    0.45
   7 -19   2   -0.22    0.24
   7 -20  -2    2.49    0.44
   6 -20  -2    0.63    0.35
   5 -20  -2    5.20    0.53
  -4 -20   2    0.09    0.27
   4 -20  -2   -0.03    0.27
  -3 -20   2    4.07    0.45
   3 -20  -2    4.35    0.49
   2 -20  -2    3.63    0.45
  -2 -20   2    3.76    0.43
  -1 -20   2    0.38    0.27
   1 -20  -2    0.16    0.29
   0 -20  -2   -0.11    0.26
   0 -20   2   -0.25    0.26
   1 -20   2    1.92    0.38
  -1 -20  -2    1.98    0.40
   1  20   2    2.30    0.36
  -2 -20  -2    0.38    0.29
   2 -20   2    0.23    0.30
  -2 -20  -2    0.19    0.28
   2  20   2    0.86    0.31
  -3 -20  -2   -0.10    0.29
   3 -20   2   -0.29    0.24
  -4 -20  -2   -0.51    0.27
   4 -20   2    0.33    0.28
   5 -20   2    0.37    0.29
   6 -20   2    0.05    0.29
   5 -21  -2    0.84    0.37
  -4 -21   2    1.58    0.38
   4 -21  -2    2.21    0.42
  -3 -21   2    0.25    0.29
   3 -21  -2    0.15    0.33
  -2 -21   2    1.63    0.36
   2 -21  -2    0.65    0.35
   1 -21  -2    1.15    0.35
  -1 -21   2    1.35    0.35
   0 -21   2    0.09    0.27
   0 -21  -2    0.35    0.31
   1 -21   2    0.10    0.27
  -1 -21  -2    0.32    0.32
  -2 -21  -2    5.02    0.52
   2 -21   2    4.55    0.50
   3 -21   2    0.69    0.34
  -3 -21  -2    0.76    0.34
  -4 -21  -2   -0.43    0.26
   4 -21   2   -0.31    0.25
  -2 -22   2    0.14    0.33
   2 -22  -2   -0.27    0.30
  -1 -22   2    0.49    0.34
   1 -22  -2    0.03    0.31
   0 -22  -2   -0.28    0.30
   0 -22   2    0.28    0.31
  -1 -22  -2    0.25    0.32
   1 -22   2   -0.02    0.31
   2 -22   2   -0.11    0.31
  -2 -22  -2    0.47    0.34
 -15   0   3    2.25    0.39
 -14   0   3    0.22    0.24
 -13   0   3   26.59    1.12
 -12   0   3    0.31    0.22
 -11   0   3    0.75    0.23
 -10   0   3    0.09    0.19
 -10   0   3    0.09    0.09
 -10   0   3    0.23    0.10
  -9   0   3    7.92    0.46
  -9   0   3    7.56    0.35
  -9   0   3    7.86    0.35
   8   0  -3    0.25    0.13
   7   0  -3   45.59    1.55
   7   0  -3   47.74    1.33
  -7   0   3   45.77    1.52
  -7   0   3   47.23    1.52
  -7   0   3   46.89    1.49
  -6   0   3    0.02    0.08
  -6   0   3    0.16    0.11
   6   0  -3    0.05    0.05
   6   0  -3   -0.04    0.08
  -6   0   3   -0.09    0.07
   5   0  -3    5.48    0.20
   5   0  -3    5.14    0.27
  -5   0   3    5.24    0.26
  -5   0   3    5.70    0.29
  -5   0   3    5.21    0.26
  -4   0   3    0.01    0.06
   4   0  -3    0.04    0.05
  -4   0   3    0.07    0.06
  -4   0   3    0.06    0.07
   4   0  -3    0.00    0.06
  -3   0   3   35.17    1.15
  -3   0   3   35.67    1.15
   3   0  -3   35.70    1.15
  -3   0   3   36.48    1.08
   3   0  -3   34.27    1.15
   2   0  -3    0.10    0.05
  -2   0   3    0.33    0.07
   1   0  -3  901.51   25.95
   1   0  -3  844.40   25.96
  -1   0   3  850.55   25.79
  -1   0   3  853.59   25.85
  -1   0   3  836.96   23.89
  -1   0  -3  428.64   11.94
   1   0   3  446.55   13.12
   1   0   3  424.58   11.94
   1   0   3  424.77   13.10
  -2   0  -3    0.03    0.06
  -3   0  -3   74.35    2.16
  -4   0  -3    0.07    0.08
  -5   0  -3  122.61    3.53
  -6   0  -3    0.08    0.10
  -7   0  -3    4.93    0.34
  -8   0  -3    0.05    0.15
  -9   0  -3   -0.11    0.15
 -10   0  -3   -0.11    0.17
 -11   0  -3    3.80    0.38
 -12   0  -3    0.17    0.21
 -13   0  -3   25.82    1.11
 -14   0  -3    0.04    0.25
 -15   0  -3    0.48    0.30
 -15  -1   3   -0.29    0.23
 -15   1   3    0.25    0.26
 -14  -1   3    2.49    0.38
 -14   1   3    2.06    0.35
 -13  -1   3    0.98    0.28
 -13   1   3    1.06    0.27
 -12  -1   3    7.98    0.55
 -12   1   3    8.37    0.54
 -11   1   3    0.26    0.20
 -10  -1   3    3.25    0.21
 -10  -1   3    2.70    0.31
 -10   1   3    2.58    0.17
 -10   1   3    2.08    0.29
 -10   1   3    2.43    0.17
  -9  -1   3    3.37    0.31
  -9  -1   3    3.34    0.23
  -9  -1   3    3.61    0.24
  -9   1   3    3.60    0.31
  -9   1   3    3.58    0.22
  -9   1   3    3.65    0.21
   8  -1  -3   35.02    1.01
  -8  -1   3   32.84    1.14
   8  -1  -3   34.30    1.19
  -8  -1   3   34.31    1.15
  -8  -1   3   33.87    1.17
   8   1  -3   34.17    1.20
  -8   1   3   32.94    1.16
  -8   1   3   33.50    1.13
   7  -1  -3    0.59    0.13
  -7  -1   3    0.52    0.11
  -7   1   3    1.23    0.17
  -7   1   3    0.68    0.11
   6  -1  -3   45.65    1.30
  -6  -1   3   44.26    1.41
   6  -1  -3   44.01    1.47
  -6  -1   3   45.65    1.46
  -6  -1   3   43.11    1.45
  -6   1   3   47.62    1.46
  -6   1   3   42.77    1.44
  -6   1   3   43.81    1.39
   6   1  -3   44.23    1.47
  -5  -1   3    3.52    0.21
  -5  -1   3    4.66    0.26
  -5  -1   3    3.15    0.20
   5  -1  -3    3.73    0.22
   5  -1  -3    3.37    0.17
  -5   1   3    3.38    0.23
   5   1  -3    3.48    0.22
  -5   1   3    3.31    0.20
  -5   1   3    3.33    0.20
  -4  -1   3   21.59    0.72
  -4  -1   3   21.12    0.74
  -4  -1   3   20.31    0.73
   4  -1  -3   22.70    0.66
   4  -1  -3   19.68    0.73
   4   1  -3   21.60    0.75
  -4   1   3   20.99    0.73
  -4   1   3   21.86    0.74
  -4   1   3   21.71    0.70
   3  -1  -3    0.09    0.05
  -3  -1   3    0.04    0.06
   3  -1  -3    0.05    0.06
  -3  -1   3    0.15    0.06
   3  -1  -3   -0.02    0.06
  -3  -1   3   -0.05    0.04
  -3   1   3    0.02    0.05
   3   1  -3   -0.01    0.05
  -3   1   3    0.05    0.05
   3   1  -3    0.01    0.05
  -3   1   3    0.00    0.05
   2  -1  -3  216.54    6.70
  -2  -1   3  215.87    6.70
   2  -1  -3  229.50    6.20
  -2  -1   3  218.76    6.19
  -2   1   3  222.72    6.18
   2   1  -3  216.62    6.70
   2   1  -3  226.42    6.70
  -2   1   3  227.28    6.70
  -2   1   3  221.84    6.70
   1  -1  -3    2.81    0.15
   1  -1  -3    3.25    0.17
   1  -1  -3    3.36    0.16
   1   1  -3    3.55    0.16
  -1   1   3    2.94    0.16
   1   1  -3    3.12    0.15
  -1   1   3    3.26    0.16
  -1   1   3    3.06    0.16
   0  -1  -3   38.57    1.19
   0  -1  -3   38.23    1.19
   0  -1   3   38.39    1.11
   0  -1   3   38.57    1.19
   0  -1   3   38.03    1.18
   0   1   3   39.35    1.20
   0   1  -3   36.89    1.18
   0   1  -3   36.67    1.18
   0   1   3   37.11    1.19
  -1  -1  -3  432.71   13.12
   1  -1   3  412.80   13.11
   1  -1   3  431.92   13.10
   1  -1   3  417.93   11.89
  -1  -1  -3  420.77   11.90
  -1  -1  -3  439.44   13.11
   1   1   3  448.33   12.92
  -1   1  -3  427.49   11.90
   1   1   3  428.52   13.00
   1   1   3  434.80   11.91
  -2  -1  -3    8.88    0.35
   2   1   3    8.68    0.29
  -2   1  -3    9.75    0.34
   2   1   3    8.38    0.29
  -3  -1  -3   12.25    0.46
  -3   1  -3   12.45    0.45
  -4  -1  -3    1.35    0.15
  -4   1  -3    1.39    0.14
  -5  -1  -3   25.64    0.86
  -5   1  -3   24.87    0.85
  -6  -1  -3   16.49    0.65
  -6   1  -3   16.39    0.63
  -7  -1  -3    0.42    0.15
  -7   1  -3    0.03    0.12
  -8  -1  -3    8.54    0.48
  -8   1  -3    8.76    0.47
  -9  -1  -3   -0.14    0.15
  -9   1  -3   -0.03    0.15
 -10  -1  -3    7.46    0.50
 -10   1  -3    7.45    0.48
 -11  -1  -3    7.01    0.51
 -11   1  -3    6.72    0.48
 -12  -1  -3    2.83    0.36
 -12   1  -3    3.64    0.38
 -13  -1  -3    0.12    0.22
 -13   1  -3    0.24    0.24
 -14  -1  -3    0.67    0.30
 -14   1  -3    0.59    0.28
 -15  -1  -3   -0.09    0.27
 -15   1  -3   -0.24    0.25
 -15  -2   3    1.54    0.36
 -15   2   3    1.76    0.35
 -14  -2   3    0.21    0.24
 -14   2   3   -0.06    0.21
 -13  -2   3   -0.04    0.21
 -13   2   3    0.49    0.24
 -12  -2   3    0.84    0.25
 -12   2   3    1.41    0.27
 -11  -2   3   19.53    0.88
 -11  -2   3   20.62    0.70
 -11   2   3   20.29    0.86
 -10  -2   3    5.77    0.44
 -10  -2   3    7.03    0.32
 -10   2   3    4.82    0.40
 -10   2   3    5.14    0.22
  -9  -2   3    1.41    0.24
  -9  -2   3    1.56    0.17
  -9   2   3    1.65    0.16
  -9   2   3    1.60    0.14
  -9   2   3    1.62    0.23
  -8  -2   3    0.33    0.16
  -8  -2   3    0.08    0.10
  -8  -2   3    0.28    0.11
   8  -2  -3    0.13    0.10
   8  -2  -3   -0.07    0.12
  -8   2   3    0.01    0.14
   8   2  -3   -0.12    0.10
  -8   2   3    0.16    0.10
  -7  -2   3   15.81    0.58
   7  -2  -3   14.09    0.58
  -7  -2   3   14.10    0.57
  -7  -2   3   14.69    0.61
   7  -2  -3   14.60    0.50
   7   2  -3   13.99    0.59
  -7   2   3   13.84    0.54
  -7   2   3   14.37    0.55
  -7   2   3   14.41    0.59
   6  -2  -3   21.34    0.80
  -6  -2   3   21.47    0.79
  -6  -2   3   22.46    0.81
  -6  -2   3   24.33    0.81
   6  -2  -3   22.49    0.71
   6   2  -3   23.33    0.82
  -6   2   3   21.75    0.78
  -6   2   3   22.26    0.78
  -6   2   3   21.95    0.78
  -5  -2   3   41.67    1.39
  -5  -2   3   44.01    1.40
   5  -2  -3   41.55    1.26
  -5  -2   3   41.31    1.33
   5  -2  -3   42.68    1.40
  -5   2   3   43.75    1.32
  -5   2   3   43.16    1.38
  -5   2   3   43.48    1.39
   5   2  -3   42.99    1.41
   4  -2  -3   35.45    1.17
  -4  -2   3   36.28    1.18
  -4  -2   3   35.05    1.17
  -4  -2   3   34.50    1.11
   4  -2  -3   35.06    1.06
   4   2  -3   34.08    1.17
  -4   2   3   35.98    1.09
  -4   2   3   35.02    1.16
  -4   2   3   37.68    1.17
   3  -2  -3   73.95    2.26
  -3  -2   3   71.02    2.26
   3  -2  -3   72.79    2.08
   3  -2  -3   69.49    2.25
  -3  -2   3   71.44    2.10
  -3  -2   3   72.59    2.26
  -3   2   3   73.18    2.25
   3   2  -3   73.23    2.26
  -3   2   3   71.48    2.26
   3   2  -3   73.97    2.26
  -3   2   3   72.63    2.08
   2  -2  -3   57.96    1.65
  -2  -2   3   55.24    1.78
  -2  -2   3   55.90    1.65
   2  -2  -3   56.73    1.78
  -2   2   3   57.61    1.78
  -2   2   3   57.98    1.78
   2   2  -3   54.64    1.77
  -2   2   3   57.48    1.64
   2   2  -3   56.46    1.78
   1  -2  -3   43.30    1.26
  -1  -2   3   42.71    1.34
  -1  -2   3   42.64    1.24
  -1  -2   3   41.69    1.34
   1  -2  -3   42.31    1.34
   1  -2  -3   42.01    1.34
   1   2  -3   42.64    1.33
  -1   2   3   42.75    1.34
   1   2  -3   41.88    1.33
  -1   2   3   41.65    1.24
  -1   2   3   42.45    1.34
   0  -2  -3  145.28    4.02
   0  -2   3  141.68    3.99
   0  -2   3  143.13    4.32
   0  -2   3  146.00    4.32
   0  -2  -3  137.91    4.33
   0  -2  -3  143.31    4.33
   0  -2  -3  139.93    4.00
   0   2   3  140.30    4.00
   0   2   3  145.96    4.33
   0   2  -3  148.72    4.32
   0   2  -3  137.88    4.32
   0   2   3  140.16    4.33
   1  -2   3   95.72    2.90
  -1  -2  -3   90.72    2.90
  -1  -2  -3   94.99    2.71
   1  -2   3   97.72    2.90
  -1  -2  -3   96.57    2.90
   1  -2   3   93.59    2.69
  -1  -2  -3   96.26    2.72
   1   2   3   94.48    2.91
   1   2   3   94.40    2.91
   1   2   3   97.96    2.72
  -2  -2  -3   76.80    2.40
  -2  -2  -3   77.88    2.40
   2  -2   3   77.63    2.23
  -2  -2  -3   76.93    2.26
   2   2   3   78.57    2.39
  -2   2  -3   79.91    2.23
   2   2   3   78.67    2.39
  -3  -2  -3    7.14    0.32
   3   2   3    7.29    0.27
  -3   2  -3    7.15    0.30
  -4  -2  -3    1.59    0.16
   4   2   3    1.52    0.10
  -4   2  -3    1.35    0.13
  -5  -2  -3  110.89    3.32
  -5   2  -3  116.18    3.29
   5   2   3  115.08    3.48
  -6  -2  -3    1.92    0.22
   6   2   3    2.07    0.15
  -6   2  -3    1.79    0.19
  -7  -2  -3   14.23    0.63
   7   2   3   14.57    0.53
  -7   2  -3   14.89    0.60
  -8  -2  -3    0.68    0.19
  -8   2  -3    0.82    0.18
  -9  -2  -3    0.09    0.17
  -9   2  -3   -0.30    0.12
 -10  -2  -3    4.94    0.43
 -10   2  -3    4.97    0.40
 -11  -2  -3    3.84    0.39
 -11   2  -3    3.31    0.34
 -12  -2  -3    0.67    0.26
 -12   2  -3    0.66    0.25
 -13  -2  -3    0.96    0.29
 -13   2  -3    1.23    0.30
 -14  -2  -3    2.39    0.40
 -14   2  -3    2.51    0.39
 -15  -3   3    0.28    0.27
 -15   3   3    0.43    0.27
 -14  -3   3    0.31    0.26
 -14   3   3    0.63    0.26
 -13  -3   3    0.40    0.24
 -13   3   3    0.43    0.23
 -12  -3   3    4.40    0.43
 -12   3   3    5.08    0.43
 -11  -3   3   -0.18    0.17
 -11  -3   3   -0.11    0.10
 -11   3   3    0.04    0.18
 -10  -3   3   62.58    1.98
 -10  -3   3   59.38    2.01
 -10   3   3   61.93    1.97
  -9  -3   3    0.39    0.12
  -9  -3   3    0.56    0.20
  -9   3   3    0.59    0.18
  -9   3   3    0.64    0.10
  -9   3   3    0.56    0.10
   8  -3  -3   60.90    1.98
  -8  -3   3   58.58    1.91
  -8  -3   3   57.28    1.94
   8  -3  -3   62.02    1.78
  -8  -3   3   62.62    1.96
  -8   3   3   60.12    1.87
   8   3  -3   59.77    1.99
  -8   3   3   57.74    1.90
  -8   3   3   61.67    1.91
  -7  -3   3   47.81    1.62
   7  -3  -3   49.18    1.47
  -7  -3   3   52.02    1.63
   7  -3  -3   49.53    1.63
  -7  -3   3   48.65    1.58
   7   3  -3   48.05    1.65
  -7   3   3   51.09    1.59
  -7   3   3   49.84    1.54
  -7   3   3   47.61    1.59
  -6  -3   3   36.89    1.31
  -6  -3   3   39.72    1.32
  -6  -3   3   39.54    1.28
   6  -3  -3   39.92    1.20
   6  -3  -3   39.05    1.31
  -6   3   3   41.62    1.30
  -6   3   3   38.77    1.29
  -6   3   3   39.25    1.24
   6   3  -3   38.96    1.33
   5  -3  -3   16.50    0.56
  -5  -3   3   16.51    0.62
  -5  -3   3   16.76    0.63
   5  -3  -3   17.04    0.62
  -5  -3   3   15.78    0.62
  -5   3   3   16.16    0.59
   5   3  -3   16.44    0.63
  -5   3   3   16.32    0.61
  -5   3   3   17.13    0.61
  -4  -3   3    0.10    0.08
  -4  -3   3    0.22    0.08
   4  -3  -3    0.23    0.09
  -4  -3   3    0.14    0.07
   4  -3  -3    0.19    0.07
  -4   3   3    0.05    0.06
  -4   3   3    0.07    0.07
  -4   3   3    0.14    0.07
   4   3  -3    0.04    0.06
  -3  -3   3   14.92    0.55
  -3  -3   3   15.18    0.55
   3  -3  -3   14.80    0.54
  -3  -3   3   14.44    0.53
   3  -3  -3   15.68    0.52
   3  -3  -3   15.20    0.56
  -3   3   3   14.89    0.54
   3   3  -3   14.94    0.55
  -3   3   3   14.14    0.50
  -3   3   3   14.80    0.55
   2  -3  -3   21.22    0.80
   2  -3  -3   24.33    0.76
  -2  -3   3   24.47    0.75
   2  -3  -3   23.21    0.80
  -2  -3   3   23.40    0.80
   2   3  -3   24.59    0.81
   2   3  -3   24.32    0.80
  -2   3   3   23.43    0.73
  -2   3   3   24.17    0.81
  -2   3   3   24.44    0.81
  -1  -3   3  529.47   15.26
   1  -3  -3  556.30   15.31
  -1  -3   3  576.16   16.56
  -1  -3   3  531.30   16.55
   1  -3  -3  568.42   16.56
   1   3  -3  550.12   16.56
   1   3  -3  562.66   16.56
  -1   3   3  539.56   15.26
   0  -3   3   21.04    0.64
   0  -3  -3   20.66    0.70
   0  -3  -3   20.41    0.66
   0  -3   3   21.13    0.69
   0  -3   3   20.12    0.69
   0  -3  -3   20.97    0.68
   0   3   3   21.43    0.66
   0   3  -3   21.90    0.69
   0   3   3   20.72    0.71
   0   3  -3   20.61    0.68
   0   3   3   21.93    0.71
  -1  -3  -3   33.76    1.02
  -1  -3  -3   32.87    1.05
  -1  -3  -3   33.12    1.01
   1  -3   3   32.71    0.97
   1  -3   3   33.63    1.03
  -1  -3  -3   32.51    1.05
   1  -3   3   32.42    1.03
   1   3   3   32.62    1.06
   1   3   3   34.56    1.06
  -1   3  -3   31.92    1.03
  -1   3  -3   32.28    1.03
   2  -3   3    1.70    0.08
  -2  -3  -3    1.83    0.11
  -2  -3  -3    1.70    0.14
  -2  -3  -3    1.57    0.10
   2  -3   3    1.66    0.08
  -2  -3  -3    1.53    0.13
   2  -3   3    1.66    0.12
  -2   3  -3    1.36    0.11
   2   3   3    1.86    0.12
  -3  -3  -3    4.09    0.16
  -3  -3  -3    4.08    0.16
  -3  -3  -3    3.83    0.24
   3   3   3    3.90    0.19
  -4  -3  -3   50.80    1.56
   4   3   3   50.66    1.60
  -5  -3  -3    9.40    0.45
   5   3   3    9.58    0.38
  -5   3  -3    9.39    0.40
  -6  -3  -3   77.92    2.42
   6   3   3   81.57    2.49
  -6   3  -3   79.83    2.36
  -7  -3  -3   23.83    0.90
   7   3   3   24.81    0.84
  -7   3  -3   23.20    0.85
  -8  -3  -3   45.70    1.56
  -8   3  -3   47.16    1.50
  -9  -3  -3    0.48    0.21
  -9   3  -3    0.51    0.18
 -10  -3  -3    7.81    0.52
 -10   3  -3    7.92    0.48
 -11  -3  -3    3.13    0.37
 -11   3  -3    3.11    0.33
 -12  -3  -3    4.12    0.43
 -12   3  -3    5.38    0.45
 -13  -3  -3    0.73    0.29
 -13   3  -3    0.52    0.25
 -14  -3  -3    1.23    0.33
 -15  -4   3    2.17    0.42
 -14  -4   3    4.55    0.49
 -14   4   3    4.89    0.46
 -13  -4   3    1.90    0.34
 -13   4   3    2.38    0.33
 -12  -4   3    1.15    0.29
 -12  -4   3    1.18    0.12
 -12   4   3    0.83    0.25
 -11  -4   3    0.06    0.12
 -11  -4   3    0.36    0.21
 -11   4   3    0.18    0.18
 -10  -4   3    9.89    0.45
 -10  -4   3    9.22    0.58
 -10   4   3    9.47    0.52
   9  -4  -3   10.19    0.44
  -9  -4   3    9.78    0.46
  -9  -4   3    9.51    0.55
  -9   4   3   10.43    0.39
  -9   4   3   10.18    0.51
   8  -4  -3    1.88    0.20
  -8  -4   3    1.79    0.26
  -8  -4   3    1.90    0.19
   8   4  -3    2.06    0.22
  -8   4   3    1.60    0.21
  -8   4   3    1.95    0.18
  -8   4   3    1.78    0.16
   7  -4  -3    0.31    0.12
  -7  -4   3    0.32    0.12
   7  -4  -3    0.57    0.13
  -7  -4   3    0.29    0.15
  -7  -4   3    0.26    0.11
   7   4  -3    0.28    0.12
  -7   4   3    0.34    0.10
  -7   4   3    0.18    0.09
  -7   4   3    0.28    0.13
   6  -4  -3    9.66    0.45
   6  -4  -3   10.67    0.43
  -6  -4   3   10.75    0.46
  -6  -4   3    9.55    0.45
  -6  -4   3   10.29    0.48
  -6   4   3   11.03    0.44
   6   4  -3    9.94    0.47
  -6   4   3   10.08    0.43
  -6   4   3   10.38    0.43
  -5  -4   3    1.92    0.11
   5  -4  -3    1.58    0.16
  -5  -4   3    1.48    0.18
  -5  -4   3    2.43    0.19
   5  -4  -3    1.60    0.15
  -5  -4   3    2.24    0.20
  -5   4   3    1.85    0.16
  -5   4   3    2.02    0.16
  -5   4   3    1.73    0.16
   5   4  -3    1.49    0.16
  -4  -4   3    0.24    0.09
   4  -4  -3    0.45    0.10
  -4  -4   3    0.18    0.10
   4  -4  -3    0.24    0.08
  -4  -4   3    0.29    0.10
  -4   4   3    0.26    0.08
  -4   4   3    0.44    0.09
   4   4  -3    0.15    0.09
  -4   4   3    0.11    0.05
  -3  -4   3  154.09    4.40
   3  -4  -3  155.63    4.76
  -3  -4   3  162.52    4.78
   3  -4  -3  154.30    4.41
  -3  -4   3  148.56    4.76
  -3   4   3  163.13    4.76
  -3   4   3  150.97    4.76
   3   4  -3  155.86    4.77
   2  -4  -3    3.67    0.21
   2  -4  -3    3.63    0.20
  -2  -4   3    3.34    0.19
   2  -4  -3    3.61    0.20
  -2  -4   3    3.15    0.19
  -2  -4   3    3.34    0.19
  -2   4   3    3.57    0.20
   2   4  -3    3.34    0.19
  -2   4   3    3.36    0.19
   2   4  -3    3.46    0.20
  -1  -4   3    9.43    0.36
   1  -4  -3    9.18    0.36
  -1  -4   3    9.03    0.33
   1  -4  -3    9.00    0.36
   1  -4  -3    8.82    0.36
  -1  -4   3    8.22    0.35
  -1   4   3    8.87    0.36
  -1   4   3    8.56    0.32
   1   4  -3    8.66    0.35
   1   4  -3    8.98    0.35
   0  -4  -3    3.15    0.18
   0  -4   3    3.30    0.17
   0  -4  -3    3.07    0.18
   0  -4   3    3.27    0.17
   0  -4  -3    2.95    0.20
   0  -4   3    3.26    0.16
   0  -4  -3    2.92    0.17
   0   4   3    2.96    0.18
   0   4  -3    3.18    0.16
   0   4  -3    3.43    0.16
   0   4   3    3.00    0.17
   0   4   3    3.58    0.19
   1  -4   3    1.82    0.11
   1  -4   3    1.86    0.11
  -1  -4  -3    1.64    0.14
  -1  -4  -3    1.99    0.17
  -1  -4  -3    1.61    0.12
  -1  -4  -3    1.51    0.12
   1   4   3    1.83    0.13
  -1   4  -3    1.54    0.09
   1   4   3    1.67    0.13
  -1   4  -3    1.51    0.09
  -2  -4  -3   17.86    0.62
   2  -4   3   17.77    0.56
  -2  -4  -3   17.22    0.61
  -2  -4  -3   17.91    0.61
  -2  -4  -3   17.78    0.61
   2  -4   3   18.64    0.59
   2   4   3   17.98    0.63
  -3  -4  -3  134.82    3.80
  -3  -4  -3  131.14    3.81
  -3  -4  -3  129.59    4.05
  -3  -4  -3  134.21    4.05
   3  -4   3  135.05    3.75
   3  -4   3  135.22    4.05
  -3   4  -3  134.66    3.75
   3   4   3  130.85    4.07
  -4  -4  -3    0.02    0.09
  -4  -4  -3    0.18    0.05
  -4  -4  -3    0.18    0.05
   4   4   3    0.23    0.07
  -4   4  -3    0.21    0.08
  -5  -4  -3   23.09    0.86
   5   4   3   25.86    0.85
  -5   4  -3   23.64    0.79
  -6  -4  -3   15.91    0.67
   6   4   3   16.19    0.61
  -7  -4  -3   49.82    1.64
  -7   4  -3   50.39    1.56
  -8  -4  -3    2.33    0.28
  -8   4  -3    2.41    0.24
  -9  -4  -3    9.83    0.57
  -9   4  -3    9.76    0.51
 -10  -4  -3    1.19    0.26
 -10   4  -3    1.22    0.23
 -11  -4  -3    6.57    0.52
 -11   4  -3    7.06    0.47
 -12  -4  -3   -0.13    0.21
 -12   4  -3    0.01    0.19
 -13  -4  -3    0.88    0.30
 -14  -4  -3    0.16    0.26
 -15  -5   3    0.56    0.31
 -14  -5   3    0.50    0.28
 -13  -5   3    0.92    0.29
 -12  -5   3    2.41    0.20
 -12  -5   3    1.93    0.33
 -12   5   3    1.69    0.29
 -11  -5   3    2.10    0.20
 -11  -5   3    1.87    0.31
 -11   5   3    2.13    0.28
 -10  -5   3   40.37    1.46
 -10  -5   3   40.13    1.39
 -10   5   3   41.99    1.39
   9  -5  -3    3.24    0.26
  -9  -5   3    3.05    0.26
  -9  -5   3    2.66    0.32
  -9   5   3    2.85    0.27
  -9   5   3    3.08    0.19
  -9   5   3    2.98    0.18
  -8  -5   3   25.38    0.98
  -8  -5   3   25.74    0.95
   8  -5  -3   25.77    0.89
  -8   5   3   26.26    0.92
   8   5  -3   26.41    1.00
  -8   5   3   26.85    0.89
  -8   5   3   25.96    0.89
   7  -5  -3    0.14    0.12
  -7  -5   3    0.23    0.11
  -7  -5   3    0.22    0.12
   7  -5  -3    0.11    0.11
  -7  -5   3    0.13    0.15
   7   5  -3    0.14    0.12
  -7   5   3    0.18    0.10
  -7   5   3    0.08    0.09
  -7   5   3    0.25    0.10
  -6  -5   3   73.98    2.27
  -6  -5   3   73.42    1.99
  -6  -5   3   65.75    2.25
   6  -5  -3   67.91    2.24
   6  -5  -3   70.18    2.08
  -6  -5   3   68.36    2.14
   6   5  -3   67.75    2.27
  -6   5   3   70.45    2.22
  -6   5   3   71.48    2.22
  -5  -5   3   14.82    0.61
   5  -5  -3   14.98    0.57
   5  -5  -3   15.32    0.60
  -5  -5   3   16.35    0.50
  -5  -5   3   15.78    0.62
  -5  -5   3   15.32    0.61
   5   5  -3   15.51    0.62
  -5   5   3   15.94    0.59
  -5   5   3   15.47    0.59
  -5   5   3   15.29    0.55
   4  -5  -3  248.02    6.92
  -4  -5   3  241.30    6.91
  -4  -5   3  259.90    6.86
   4  -5  -3  243.28    7.47
  -4  -5   3  241.31    7.48
  -4  -5   3  251.42    7.49
  -4   5   3  239.27    6.86
  -4   5   3  245.66    7.46
   4   5  -3  233.00    7.48
  -4   5   3  254.27    7.46
  -3  -5   3   15.92    0.60
  -3  -5   3   15.36    0.56
   3  -5  -3   16.12    0.57
   3  -5  -3   15.67    0.59
  -3   5   3   16.26    0.59
  -3   5   3   15.76    0.52
   3   5  -3   15.83    0.60
   3   5  -3   15.47    0.60
  -3   5   3   15.47    0.59
   2  -5  -3    0.16    0.07
  -2  -5   3    0.24    0.08
  -2  -5   3    0.11    0.07
   2  -5  -3    0.14    0.09
   2  -5  -3    0.12    0.07
  -2  -5   3    0.16    0.07
  -2   5   3    0.09    0.05
  -2   5   3    0.06    0.06
  -2   5   3    0.30    0.08
   2   5  -3    0.17    0.07
   2   5  -3    0.26    0.08
   1  -5  -3    3.03    0.19
   1  -5  -3    2.88    0.22
  -1  -5   3    3.29    0.19
  -1  -5   3    3.60    0.18
  -1  -5   3    3.06    0.19
   1  -5  -3    3.39    0.21
   1   5  -3    3.24    0.19
  -1   5   3    3.23    0.20
  -1   5   3    2.87    0.19
   1   5  -3    2.98    0.19
   0  -5  -3    0.19    0.09
   0  -5   3    0.20    0.06
   0  -5   3    0.33    0.06
   0  -5  -3    0.27    0.07
   0  -5  -3    0.18    0.06
   0  -5  -3    0.10    0.06
   0   5   3    0.21    0.06
   0   5  -3    0.19    0.06
   0   5   3    0.36    0.08
   0   5   3    0.16    0.06
   0   5  -3    0.26    0.06
  -1  -5  -3   63.44    2.05
  -1  -5  -3   66.16    1.94
   1  -5   3   64.43    2.03
   1  -5   3   64.89    1.85
  -1  -5  -3   67.92    2.06
  -1  -5  -3   65.63    1.91
  -1   5  -3   65.32    2.01
  -1   5  -3   66.77    2.01
   1   5   3   62.83    2.06
   2  -5   3    0.46    0.06
  -2  -5  -3    0.18    0.08
  -2  -5  -3    0.00    0.09
  -2  -5  -3    0.04    0.05
  -2  -5  -3    0.00    0.05
   2   5   3    0.29    0.08
  -3  -5  -3   15.56    0.55
   3  -5   3   15.66    0.52
  -3  -5  -3   14.67    0.56
  -3  -5  -3   15.43    0.55
   3  -5   3   15.83    0.50
  -3  -5  -3   15.22    0.58
  -3   5  -3   15.63    0.50
   3   5   3   14.60    0.57
   4  -5   3    0.09    0.05
  -4  -5  -3   -0.05    0.09
  -4  -5  -3    0.10    0.09
  -4  -5  -3    0.13    0.06
  -4  -5  -3    0.00    0.06
  -4   5  -3    0.10    0.07
   4   5   3    0.11    0.08
  -5  -5  -3   42.77    1.36
  -5  -5  -3   44.80    1.37
  -5  -5  -3   42.94    1.41
  -5   5  -3   44.08    1.32
   5   5   3   43.31    1.44
  -6  -5  -3    1.39    0.21
  -6   5  -3    0.62    0.13
   6   5   3    0.48    0.13
  -7  -5  -3    0.65    0.19
  -7   5  -3    0.62    0.14
  -9  -5  -3    5.06    0.42
  -9   5  -3    4.20    0.31
 -10  -5  -3   23.75    1.03
 -10   5  -3   25.99    0.95
 -11  -5  -3    7.41    0.55
 -11   5  -3    6.84    0.46
 -12  -5  -3    1.92    0.34
 -13  -5  -3    0.08    0.24
 -14  -5  -3    0.78    0.32
 -15  -6   3    2.61    0.44
 -14  -6   3    0.28    0.28
 -13  -6   3    3.67    0.44
 -12  -6   3    0.04    0.12
 -12  -6   3   -0.15    0.20
 -11  -6   3    3.21    0.37
 -11  -6   3    2.73    0.26
 -11   6   3    3.21    0.32
 -10  -6   3    1.76    0.28
 -10  -6   3    2.09    0.22
 -10   6   3    1.69    0.23
  -9  -6   3    9.63    0.56
  -9  -6   3    9.66    0.48
   9  -6  -3   10.69    0.49
  -9   6   3   10.02    0.38
  -9   6   3    9.40    0.38
  -8  -6   3    0.19    0.12
   8  -6  -3    0.42    0.17
  -8  -6   3    0.41    0.19
  -8   6   3    0.35    0.14
  -8   6   3    0.28    0.10
  -8   6   3    0.22    0.10
  -7  -6   3    2.97    0.26
   7  -6  -3    2.67    0.24
   7  -6  -3    2.63    0.23
  -7  -6   3    3.11    0.29
  -7   6   3    3.08    0.25
   7   6  -3    3.24    0.28
  -7   6   3    2.80    0.21
  -7   6   3    2.86    0.22
  -6  -6   3    0.04    0.07
  -6  -6   3    0.03    0.11
  -6  -6   3    0.12    0.13
  -6  -6   3    0.08    0.11
   6  -6  -3    0.18    0.13
   6  -6  -3    0.25    0.11
  -6   6   3    0.27    0.10
   6   6  -3    0.09    0.11
  -6   6   3    0.09    0.09
  -6   6   3    0.34    0.11
  -5  -6   3    5.45    0.30
  -5  -6   3    4.81    0.31
   5  -6  -3    4.34    0.29
  -5  -6   3    4.83    0.22
  -5  -6   3    4.28    0.29
   5  -6  -3    4.00    0.26
  -5   6   3    3.83    0.25
  -5   6   3    4.75    0.25
  -5   6   3    4.34    0.26
   5   6  -3    4.10    0.28
   4  -6  -3   26.77    0.90
   4  -6  -3   27.09    0.95
  -4  -6   3   27.08    0.83
  -4  -6   3   25.74    0.89
  -4  -6   3   25.24    0.94
  -4  -6   3   27.63    0.96
   4   6  -3   25.85    0.96
  -4   6   3   27.45    0.94
  -4   6   3   26.81    0.93
  -4   6   3   26.21    0.83
  -3  -6   3  109.39    3.21
   3  -6  -3  109.38    3.48
  -3  -6   3  115.95    3.49
   3  -6  -3  110.95    3.23
  -3  -6   3  106.47    3.48
  -3   6   3  110.22    3.47
  -3   6   3  111.09    3.15
  -3   6   3  116.53    3.47
   3   6  -3  109.83    3.48
   3   6  -3  116.64    3.49
   2  -6  -3  111.32    3.46
   2  -6  -3  108.91    3.21
  -2  -6   3  107.60    3.45
  -2  -6   3  111.98    3.45
  -2  -6   3  109.93    3.16
   2  -6  -3  112.29    3.46
  -2   6   3  114.35    3.45
   2   6  -3  113.83    3.45
  -2   6   3  110.61    3.45
   2   6  -3  107.93    3.45
  -2   6   3  111.83    3.14
  -1  -6   3   17.74    0.56
   1  -6  -3   16.31    0.63
   1  -6  -3   16.51    0.61
   1  -6  -3   15.86    0.62
  -1  -6   3   16.85    0.62
  -1   6   3   16.20    0.62
  -1   6   3   15.72    0.62
   1   6  -3   17.09    0.62
   1   6  -3   17.19    0.61
  -1   6   3   16.65    0.55
   0  -6   3    1.62    0.13
   0  -6   3    1.76    0.15
   0  -6  -3    1.68    0.13
   0  -6  -3    2.06    0.18
   0  -6  -3    1.94    0.17
   0  -6  -3    1.55    0.16
   0   6   3    1.90    0.15
   0   6   3    1.82    0.17
   0   6  -3    1.67    0.14
   0   6  -3    1.76    0.14
   0   6   3    1.86    0.17
   1  -6   3   96.12    3.01
  -1  -6  -3   98.24    2.80
  -1  -6  -3  102.04    3.04
  -1  -6  -3   97.45    2.84
   1  -6   3   97.05    2.74
  -1  -6  -3   94.94    3.03
  -1   6  -3   99.79    2.99
   1   6   3   94.51    3.04
  -1   6  -3   96.77    2.99
  -2  -6  -3   97.60    2.88
  -2  -6  -3   98.12    2.86
  -2  -6  -3  102.50    3.08
   2  -6   3  100.49    3.05
  -2  -6  -3   98.30    3.07
   2  -6   3   99.40    2.78
   2   6   3   96.95    3.09
  -2   6  -3   97.73    3.01
  -2   6  -3   99.41    3.01
  -3  -6  -3   78.59    2.33
  -3  -6  -3   80.11    2.48
   3  -6   3   78.53    2.44
  -3  -6  -3   80.23    2.35
   3  -6   3   79.59    2.24
  -3  -6  -3   76.10    2.47
   3   6   3   80.26    2.50
  -4  -6  -3   18.54    0.67
  -4  -6  -3   19.50    0.68
   4  -6   3   19.85    0.61
  -4  -6  -3   18.82    0.68
  -4  -6  -3   18.03    0.70
   4  -6   3   19.64    0.65
  -4   6  -3   18.93    0.61
   4   6   3   18.23    0.71
  -5  -6  -3   36.73    1.21
   5  -6   3   37.67    1.19
  -5  -6  -3   37.45    1.25
  -5  -6  -3   37.87    1.22
  -5   6  -3   36.95    1.14
   5   6   3   38.08    1.28
  -6  -6  -3   24.01    0.93
  -6  -6  -3   25.04    0.82
  -6  -6  -3   25.40    0.82
  -6   6  -3   25.19    0.82
   6   6   3   24.84    0.92
  -7  -6  -3    6.18    0.43
  -7   6  -3    6.05    0.33
  -8  -6  -3   14.96    0.72
  -8   6  -3   16.56    0.63
  -9  -6  -3    0.12    0.19
  -9   6  -3    0.16    0.14
 -10  -6  -3    0.52    0.24
  10  -6   3    0.61    0.18
 -11  -6  -3   -0.16    0.20
 -12  -6  -3   -0.29    0.21
 -13  -6  -3    1.31    0.33
 -14  -6  -3   -0.03    0.26
 -14  -7   3    2.40    0.42
 -13  -7   3    2.47    0.19
 -13  -7   3    1.96    0.36
 -12  -7   3    0.38    0.15
 -12  -7   3    0.65    0.27
 -11  -7   3    4.61    0.33
 -11  -7   3    4.01    0.41
 -10  -7   3    0.38    0.22
 -10  -7   3    0.60    0.17
   9  -7  -3   24.72    0.91
  -9  -7   3   24.46    0.96
  -9  -7   3   25.21    1.01
  -9   7   3   25.51    0.90
  -9   7   3   24.20    0.83
  -9   7   3   25.81    0.84
   8  -7  -3   10.17    0.49
  -8  -7   3   10.16    0.50
  -8  -7   3    9.56    0.54
  -8   7   3    9.86    0.42
  -8   7   3   10.55    0.43
  -8   7   3    9.77    0.46
  -7  -7   3    7.01    0.44
  -7  -7   3    7.44    0.40
   7  -7  -3    6.61    0.39
  -7   7   3    6.99    0.35
  -7   7   3    7.21    0.36
   7   7  -3    7.16    0.42
  -7   7   3    7.24    0.35
   6  -7  -3   22.76    0.84
  -6  -7   3   25.22    0.75
  -6  -7   3   22.42    0.87
   6  -7  -3   23.77    0.89
  -6  -7   3   25.38    0.92
  -6  -7   3   23.10    0.90
   6   7  -3   22.79    0.91
  -6   7   3   23.49    0.86
  -6   7   3   23.71    0.79
  -6   7   3   24.25    0.85
  -5  -7   3   52.08    1.76
   5  -7  -3   50.11    1.74
   5  -7  -3   50.45    1.64
  -5  -7   3   52.35    1.65
  -5  -7   3   55.78    1.56
  -5  -7   3   56.83    1.78
  -5   7   3   50.32    1.72
  -5   7   3   53.44    1.73
   5   7  -3   51.00    1.77
  -5   7   3   54.31    1.57
  -4  -7   3   46.61    1.54
   4  -7  -3   42.18    1.51
  -4  -7   3   43.85    1.52
  -4  -7   3   45.94    1.37
   4  -7  -3   46.47    1.44
  -4  -7   3   45.27    1.42
  -4   7   3   44.85    1.51
  -4   7   3   47.46    1.51
   4   7  -3   46.55    1.54
  -4   7   3   44.69    1.34
  -3  -7   3   36.23    1.25
  -3  -7   3   36.57    1.15
   3  -7  -3   36.86    1.19
  -3  -7   3   37.25    1.26
   3  -7  -3   35.55    1.25
   3   7  -3   38.57    1.26
  -3   7   3   34.71    1.23
  -3   7   3   35.76    1.09
  -3   7   3   38.59    1.25
   3   7  -3   35.51    1.25
  -2  -7   3   12.65    0.47
  -2  -7   3   11.41    0.51
   2  -7  -3   12.60    0.51
   2  -7  -3   12.57    0.52
   2   7  -3   12.84    0.52
  -2   7   3   12.59    0.52
  -2   7   3   12.65    0.52
   2   7  -3   12.67    0.52
  -2   7   3   13.09    0.44
  -1  -7   3   14.27    0.59
  -1  -7   3   15.95    0.52
   1  -7  -3   15.29    0.59
   1  -7  -3   15.20    0.61
   1  -7  -3   14.62    0.60
  -1   7   3   16.43    0.61
   1   7  -3   15.71    0.59
   1   7  -3   15.33    0.59
  -1   7   3   14.53    0.59
  -1   7   3   15.63    0.52
   0  -7  -3    9.24    0.38
   0  -7  -3    9.55    0.44
   0  -7   3    9.68    0.42
   0  -7  -3    9.57    0.43
   0  -7   3    9.85    0.35
   0  -7  -3    9.43    0.42
   0   7  -3   10.04    0.41
   0   7   3    9.35    0.43
   0   7  -3   10.34    0.41
  -1  -7  -3   18.96    0.68
  -1  -7  -3   16.98    0.60
   1  -7   3   17.34    0.64
   1  -7   3   17.30    0.54
  -1  -7  -3   17.38    0.66
  -1  -7  -3   17.47    0.64
   1   7   3   16.85    0.66
  -1   7  -3   16.81    0.61
  -1   7  -3   17.10    0.61
  -2  -7  -3    1.08    0.16
  -2  -7  -3    1.08    0.14
  -2  -7  -3    1.33    0.14
  -2  -7  -3    1.02    0.14
  -2   7  -3    0.95    0.09
  -2   7  -3    0.87    0.09
   2   7   3    0.97    0.14
   3  -7   3   11.83    0.38
  -3  -7  -3   10.91    0.47
  -3  -7  -3   12.07    0.49
  -3  -7  -3   11.58    0.49
   3  -7   3   12.74    0.47
  -3  -7  -3   10.93    0.49
   3   7   3   11.13    0.50
  -4  -7  -3   25.37    0.88
  -4  -7  -3   26.14    0.89
   4  -7   3   24.66    0.86
   4  -7   3   25.87    0.77
  -4  -7  -3   25.04    0.87
  -4  -7  -3   24.88    0.89
   4   7   3   24.85    0.92
   5  -7   3    2.68    0.18
   5  -7   3    2.79    0.19
  -5  -7  -3    3.03    0.20
  -5  -7  -3    2.17    0.24
  -5  -7  -3    2.87    0.20
  -5   7  -3    2.78    0.19
   5   7   3    2.95    0.25
  -6  -7  -3    1.20    0.22
  -6  -7  -3    1.47    0.14
  -6  -7  -3    1.55    0.15
  -6  -7  -3    1.71    0.19
  -6   7  -3    1.48    0.15
  -7  -7  -3   37.10    1.21
  -7  -7  -3   38.56    1.35
  -7  -7  -3   39.36    1.22
  -7   7  -3   38.47    1.20
  -8  -7  -3   20.99    0.89
  -9  -7  -3   25.09    1.02
   9  -7   3   24.17    0.92
 -10  -7  -3   -0.18    0.18
  10  -7   3   -0.05    0.15
 -11  -7  -3    0.76    0.27
 -12  -7  -3    0.20    0.25
 -13  -7  -3    0.16    0.25
 -14  -7  -3    2.29    0.42
 -14  -8   3    3.12    0.45
 -13  -8   3    0.60    0.29
 -12  -8   3    4.94    0.48
 -12  -8   3    6.10    0.37
 -11  -8   3    2.15    0.24
 -11  -8   3    2.14    0.34
  10  -8  -3    2.16    0.26
 -10  -8   3    3.04    0.28
 -10  -8   3    2.26    0.33
  -9  -8   3    9.05    0.55
   9  -8  -3   10.07    0.50
  -9  -8   3    7.73    0.46
  -9   8   3    8.67    0.36
  -8  -8   3    0.65    0.16
   8  -8  -3    0.26    0.16
  -8  -8   3    0.69    0.21
  -8   8   3    0.22    0.11
  -8   8   3    0.32    0.14
   7  -8  -3    6.04    0.37
  -7  -8   3    5.86    0.40
  -7  -8   3    5.05    0.35
  -7   8   3    5.94    0.32
   7   8  -3    5.66    0.38
  -7   8   3    5.53    0.31
   6  -8  -3   20.68    0.84
  -6  -8   3   20.77    0.84
  -6  -8   3   22.58    0.72
   6  -8  -3   21.62    0.81
  -6  -8   3   22.98    0.84
  -6   8   3   22.15    0.80
   6   8  -3   22.38    0.87
  -6   8   3   21.20    0.72
  -6   8   3   19.89    0.79
  -5  -8   3   48.26    1.41
  -5  -8   3   45.90    1.59
   5  -8  -3   43.75    1.48
   5  -8  -3   46.26    1.58
  -5  -8   3   50.66    1.61
  -5  -8   3   46.50    1.49
  -5   8   3   46.46    1.38
  -5   8   3   46.99    1.55
  -5   8   3   43.82    1.54
   5   8  -3   45.14    1.60
   4  -8  -3    1.69    0.19
  -4  -8   3    1.04    0.16
  -4  -8   3    1.10    0.14
   4  -8  -3    0.72    0.15
  -4  -8   3    1.02    0.16
  -4  -8   3    0.95    0.16
   4   8  -3    1.12    0.17
  -4   8   3    1.23    0.12
  -4   8   3    1.15    0.15
  -4   8   3    1.05    0.15
  -3  -8   3    2.48    0.20
  -3  -8   3    1.24    0.17
   3  -8  -3    1.66    0.19
  -3  -8   3    1.54    0.16
   3  -8  -3    1.50    0.17
   3   8  -3    1.58    0.18
  -3   8   3    1.57    0.17
  -3   8   3    1.95    0.15
   3   8  -3    1.31    0.17
  -3   8   3    1.77    0.18
  -2  -8   3   50.22    1.72
   2  -8  -3   53.18    1.73
   2  -8  -3   50.03    1.62
  -2  -8   3   52.44    1.59
  -2  -8   3   53.94    1.56
  -2   8   3   51.56    1.52
   2   8  -3   50.63    1.72
  -2   8   3   53.03    1.72
   2   8  -3   52.73    1.72
  -2   8   3   51.94    1.72
   1  -8  -3   50.05    1.67
   1  -8  -3   49.33    1.57
  -1  -8   3   47.40    1.65
  -1  -8   3   50.50    1.49
  -1   8   3   51.17    1.48
   1   8  -3   50.99    1.65
   1   8  -3   49.55    1.65
  -1   8   3   53.42    1.68
  -1   8   3   49.56    1.67
   0  -8  -3   89.95    2.69
   0  -8   3   86.63    2.39
   0  -8  -3   83.99    2.43
   0  -8   3   83.81    2.66
   0  -8  -3   83.69    2.50
   0  -8  -3   82.48    2.67
   0   8  -3   83.40    2.64
   0   8   3   77.70    2.42
   0   8  -3   87.61    2.65
   0   8   3   80.42    2.67
  -1  -8  -3   36.35    1.20
  -1  -8  -3   34.51    1.13
  -1  -8  -3   34.18    1.07
   1  -8   3   34.52    1.00
  -1  -8  -3   33.99    1.18
   1  -8   3   33.65    1.16
  -1   8  -3   31.82    1.13
   1   8   3   32.20    1.18
  -1   8  -3   35.57    1.14
   2  -8   3   84.06    2.56
  -2  -8  -3   81.49    2.42
  -2  -8  -3   75.16    2.57
  -2  -8  -3   79.66    2.39
  -2  -8  -3   84.92    2.60
   2  -8   3   83.40    2.28
  -2   8  -3   81.05    2.51
   2   8   3   79.93    2.60
  -2   8  -3   79.77    2.51
  -3  -8  -3   32.61    1.10
   3  -8   3   30.69    0.89
  -3  -8  -3   31.03    1.03
   3  -8   3   31.30    1.06
  -3  -8  -3   30.57    1.08
  -3  -8  -3   30.39    1.04
   3   8   3   31.01    1.11
  -3   8  -3   30.33    0.97
  -3   8  -3   30.62    0.97
  -4  -8  -3   15.49    0.63
  -4  -8  -3   14.28    0.60
   4  -8   3   15.51    0.48
  -4  -8  -3   14.97    0.61
   4  -8   3   15.93    0.59
  -4  -8  -3   15.88    0.62
   4   8   3   15.51    0.65
  -5  -8  -3   20.37    0.73
  -5  -8  -3   19.45    0.72
   5  -8   3   19.98    0.70
  -5  -8  -3   18.99    0.76
  -5  -8  -3   18.24    0.71
   5  -8   3   18.52    0.61
  -5   8  -3   18.79    0.61
   5   8   3   18.96    0.77
  -6  -8  -3    5.21    0.29
  -6  -8  -3    5.69    0.30
  -6  -8  -3    4.86    0.38
  -6  -8  -3    5.44    0.34
  -7  -8  -3    2.75    0.20
  -7  -8  -3    2.62    0.29
  -7  -8  -3    2.95    0.20
   8  -8   3    2.72    0.27
  -8  -8  -3    2.36    0.14
  -8  -8  -3    2.88    0.33
   9  -8   3   -0.01    0.15
  -9  -8  -3    0.01    0.19
  10  -8   3    2.01    0.26
 -10  -8  -3    1.53    0.31
 -11  -8  -3    0.02    0.22
 -12  -8  -3    3.89    0.45
 -13  -8  -3    1.10    0.33
 -14  -9   3    0.72    0.33
 -13  -9   3    0.12    0.27
 -12  -9   3    3.16    0.41
 -11  -9   3    1.47    0.23
 -11  -9   3    1.59    0.31
 -10  -9   3    0.41    0.17
  10  -9  -3    0.43    0.20
 -10  -9   3    0.41    0.23
   9  -9  -3    2.43    0.27
  -9  -9   3    2.10    0.26
  -9  -9   3    2.82    0.34
  -9   9   3    2.60    0.18
  -8  -9   3    9.60    0.52
   8  -9  -3   10.52    0.53
  -8  -9   3   10.31    0.56
  -8   9   3    9.68    0.43
   7  -9  -3    4.89    0.37
  -7  -9   3    4.65    0.35
  -7  -9   3    4.99    0.38
   7   9  -3    4.95    0.37
  -7   9   3    4.96    0.30
  -6  -9   3   35.68    1.31
   6  -9  -3   34.11    1.22
  -6  -9   3   37.00    1.14
  -6  -9   3   35.28    1.24
  -6   9   3   36.82    1.11
  -6   9   3   36.45    1.25
   6   9  -3   37.19    1.34
   5  -9  -3   32.17    1.22
   5  -9  -3   32.97    1.16
  -5  -9   3   34.12    1.09
  -5  -9   3   32.13    1.23
  -5  -9   3   35.89    1.26
  -5  -9   3   34.73    1.16
  -5   9   3   36.09    1.20
  -5   9   3   32.56    1.19
   5   9  -3   34.39    1.25
  -5   9   3   35.55    1.04
  -4  -9   3   19.05    0.79
   4  -9  -3   19.83    0.79
  -4  -9   3   20.83    0.75
   4  -9  -3   19.93    0.77
   4   9  -3   19.64    0.81
  -4   9   3   19.53    0.77
  -4   9   3   20.13    0.64
  -4   9   3   20.53    0.78
  -3  -9   3   64.07    1.94
  -3  -9   3   66.48    1.94
  -3  -9   3   62.20    2.12
   3  -9  -3   63.28    2.00
   3  -9  -3   62.41    2.12
  -3   9   3   63.74    1.86
   3   9  -3   61.78    2.13
  -3   9   3   68.61    2.12
   3   9  -3   69.17    2.14
  -3   9   3   63.49    2.11
  -2  -9   3   50.97    1.53
   2  -9  -3   50.69    1.60
  -2  -9   3   50.42    1.70
   2  -9  -3   49.82    1.70
  -2  -9   3   49.61    1.56
   2   9  -3   50.56    1.68
   2   9  -3   47.60    1.69
  -2   9   3   49.70    1.69
  -2   9   3   50.30    1.47
  -2   9   3   53.48    1.70
   1  -9  -3    2.29    0.23
   1  -9  -3    2.79    0.24
  -1  -9   3    3.00    0.21
  -1  -9   3    2.91    0.24
  -1  -9   3    2.31    0.21
  -1   9   3    3.14    0.26
  -1   9   3    2.66    0.24
   1   9  -3    2.95    0.25
   1   9  -3    2.63    0.24
  -1   9   3    3.34    0.21
   0  -9  -3    0.64    0.14
   0  -9   3    0.94    0.11
   0  -9  -3    0.98    0.13
   0  -9   3    0.74    0.16
   0  -9  -3    1.00    0.18
   0  -9  -3    1.41    0.19
   0  -9   3    0.85    0.15
   0   9   3    1.05    0.13
   0   9   3    0.93    0.16
   0   9  -3    0.83    0.14
   0   9  -3    0.81    0.14
   1  -9   3   11.68    0.51
  -1  -9  -3   12.39    0.55
   1  -9   3   12.07    0.39
  -1  -9  -3   10.50    0.51
  -1  -9  -3   11.38    0.46
  -1  -9  -3   10.81    0.51
  -1   9  -3   11.31    0.47
   1   9   3   11.33    0.52
  -1   9  -3   11.63    0.48
  -2  -9  -3   30.80    1.01
  -2  -9  -3   29.84    1.04
   2  -9   3   30.47    1.07
  -2  -9  -3   29.43    1.09
  -2  -9  -3   32.73    1.11
  -2   9  -3   30.53    1.02
   2   9   3   29.92    1.10
  -2   9  -3   30.06    1.02
   3  -9   3    0.40    0.12
  -3  -9  -3    0.35    0.14
  -3  -9  -3    0.43    0.13
  -3  -9  -3    0.57    0.16
  -3  -9  -3    0.33    0.13
  -3   9  -3    0.44    0.08
   3   9   3    0.65    0.15
  -3   9  -3    0.53    0.08
  -4  -9  -3    1.45    0.20
  -4  -9  -3    1.41    0.17
  -4  -9  -3    1.09    0.17
  -4  -9  -3    1.47    0.20
   4  -9   3    1.16    0.15
   4   9   3    0.75    0.17
  -5  -9  -3    6.52    0.38
  -5  -9  -3    7.05    0.41
  -5  -9  -3    5.65    0.33
   5   9   3    5.75    0.38
  -6  -9  -3   17.88    0.75
  -6  -9  -3   21.79    0.78
  -6  -9  -3   21.96    0.84
  -7  -9  -3    0.78    0.18
   7  -9   3    0.53    0.18
  -7  -9  -3    0.81    0.14
  -7  -9  -3    0.65    0.21
  -8  -9  -3    0.86    0.12
  -8  -9  -3    1.02    0.25
   8  -9   3    1.02    0.21
   9  -9   3    5.63    0.41
  -9  -9  -3    5.88    0.48
  10  -9   3   14.42    0.69
 -10  -9  -3   14.61    0.77
 -11  -9  -3    0.32    0.25
 -12  -9  -3   15.04    0.84
 -13  -9  -3    3.86    0.48
 -14 -10   3    2.39    0.43
 -13 -10   3    3.54    0.47
 -12 -10   3    1.84    0.35
 -11 -10   3    0.25    0.23
 -11 -10   3   -0.05    0.17
 -10 -10   3    0.47    0.18
  10 -10  -3    0.76    0.24
 -10 -10   3    0.33    0.24
  -9 -10   3    3.58    0.37
  -9 -10   3    3.11    0.31
   9 -10  -3    2.57    0.30
  -9  10   3    3.63    0.22
  -8 -10   3    4.96    0.43
   8 -10  -3    4.85    0.39
  -8 -10   3    4.60    0.37
  -8  10   3    5.08    0.30
  -7 -10   3    1.24    0.24
   7 -10  -3    1.43    0.24
  -7 -10   3    1.36    0.22
   7  10  -3    1.79    0.26
  -7  10   3    1.52    0.18
  -6 -10   3    0.04    0.13
  -6 -10   3    0.31    0.17
  -6 -10   3    0.28    0.16
   6 -10  -3    0.34    0.18
  -6  10   3    0.19    0.12
   6  10  -3    0.41    0.16
  -5 -10   3    5.00    0.35
   5 -10  -3    4.56    0.35
  -5 -10   3    4.85    0.30
   5 -10  -3    4.27    0.33
  -5 -10   3    4.40    0.34
  -5  10   3    4.06    0.29
   5  10  -3    4.79    0.36
  -4 -10   3   34.33    1.14
  -4 -10   3   32.64    1.24
  -4 -10   3   34.32    1.12
   4 -10  -3   34.08    1.19
   4 -10  -3   33.94    1.24
  -4  10   3   32.99    1.21
  -4  10   3   35.00    1.03
   4  10  -3   35.32    1.26
  -3 -10   3    7.24    0.37
   3 -10  -3    6.52    0.41
   3 -10  -3    7.08    0.40
  -3 -10   3    7.19    0.41
  -3 -10   3    7.15    0.36
  -3  10   3    6.92    0.40
   3  10  -3    7.03    0.41
  -3  10   3    6.09    0.37
  -3  10   3    6.76    0.28
  -2 -10   3  115.08    3.69
  -2 -10   3  116.93    3.41
  -2 -10   3  115.17    3.34
   2 -10  -3  115.97    3.69
   2 -10  -3  113.90    3.45
   2  10  -3  118.79    3.68
  -2  10   3  123.85    3.69
  -2  10   3  117.95    3.30
   2  10  -3  112.81    3.68
  -2  10   3  113.69    3.68
  -1 -10   3   48.15    1.39
   1 -10  -3   46.94    1.59
   1 -10  -3   43.80    1.50
  -1 -10   3   45.06    1.57
  -1 -10   3   44.22    1.47
   1  10  -3   44.93    1.56
  -1  10   3   48.12    1.38
  -1  10   3   42.45    1.57
   1  10  -3   47.93    1.56
  -1  10   3   47.86    1.59
   0 -10   3  122.75    3.33
   0 -10   3  114.34    3.45
   0 -10  -3  117.83    3.37
   0 -10  -3  115.01    3.48
   0 -10   3  121.06    3.72
   0 -10  -3  116.30    3.73
   0  10   3  113.66    3.72
   0  10  -3  113.31    3.69
   0  10  -3  121.73    3.69
   0  10   3  122.22    3.38
  -1 -10  -3   46.45    1.52
   1 -10   3   47.25    1.60
  -1 -10  -3   45.23    1.61
  -1 -10  -3   51.20    1.64
  -1 -10  -3   46.32    1.45
   1 -10   3   46.13    1.51
   1 -10   3   48.44    1.36
  -1  10  -3   46.98    1.56
  -1  10  -3   46.39    1.56
   1  10   3   46.58    1.62
   2 -10   3   48.33    1.58
  -2 -10  -3   45.90    1.51
  -2 -10  -3   46.44    1.46
  -2 -10  -3   47.70    1.61
   2 -10   3   46.77    1.51
  -2 -10  -3   45.03    1.59
  -2  10  -3   47.89    1.52
   2  10   3   44.96    1.60
  -2  10  -3   45.47    1.51
  -3 -10  -3    1.90    0.20
  -3 -10  -3    1.77    0.22
   3 -10   3    1.92    0.22
  -3 -10  -3    2.32    0.22
   3 -10   3    1.75    0.19
   3  10   3    1.70    0.22
  -3  10  -3    1.91    0.15
  -3  10  -3    1.73    0.15
  -4 -10  -3    9.03    0.46
  -4 -10  -3    8.99    0.48
  -4 -10  -3    9.70    0.49
   4 -10   3   10.22    0.50
   4  10   3    9.03    0.50
  -5 -10  -3   16.24    0.69
  -5 -10  -3   14.52    0.64
   5 -10   3   15.81    0.68
  -5 -10  -3   16.90    0.68
   6 -10   3    9.94    0.51
  -6 -10  -3    8.92    0.45
  -6 -10  -3    9.92    0.53
  -7 -10  -3    2.90    0.26
   7 -10   3    2.23    0.27
  -7 -10  -3    2.04    0.28
  -7 -10  -3    2.25    0.21
  -8 -10  -3    2.41    0.32
   8 -10   3    2.50    0.29
  -8 -10  -3    2.70    0.22
   9 -10   3    0.81    0.22
  -9 -10  -3    1.25    0.13
  -9 -10  -3    1.12    0.28
 -10 -10  -3    2.59    0.37
  10 -10   3    2.35    0.31
 -11 -10  -3    0.12    0.24
 -12 -10  -3    0.69    0.30
 -13 -10  -3    0.07    0.28
 -13 -11   3    1.31    0.36
 -12 -11   3   -0.13    0.24
 -11 -11   3    3.15    0.41
 -10 -11   3    1.10    0.23
  10 -11  -3    0.93    0.25
 -10 -11   3    0.50    0.26
  -9 -11   3    2.07    0.27
   9 -11  -3    1.83    0.29
  -9 -11   3    2.35    0.33
  -9  11   3    2.59    0.19
  -8 -11   3   -0.06    0.15
  -8 -11   3    0.02    0.18
   8 -11  -3    0.03    0.19
  -8  11   3    0.03    0.12
   7 -11  -3   16.61    0.75
  -7 -11   3   17.94    0.77
  -7 -11   3   17.26    0.78
  -7  11   3   17.04    0.70
   7  11  -3   17.31    0.82
   6 -11  -3    2.53    0.30
  -6 -11   3    2.26    0.28
  -6 -11   3    2.92    0.24
  -6 -11   3    2.75    0.29
   6  11  -3    2.89    0.30
  -6  11   3    2.98    0.25
  -5 -11   3   10.94    0.49
  -5 -11   3   11.51    0.58
   5 -11  -3   11.47    0.57
  -5 -11   3   11.78    0.56
  -5  11   3   11.80    0.54
   5  11  -3   11.64    0.60
   4 -11  -3    4.76    0.35
  -4 -11   3    4.01    0.32
  -4 -11   3    4.43    0.34
   4 -11  -3    5.20    0.39
  -4 -11   3    4.36    0.31
  -4  11   3    4.96    0.32
   4  11  -3    4.56    0.35
  -3 -11   3    6.67    0.38
  -3 -11   3    6.42    0.41
   3 -11  -3    7.12    0.43
   3 -11  -3    6.89    0.43
  -3 -11   3    7.18    0.38
   3  11  -3    6.57    0.41
  -3  11   3    6.47    0.39
  -2 -11   3   13.52    0.57
   2 -11  -3   13.30    0.62
  -2 -11   3   13.35    0.62
  -2 -11   3   13.30    0.53
   2 -11  -3   12.99    0.61
  -2  11   3   14.06    0.47
   2  11  -3   13.12    0.61
  -2  11   3   12.70    0.60
  -1 -11   3   23.84    0.95
   1 -11  -3   24.26    0.93
   1 -11  -3   24.01    0.95
  -1 -11   3   25.53    0.81
  -1 -11   3   24.91    0.90
  -1  11   3   24.16    0.95
  -1  11   3   25.17    0.80
  -1  11   3   25.02    0.96
   1  11  -3   24.10    0.94
   0 -11   3   15.79    0.65
   0 -11  -3   15.41    0.67
   0 -11  -3   14.83    0.68
   0 -11  -3   16.33    0.58
   0 -11   3   16.32    0.69
   0 -11   3   16.50    0.54
   0  11   3   14.24    0.68
   0  11   3   16.43    0.58
   0  11  -3   15.44    0.65
   0  11  -3   15.94    0.65
  -1 -11  -3   17.06    0.75
   1 -11   3   17.89    0.74
  -1 -11  -3   17.44    0.66
  -1 -11  -3   18.95    0.78
  -1 -11  -3   18.36    0.76
   1 -11   3   18.20    0.73
  -1  11  -3   18.78    0.71
   1  11   3   18.78    0.77
  -1  11  -3   17.73    0.71
  -2 -11  -3    5.01    0.34
   2 -11   3    3.90    0.33
   2 -11   3    4.71    0.33
  -2 -11  -3    4.90    0.37
  -2 -11  -3    5.47    0.32
   2  11   3    4.79    0.35
  -2  11  -3    5.02    0.29
  -2  11  -3    4.85    0.28
  -3 -11  -3   14.56    0.66
   3 -11   3   14.24    0.64
  -3 -11  -3   14.65    0.61
  -3 -11  -3   14.96    0.66
   3  11   3   15.57    0.68
  -3  11  -3   14.67    0.56
  -3  11  -3   15.23    0.56
  -4 -11  -3   -0.01    0.14
  -4 -11  -3   -0.08    0.16
  -4 -11  -3    0.14    0.15
   4 -11   3    0.02    0.15
  -4  11  -3    0.10    0.06
   4  11   3   -0.03    0.16
  -4  11  -3    0.15    0.06
  -5 -11  -3    1.97    0.23
  -5 -11  -3    2.38    0.28
  -5 -11  -3    2.53    0.27
   5 -11   3    2.52    0.27
   6 -11   3    0.42    0.17
  -6 -11  -3    0.43    0.17
  -6 -11  -3    0.35    0.14
  -6 -11  -3    0.09    0.18
  -7 -11  -3   13.20    0.58
   7 -11   3   12.32    0.63
  -7 -11  -3   13.28    0.67
  -7 -11  -3   13.75    0.61
  -8 -11  -3    3.50    0.38
  -8 -11  -3    3.47    0.27
   8 -11   3    3.44    0.33
   9 -11   3    2.04    0.30
  -9 -11  -3    2.34    0.20
  -9 -11  -3    2.53    0.36
  10 -11   3    0.32    0.23
 -10 -11  -3    0.18    0.24
  11 -11   3    8.84    0.57
 -11 -11  -3    8.90    0.64
 -12 -11  -3    0.39    0.30
 -13 -12   3    0.45    0.32
 -12 -12   3    0.70    0.31
 -11 -12   3    0.54    0.28
 -10 -12   3    2.13    0.35
 -10 -12   3    2.25    0.30
  10 -12  -3    2.64    0.34
   9 -12  -3    2.28    0.33
  -9 -12   3    2.24    0.34
  -9 -12   3    2.07    0.30
  -9  12   3    2.56    0.20
  -8 -12   3    1.64    0.27
  -8 -12   3    1.87    0.29
   8 -12  -3    2.07    0.29
  -8  12   3    2.02    0.21
  -7 -12   3    4.84    0.40
  -7 -12   3    4.53    0.39
   7 -12  -3    4.90    0.40
  -7  12   3    4.66    0.33
  -6 -12   3   11.98    0.62
  -6 -12   3   12.11    0.60
   6 -12  -3   11.82    0.62
  -6 -12   3   11.55    0.54
   6  12  -3   12.47    0.66
  -6  12   3   11.80    0.56
   5 -12  -3    7.51    0.49
  -5 -12   3    7.84    0.48
  -5 -12   3    8.64    0.47
  -5  12   3    7.56    0.44
   5  12  -3    8.32    0.51
  -4 -12   3    3.07    0.26
   4 -12  -3    2.90    0.29
  -4 -12   3    2.83    0.28
   4 -12  -3    2.05    0.28
  -4 -12   3    3.06    0.27
   4  12  -3    3.07    0.30
  -4  12   3    3.15    0.28
  -3 -12   3    3.15    0.27
  -3 -12   3    3.26    0.26
  -3 -12   3    3.19    0.30
   3 -12  -3    3.16    0.30
   3 -12  -3    2.94    0.30
  -3  12   3    3.34    0.29
   3  12  -3    3.09    0.30
  -2 -12   3    5.68    0.36
   2 -12  -3    4.92    0.39
   2 -12  -3    5.64    0.40
  -2 -12   3    5.40    0.32
  -2 -12   3    5.34    0.37
  -2  12   3    5.97    0.38
   2  12  -3    5.90    0.38
  -1 -12   3    4.22    0.32
  -1 -12   3    4.19    0.34
   1 -12  -3    3.82    0.32
  -1 -12   3    4.00    0.26
   1 -12  -3    3.65    0.32
  -1  12   3    4.04    0.33
   1  12  -3    3.80    0.31
  -1  12   3    3.93    0.25
   0 -12  -3   73.52    2.53
   0 -12  -3   74.75    2.38
   0 -12   3   80.14    2.54
   0 -12  -3   78.15    2.25
   0 -12   3   76.15    2.36
   0  12   3   74.46    2.53
   0  12  -3   75.55    2.50
   0  12   3   78.97    2.25
  -1 -12  -3    2.27    0.25
   1 -12   3    2.84    0.28
  -1 -12  -3    3.00    0.25
   1 -12   3    2.79    0.27
  -1 -12  -3    2.40    0.28
  -1  12  -3    2.60    0.24
   1  12   3    2.75    0.28
   2 -12   3    0.62    0.19
  -2 -12  -3    1.19    0.20
  -2 -12  -3    1.15    0.18
  -2 -12  -3    0.92    0.22
   2  12   3    0.77    0.19
  -2  12  -3    0.81    0.15
  -3 -12  -3    8.12    0.46
   3 -12   3    7.39    0.47
  -3 -12  -3    7.71    0.43
  -3 -12  -3    7.94    0.48
  -3  12  -3    7.68    0.36
   3  12   3    7.60    0.48
  -4 -12  -3    6.26    0.41
   4 -12   3    6.73    0.43
  -4 -12  -3    7.10    0.46
  -4 -12  -3    6.53    0.42
   4  12   3    7.11    0.46
  -4  12  -3    6.79    0.29
  -4  12  -3    7.17    0.29
  -5 -12  -3    0.38    0.18
  -5 -12  -3    0.07    0.18
  -5 -12  -3    0.24    0.15
   5 -12   3    0.07    0.16
   6 -12   3   16.32    0.76
  -6 -12  -3   16.50    0.73
  -6 -12  -3   17.31    0.74
  -6 -12  -3   17.67    0.77
  -7 -12  -3   -0.18    0.13
   7 -12   3    0.12    0.18
  -7 -12  -3    0.07    0.20
   8 -12   3    2.95    0.32
  -8 -12  -3    2.78    0.36
  -8 -12  -3    2.52    0.25
  -9 -12  -3    0.66    0.28
   9 -12   3    1.53    0.30
  -9 -12  -3    1.35    0.19
 -10 -12  -3    0.16    0.10
 -10 -12  -3    0.19    0.25
  10 -12   3    0.12    0.21
  11 -12   3    0.32    0.24
 -11 -12  -3   -0.09    0.25
 -12 -12  -3    0.24    0.29
 -12 -13   3    0.27    0.29
 -11 -13   3    5.58    0.52
 -10 -13   3    2.38    0.37
  10 -13  -3    1.75    0.33
  -9 -13   3   11.62    0.64
   9 -13  -3   11.62    0.66
  -9 -13   3    9.72    0.63
  -8 -13   3    0.40    0.22
  -8 -13   3    0.69    0.25
   8 -13  -3    0.69    0.26
  -8  13   3    0.63    0.16
  -7 -13   3   39.81    1.37
   7 -13  -3   36.62    1.36
  -7 -13   3   35.95    1.42
  -7  13   3   37.09    1.32
  -6 -13   3    1.03    0.23
  -6 -13   3    1.06    0.24
   6 -13  -3    0.92    0.26
  -6  13   3    1.12    0.20
   6  13  -3    1.15    0.27
   5 -13  -3   23.66    0.97
  -5 -13   3   23.44    0.90
  -5 -13   3   24.89    1.01
  -5 -13   3   23.31    0.88
   5  13  -3   23.42    1.02
  -5  13   3   23.01    0.94
  -4 -13   3    1.56    0.25
   4 -13  -3    1.48    0.27
  -4 -13   3    1.66    0.23
  -4 -13   3    1.31    0.22
  -4  13   3    1.86    0.24
   4  13  -3    1.43    0.25
  -3 -13   3   49.62    1.74
   3 -13  -3   49.57    1.74
  -3 -13   3   49.67    1.54
  -3 -13   3   47.01    1.58
   3 -13  -3   47.41    1.65
  -3  13   3   49.00    1.71
   3  13  -3   47.24    1.73
  -2 -13   3    5.17    0.38
   2 -13  -3    4.83    0.37
  -2 -13   3    4.78    0.36
   2 -13  -3    4.20    0.37
  -2 -13   3    4.61    0.30
  -2  13   3    3.91    0.34
   2  13  -3    4.47    0.35
   1 -13  -3    3.49    0.32
  -1 -13   3    3.06    0.29
  -1 -13   3    3.40    0.32
   1 -13  -3    3.19    0.34
   1  13  -3    3.30    0.30
  -1  13   3    2.95    0.29
   0 -13   3   11.69    0.58
   0 -13  -3   10.50    0.58
   0 -13  -3   11.64    0.47
   0 -13   3   10.87    0.56
   0 -13  -3   10.62    0.57
   0  13  -3   11.23    0.55
   0  13   3   11.49    0.47
   0  13   3   10.42    0.57
  -1 -13  -3    1.92    0.20
  -1 -13  -3    1.73    0.25
  -1 -13  -3    1.63    0.28
   1 -13   3    1.29    0.22
  -1  13  -3    1.47    0.20
   1  13   3    1.50    0.19
   1  13   3    1.56    0.24
  -2 -13  -3    3.15    0.26
  -2 -13  -3    2.62    0.30
   2 -13   3    2.83    0.30
  -2 -13  -3    2.83    0.29
  -2  13  -3    2.51    0.23
   2  13   3    2.98    0.30
  -3 -13  -3    5.27    0.42
   3 -13   3    5.70    0.42
  -3 -13  -3    5.25    0.35
  -3 -13  -3    4.61    0.36
  -3  13  -3    4.65    0.29
   3  13   3    4.38    0.38
   4 -13   3    4.96    0.40
  -4 -13  -3    5.34    0.39
  -4 -13  -3    5.23    0.42
  -4 -13  -3    5.43    0.38
  -4  13  -3    5.26    0.26
  -5 -13  -3    6.78    0.45
  -5 -13  -3    5.43    0.42
   5 -13   3    6.13    0.46
  -5 -13  -3    5.53    0.40
  -6 -13  -3    9.88    0.56
  -6 -13  -3    8.37    0.49
   6 -13   3    7.73    0.54
  -6 -13  -3    9.21    0.54
  -7 -13  -3   12.29    0.66
   7 -13   3   11.28    0.62
  -7 -13  -3   10.90    0.57
  -8 -13  -3    3.04    0.29
  -8 -13  -3    3.56    0.39
   8 -13   3    2.39    0.34
  -9 -13  -3    5.82    0.52
  -9 -13  -3    6.74    0.38
   9 -13   3    5.42    0.46
 -10 -13  -3    2.70    0.41
  10 -13   3    1.74    0.32
 -11 -13  -3    8.74    0.66
  11 -13   3    7.01    0.55
 -12 -13  -3   -0.08    0.27
 -12 -14   3    4.41    0.51
 -11 -14   3    0.35    0.28
  10 -14  -3    1.71    0.35
 -10 -14   3    1.32    0.32
   9 -14  -3    1.07    0.31
  -9 -14   3    1.15    0.29
  -8 -14   3    1.52    0.29
   8 -14  -3    1.21    0.29
  -8 -14   3    1.81    0.31
  -8  14   3    1.59    0.21
  -7 -14   3    0.06    0.21
   7 -14  -3   -0.08    0.22
  -7 -14   3    0.04    0.20
  -7  14   3    0.18    0.16
  -6 -14   3    3.92    0.38
   6 -14  -3    3.97    0.39
  -6 -14   3    4.33    0.38
   6  14  -3    3.63    0.39
  -6  14   3    4.34    0.35
  -5 -14   3   12.16    0.60
  -5 -14   3   12.87    0.67
  -5 -14   3   12.84    0.62
   5 -14  -3   12.62    0.68
  -5  14   3   13.03    0.63
   5  14  -3   12.94    0.69
  -4 -14   3    0.21    0.17
  -4 -14   3    0.19    0.17
  -4 -14   3    0.05    0.17
   4 -14  -3    0.38    0.22
  -4  14   3    0.11    0.17
   4  14  -3    0.30    0.19
  -3 -14   3    0.20    0.15
  -3 -14   3   -0.06    0.16
  -3 -14   3    0.19    0.16
   3 -14  -3   -0.08    0.19
   3  14  -3    0.01    0.16
  -3  14   3   -0.15    0.13
  -2 -14   3    2.95    0.31
   2 -14  -3    3.46    0.33
  -2 -14   3    3.03    0.29
   2 -14  -3    2.20    0.31
   2  14  -3    3.04    0.31
  -2  14   3    2.64    0.29
  -1 -14   3    9.90    0.55
  -1 -14   3   11.76    0.62
   1 -14  -3   11.65    0.61
   1 -14  -3   11.98    0.63
  -1  14   3   11.46    0.60
   1  14  -3   10.69    0.57
   0 -14   3    3.65    0.33
   0 -14  -3    4.06    0.38
   0 -14  -3    3.64    0.34
   0  14   3    3.38    0.32
   0  14  -3    4.15    0.33
  -1 -14  -3    2.15    0.28
  -1 -14  -3    2.91    0.24
  -1 -14  -3    2.14    0.31
   1 -14   3    2.28    0.30
  -1  14  -3    2.85    0.27
   1  14   3    2.56    0.29
   1  14   3    2.81    0.24
   2 -14   3   32.78    1.19
  -2 -14  -3   31.65    1.19
  -2 -14  -3   29.96    1.21
  -2 -14  -3   31.64    1.07
  -2  14  -3   31.23    1.13
   2  14   3   30.68    1.23
  -3 -14  -3   10.69    0.60
  -3 -14  -3   10.68    0.58
  -3 -14  -3   10.09    0.51
   3 -14   3    9.91    0.57
   3  14   3   11.27    0.62
  -3  14  -3   10.89    0.49
   4 -14   3   34.60    1.33
  -4 -14  -3   36.49    1.33
  -4 -14  -3   38.34    1.40
  -4 -14  -3   36.68    1.28
  -4  14  -3   36.64    1.21
   5 -14   3   -0.16    0.18
  -5 -14  -3    0.29    0.20
  -5 -14  -3    0.47    0.23
  -5 -14  -3    0.10    0.17
   6 -14   3    0.71    0.24
  -6 -14  -3    0.47    0.20
  -6 -14  -3    0.56    0.23
  -6 -14  -3    0.51    0.23
   7 -14   3    0.17    0.25
  -7 -14  -3    0.97    0.27
  -7 -14  -3    0.68    0.20
  -8 -14  -3    1.79    0.33
  -8 -14  -3    1.95    0.26
   8 -14   3    1.64    0.32
   9 -14   3   -0.05    0.22
  -9 -14  -3    0.38    0.27
  10 -14   3    0.15    0.23
 -10 -14  -3    0.25    0.28
  11 -14   3    0.23    0.25
 -11 -14  -3   -0.07    0.27
 -11 -15   3    1.68    0.36
 -10 -15   3   -0.13    0.22
  10 -15  -3    0.02    0.27
   9 -15  -3    4.09    0.44
  -9 -15   3    4.17    0.44
  -9  15   3    4.60    0.28
  -8 -15   3    1.82    0.30
  -8 -15   3    1.61    0.31
   8 -15  -3    2.00    0.34
  -8  15   3    1.72    0.22
  -7 -15   3    3.98    0.39
   7 -15  -3    3.28    0.40
  -7 -15   3    3.28    0.38
  -7  15   3    3.39    0.32
  -6 -15   3    1.49    0.27
  -6 -15   3    1.18    0.27
   6 -15  -3    1.30    0.29
  -6  15   3    1.17    0.22
   6  15  -3    0.96    0.28
  -5 -15   3   12.77    0.69
  -5 -15   3   12.47    0.62
   5 -15  -3   13.02    0.71
  -5 -15   3   12.68    0.62
  -5  15   3   12.08    0.62
   5  15  -3   12.36    0.70
  -4 -15   3    3.36    0.36
  -4 -15   3    3.37    0.32
  -4 -15   3    3.91    0.32
   4 -15  -3    3.58    0.38
  -4  15   3    2.89    0.31
   4  15  -3    3.13    0.35
  -3 -15   3   -0.04    0.17
   3 -15  -3    0.24    0.23
  -3 -15   3    0.02    0.17
  -3  15   3   -0.12    0.15
   3  15  -3    0.17    0.19
  -2 -15   3    2.29    0.29
  -2 -15   3    2.11    0.30
   2 -15  -3    2.12    0.31
   2 -15  -3    2.05    0.29
  -2  15   3    2.08    0.28
   2  15  -3    1.85    0.28
   1 -15  -3    3.50    0.35
  -1 -15   3    3.89    0.35
   1 -15  -3    4.45    0.39
   1  15  -3    3.92    0.35
  -1  15   3    3.81    0.35
   0 -15  -3    6.19    0.47
   0 -15   3    6.05    0.43
   0 -15  -3    6.47    0.46
   0  15  -3    6.34    0.42
   0  15   3    5.71    0.43
  -1 -15  -3   -0.09    0.20
  -1 -15  -3   -0.01    0.17
   1 -15   3   -0.07    0.16
  -1  15  -3    0.06    0.14
   1  15   3    0.17    0.19
  -2 -15  -3    0.04    0.16
   2 -15   3    0.08    0.18
  -2 -15  -3   -0.06    0.19
  -2  15  -3   -0.08    0.13
   2  15   3   -0.04    0.18
   3 -15   3    9.38    0.57
  -3 -15  -3    9.42    0.57
  -3 -15  -3   11.08    0.62
  -3 -15  -3   10.38    0.52
   3  15   3   10.04    0.60
  -3  15  -3   10.29    0.48
   4 -15   3    0.29    0.20
  -4 -15  -3    0.07    0.17
  -4 -15  -3   -0.19    0.19
  -4 -15  -3    0.25    0.18
  -4  15  -3    0.14    0.12
  -5 -15  -3   11.38    0.61
   5 -15   3   11.56    0.65
  -5 -15  -3   12.55    0.65
  -5 -15  -3   12.89    0.67
  -6 -15  -3    7.83    0.52
  -6 -15  -3    8.49    0.55
  -6 -15  -3    8.53    0.54
   6 -15   3    8.38    0.56
  -7 -15  -3    5.52    0.46
  -7 -15  -3    5.17    0.40
   7 -15   3    5.16    0.46
   8 -15   3    0.13    0.24
  -8 -15  -3    0.19    0.23
  -9 -15  -3    8.05    0.60
   9 -15   3    6.41    0.55
 -10 -15  -3    0.43    0.29
  10 -15   3    0.09    0.26
  10 -16  -3   -0.03    0.28
 -10 -16   3    0.49    0.29
   9 -16  -3    0.67    0.30
  -9 -16   3    1.88    0.34
   8 -16  -3    0.08    0.27
  -8 -16   3    0.18    0.23
  -7 -16   3    0.76    0.27
  -7 -16   3    0.75    0.26
   7 -16  -3    1.13    0.30
   6 -16  -3   -0.05    0.23
  -6 -16   3    0.06    0.20
  -6 -16   3   -0.09    0.20
  -6  16   3    0.07    0.17
   5 -16  -3    0.49    0.26
  -5 -16   3    0.76    0.26
  -5 -16   3    0.73    0.24
   5  16  -3    0.99    0.27
  -5  16   3    0.55    0.20
  -4 -16   3    8.18    0.56
   4 -16  -3    8.67    0.58
  -4 -16   3    8.56    0.54
  -4  16   3    8.88    0.53
   4  16  -3    8.02    0.56
   3 -16  -3   -0.04    0.23
  -3 -16   3    0.20    0.21
  -3 -16   3    0.29    0.21
  -3  16   3    0.09    0.18
   3  16  -3    0.03    0.20
  -2 -16   3   12.47    0.65
   2 -16  -3   12.06    0.68
   2  16  -3   12.38    0.66
  -2  16   3   12.39    0.66
   1 -16  -3    0.06    0.21
   1 -16  -3    0.34    0.23
  -1 -16   3    0.31    0.20
  -1  16   3   -0.06    0.17
   1  16  -3    0.17    0.19
   0 -16  -3    5.65    0.46
   0 -16  -3    5.93    0.47
   0 -16   3    5.65    0.43
   0  16   3    5.46    0.43
   0  16  -3    4.82    0.39
   1 -16   3    0.28    0.22
  -1 -16  -3    0.17    0.19
  -1 -16  -3    0.04    0.21
  -1  16  -3    0.10    0.16
   1  16   3    0.25    0.20
  -2 -16  -3   24.15    1.02
  -2 -16  -3   22.20    0.97
   2 -16   3   23.12    0.97
  -2  16  -3   22.30    0.90
   2  16   3   20.88    0.99
  -3 -16  -3    0.08    0.20
   3 -16   3    0.02    0.20
  -3 -16  -3    0.10    0.23
  -3  16  -3    0.16    0.14
   4 -16   3    5.49    0.48
  -4 -16  -3    5.64    0.42
  -4 -16  -3    6.20    0.51
  -4 -16  -3    5.08    0.44
  -4  16  -3    5.85    0.32
   5 -16   3   -0.16    0.22
  -5 -16  -3   -0.02    0.24
  -5 -16  -3    0.33    0.22
  -5 -16  -3    0.02    0.20
   6 -16   3    2.74    0.35
  -6 -16  -3    2.78    0.35
  -6 -16  -3    2.56    0.33
  -6 -16  -3    3.34    0.37
  -7 -16  -3    0.10    0.23
   7 -16   3    0.15    0.24
   8 -16   3    0.70    0.28
  -8 -16  -3    1.02    0.30
  -9 -16  -3    0.57    0.29
   9 -16   3    0.43    0.27
 -10 -16  -3    0.40    0.29
  10 -16   3    0.34    0.27
  10 -17  -3   -0.10    0.31
 -10 -17   3    0.28    0.28
   9 -17  -3    7.24    0.62
  -9 -17   3    7.39    0.58
   8 -17  -3    0.19    0.29
  -8 -17   3    0.11    0.23
   7 -17  -3    3.47    0.44
  -6 -17   3    1.68    0.32
   6 -17  -3    1.99    0.37
   5 -17  -3    5.25    0.49
  -5 -17   3    5.48    0.46
  -5 -17   3    6.38    0.51
   5  17  -3    5.37    0.49
  -5  17   3    5.37    0.43
  -4 -17   3    0.10    0.23
   4 -17  -3   -0.10    0.25
  -4 -17   3   -0.27    0.21
  -4  17   3    0.12    0.20
   4  17  -3    0.09    0.23
  -3 -17   3   19.01    0.88
   3 -17  -3   19.55    0.94
   3  17  -3   19.11    0.92
  -3  17   3   19.90    0.90
  -2 -17   3    1.25    0.27
   2 -17  -3    0.86    0.29
   2  17  -3    0.96    0.26
  -2  17   3    0.83    0.25
   1 -17  -3    0.22    0.25
  -1 -17   3   -0.16    0.19
   1  17  -3   -0.19    0.15
  -1  17   3    0.01    0.19
   0 -17  -3    0.25    0.22
   0 -17   3    0.22    0.22
   0 -17  -3   -0.08    0.24
   0  17   3    0.27    0.21
   0  17  -3   -0.03    0.18
   1 -17   3    3.36    0.38
  -1 -17  -3    3.01    0.38
  -1 -17  -3    3.09    0.36
  -1  17  -3    2.96    0.31
   1  17   3    3.28    0.38
  -2 -17  -3   -0.02    0.19
   2 -17   3    0.16    0.22
  -2 -17  -3    0.01    0.23
  -2  17  -3    0.12    0.16
   2  17   3   -0.07    0.20
  -3 -17  -3    3.88    0.39
   3 -17   3    4.25    0.41
  -3 -17  -3    3.75    0.41
  -3  17  -3    4.21    0.33
  -4 -17  -3   -0.22    0.23
  -4 -17  -3   -0.08    0.20
   4 -17   3   -0.07    0.21
  -4  17  -3    0.05    0.13
   5 -17   3    3.41    0.41
  -5 -17  -3    3.89    0.40
  -5 -17  -3    4.01    0.43
   6 -17   3    0.14    0.24
  -6 -17  -3    0.31    0.23
   7 -17   3    1.43    0.32
  -7 -17  -3    1.23    0.30
  -8 -17  -3    0.23    0.26
   8 -17   3    0.35    0.26
  -9 -17  -3    0.30    0.28
   9 -17   3   -0.05    0.25
   9 -18  -3    0.20    0.34
   8 -18  -3    0.75    0.32
   7 -18  -3    1.27    0.36
   6 -18  -3    0.11    0.28
  -6 -18   3    0.43    0.27
  -5 -18   3    0.34    0.26
   5 -18  -3   -0.16    0.27
   5  18  -3    0.04    0.24
  -4 -18   3    2.52    0.35
   4 -18  -3    2.45    0.40
   4  18  -3    2.27    0.35
  -3 -18   3    2.28    0.33
   3 -18  -3    2.23    0.37
  -3  18   3    1.81    0.30
   3  18  -3    2.50    0.35
  -2 -18   3    2.45    0.34
   2 -18  -3    2.59    0.40
   2  18  -3    3.57    0.38
  -2  18   3    3.03    0.36
   1 -18  -3    0.76    0.29
  -1 -18   3    0.85    0.28
  -1  18   3    0.32    0.22
   1  18  -3    0.47    0.23
   0 -18   3    4.25    0.41
   0 -18  -3    3.65    0.41
   0 -18  -3    4.53    0.45
   0  18   3    4.47    0.43
   0  18  -3    4.02    0.38
   1 -18   3    0.63    0.27
  -1 -18  -3    1.15    0.30
  -1 -18  -3    0.87    0.30
   1  18   3    0.77    0.26
  -1  18  -3    0.64    0.23
   2 -18   3   13.70    0.77
  -2 -18  -3   16.08    0.84
  -2 -18  -3   15.71    0.82
  -2  18  -3   15.14    0.71
   2  18   3   15.54    0.84
   3 -18   3    3.02    0.39
  -3 -18  -3    2.31    0.38
  -3 -18  -3    2.77    0.36
   4 -18   3    6.29    0.52
  -4 -18  -3    7.31    0.54
  -4 -18  -3    6.06    0.53
   5 -18   3   -0.31    0.23
  -5 -18  -3   -0.21    0.25
   6 -18   3    1.91    0.35
   7 -18   3    0.01    0.24
   8 -18   3    0.65    0.32
  -8 -18  -3    0.58    0.29
   8 -19  -3   -0.27    0.28
   7 -19  -3    3.01    0.46
   6 -19  -3    0.85    0.34
   5 -19  -3    3.73    0.48
  -5 -19   3    4.36    0.48
   5  19  -3    4.14    0.47
  -4 -19   3    4.54    0.44
   4 -19  -3    3.39    0.46
   4  19  -3    4.19    0.44
  -3 -19   3   -0.05    0.24
   3 -19  -3    0.02    0.27
   3  19  -3    0.11    0.23
   2 -19  -3   -0.17    0.24
  -2 -19   3   -0.26    0.24
   1 -19  -3    0.40    0.29
  -1 -19   3    0.80    0.30
  -1  19   3    0.99    0.28
   0 -19   3   -0.24    0.22
   0 -19  -3    0.07    0.26
   0  19   3    0.20    0.22
  -1 -19  -3   -0.05    0.27
   1 -19   3    0.09    0.26
  -1 -19  -3    0.03    0.24
   1  19   3    0.02    0.22
  -2 -19  -3    0.15    0.23
   2 -19   3   -0.41    0.22
  -2 -19  -3    0.12    0.27
  -3 -19  -3    0.90    0.28
  -3 -19  -3    0.54    0.31
   3 -19   3    0.17    0.25
   4 -19   3    1.39    0.35
  -4 -19  -3    1.60    0.37
   5 -19   3    0.18    0.27
  -5 -19  -3   -0.13    0.27
   6 -19   3   -0.04    0.25
   7 -19   3   -0.15    0.26
   6 -20  -3    3.34    0.47
   5 -20  -3    1.40    0.39
  -4 -20   3    0.34    0.29
   4 -20  -3   -0.01    0.31
   3 -20  -3    5.65    0.54
  -3 -20   3    4.78    0.47
  -2 -20   3    0.24    0.29
   2 -20  -3    0.44    0.31
  -1 -20   3    0.00    0.26
   1 -20  -3    0.15    0.28
   0 -20   3    7.03    0.58
   0 -20  -3    5.76    0.55
   1 -20   3   -0.01    0.26
  -1 -20  -3    0.08    0.27
   1  20   3    0.39    0.26
   2 -20   3    4.41    0.49
  -2 -20  -3    4.04    0.50
   3 -20   3    1.81    0.36
  -3 -20  -3    1.20    0.36
   4 -20   3    2.12    0.39
  -4 -20  -3    2.45    0.42
   5 -20   3    0.26    0.27
   6 -20   3    0.34    0.32
   5 -21  -3   -0.37    0.29
  -4 -21   3    2.05    0.38
   4 -21  -3    1.75    0.43
  -3 -21   3    0.23    0.31
   3 -21  -3    0.25    0.32
   2 -21  -3    1.77    0.40
  -2 -21   3    1.71    0.36
   1 -21  -3   -0.11    0.31
  -1 -21   3   -0.56    0.24
   0 -21  -3    1.12    0.36
   0 -21   3    0.56    0.31
  -1 -21  -3    0.21    0.33
   1 -21   3    0.11    0.28
   2 -21   3   -0.27    0.29
  -2 -21  -3   -0.02    0.29
  -3 -21  -3    0.44    0.33
   3 -21   3    0.59    0.33
   4 -21   3   -0.43    0.23
  -4 -21  -3   -0.13    0.31
   1 -22  -3    0.64    0.38
  -1 -22   3    0.66    0.34
   0 -22  -3    1.61    0.42
   0 -22   3    1.15    0.38
 -15   0   4   -0.03    0.24
 -14   0   4    5.23    0.49
 -13   0   4    0.21    0.23
 -12   0   4    6.88    0.51
 -11   0   4    0.12    0.19
 -11   0   4    0.00    0.10
 -10   0   4  103.25    3.19
 -10   0   4  106.05    3.28
  -9   0   4    0.03    0.10
  -9   0   4    0.04    0.15
  -8   0   4   10.51    0.52
   8   0  -4   10.81    0.50
  -8   0   4    9.94    0.47
  -8   0   4   11.22    0.48
  -7   0   4    1.08    0.15
  -7   0   4    0.56    0.12
  -6   0   4   40.08    1.38
  -6   0   4   43.20    1.39
  -6   0   4   44.73    1.34
   6   0  -4   38.90    1.39
   5   0  -4    0.18    0.08
  -5   0   4    0.22    0.09
  -5   0   4   -0.03    0.07
  -5   0   4    0.27    0.10
   4   0  -4  232.46    7.19
   4   0  -4  240.48    7.20
  -4   0   4  247.00    7.20
  -4   0   4  230.79    7.19
  -4   0   4  234.50    6.66
  -3   0   4   -0.06    0.06
  -3   0   4    0.02    0.06
   3   0  -4   -0.04    0.03
  -3   0   4   -0.16    0.06
   3   0  -4   -0.14    0.06
  -2   0   4  108.04    3.33
   2   0  -4  108.84    3.32
  -2   0   4  108.54    3.08
   2   0  -4  116.57    3.33
  -2   0   4   99.02    3.32
  -1   0   4    0.12    0.05
   1   0  -4    0.08    0.05
  -1   0   4    0.03    0.05
  -1   0   4   -0.04    0.05
   1   0  -4   -0.07    0.03
   0   0   4   16.44    0.51
   0   0   4   13.87    0.50
   0   0  -4   13.44    0.49
   0   0   4   13.21    0.50
   0   0  -4   16.75    0.50
   1   0   4    1.56    0.14
  -1   0  -4    2.51    0.17
   2   0   4  143.78    4.40
   2   0   4  143.87    4.41
   2   0   4  146.49    4.09
  -2   0  -4  143.75    4.09
  -3   0  -4    0.09    0.07
  -4   0  -4   66.24    1.98
  -5   0  -4   -0.07    0.09
  -6   0  -4   46.27    1.48
  -7   0  -4    0.03    0.13
  -8   0  -4   63.70    2.02
  -9   0  -4   -0.06    0.16
 -10   0  -4    4.42    0.38
 -11   0  -4    0.04    0.19
 -12   0  -4    7.78    0.56
 -13   0  -4    0.14    0.25
 -14   0  -4    2.62    0.40
 -15  -1   4    0.13    0.26
 -15   1   4    0.40    0.27
 -14  -1   4    0.27    0.25
 -14   1   4    0.09    0.22
 -13  -1   4   -0.13    0.20
 -13   1   4    0.18    0.22
 -12  -1   4    0.03    0.09
 -12  -1   4   -0.24    0.17
 -12   1   4    0.19    0.21
 -11  -1   4    8.24    0.39
 -11  -1   4    8.26    0.53
 -11   1   4    8.17    0.52
 -11   1   4    8.77    0.36
 -10  -1   4   21.69    0.80
 -10  -1   4   20.79    0.89
 -10   1   4   21.71    0.88
 -10   1   4   20.91    0.78
  -9  -1   4    1.87    0.26
  -9  -1   4    2.01    0.19
  -9   1   4    2.10    0.26
  -9   1   4    2.04    0.19
  -8  -1   4   60.14    1.95
  -8  -1   4   63.55    2.02
   8  -1  -4   64.18    1.79
   8  -1  -4   63.59    2.05
  -8  -1   4   59.44    2.01
  -8   1   4   61.88    2.00
  -8   1   4   62.95    2.01
   8   1  -4   61.32    2.05
  -8   1   4   59.77    1.94
   7  -1  -4   20.62    0.82
   7  -1  -4   22.25    0.70
  -7  -1   4   23.85    0.83
  -7  -1   4   22.18    0.82
  -7  -1   4   23.22    0.83
  -7   1   4   20.86    0.81
   7   1  -4   23.11    0.85
  -7   1   4   21.51    0.80
  -7   1   4   22.32    0.81
  -6  -1   4  106.08    3.13
  -6  -1   4  104.36    3.33
   6  -1  -4  111.65    3.04
  -6  -1   4  106.51    3.34
   6  -1  -4  104.96    3.34
  -6   1   4  111.00    3.33
  -6   1   4  108.88    3.33
  -6   1   4  104.20    3.12
   6   1  -4  103.75    3.35
   5  -1  -4   39.10    1.13
  -5  -1   4   39.06    1.26
  -5  -1   4   36.67    1.20
   5  -1  -4   37.83    1.26
  -5  -1   4   35.97    1.25
  -5   1   4   39.22    1.26
  -5   1   4   36.58    1.25
   5   1  -4   36.60    1.26
  -5   1   4   37.82    1.19
  -4  -1   4    0.22    0.09
   4  -1  -4    0.00    0.08
   4  -1  -4    0.17    0.08
  -4  -1   4    0.20    0.08
   4   1  -4    0.20    0.08
  -4   1   4    0.38    0.10
  -4   1   4    0.02    0.08
  -4   1   4    0.10    0.08
   3  -1  -4  141.82    3.91
  -3  -1   4  139.10    4.24
  -3  -1   4  136.35    3.92
  -3  -1   4  140.24    4.24
   3  -1  -4  136.17    4.23
  -3   1   4  138.34    3.92
  -3   1   4  141.66    4.24
   3   1  -4  133.70    4.23
  -3   1   4  137.42    4.24
  -2  -1   4   42.39    1.27
   2  -1  -4   44.32    1.37
  -2  -1   4   41.83    1.37
  -2  -1   4   43.80    1.37
   2  -1  -4   43.02    1.37
   2  -1  -4   42.22    1.27
  -2   1   4   40.75    1.37
   2   1  -4   43.35    1.36
  -2   1   4   43.52    1.27
   2   1  -4   39.92    1.36
   1  -1  -4    5.38    0.25
   1  -1  -4    6.08    0.25
  -1  -1   4    5.98    0.25
  -1  -1   4    6.17    0.25
  -1  -1   4    5.86    0.25
  -1   1   4    5.95    0.25
  -1   1   4    5.52    0.25
   1   1  -4    6.12    0.25
   1   1  -4    5.42    0.24
  -1   1   4    5.43    0.25
   0  -1  -4  349.26   10.20
   0  -1  -4  326.71   10.20
   0  -1   4  335.08    9.42
   0  -1   4  336.83   10.20
   0  -1   4  353.45   10.20
   0   1   4  351.14   10.20
   0   1   4  338.87    9.43
   0   1  -4  340.25   10.20
   0   1  -4  328.33   10.20
   0   1   4  330.82   10.20
  -1  -1  -4    3.12    0.13
   1  -1   4    3.07    0.18
   1  -1   4    3.13    0.14
  -1  -1  -4    2.80    0.13
  -1  -1  -4    3.24    0.19
   1  -1   4    2.94    0.14
   1   1   4    2.74    0.18
   1   1   4    3.04    0.15
   2  -1   4  243.62    6.90
  -2  -1  -4  248.09    6.92
   2   1   4  248.07    6.92
  -2   1  -4  246.76    6.91
   2   1   4  249.06    7.45
  -3  -1  -4   61.38    1.85
  -3   1  -4   63.25    1.84
   3   1   4   62.05    1.91
  -4  -1  -4    4.83    0.28
  -4   1  -4    4.34    0.26
  -5  -1  -4    0.90    0.15
  -5   1  -4    0.90    0.15
  -6  -1  -4    2.87    0.25
  -6   1  -4    2.82    0.24
  -7  -1  -4    2.70    0.26
  -7   1  -4    1.72    0.22
  -8  -1  -4   16.27    0.71
  -8   1  -4   15.67    0.69
  -9  -1  -4    0.21    0.18
  -9   1  -4    0.13    0.17
 -10  -1  -4    0.29    0.21
 -10   1  -4    0.09    0.18
 -11  -1  -4   15.18    0.76
 -11   1  -4   14.16    0.72
 -12  -1  -4    0.25    0.23
 -12   1  -4    0.21    0.22
 -13  -1  -4    3.54    0.43
 -13   1  -4    3.98    0.43
 -14  -1  -4   -0.16    0.24
 -14   1  -4   -0.05    0.24
 -15  -2   4   -0.17    0.24
 -15   2   4    0.34    0.27
 -14  -2   4    1.20    0.31
 -14   2   4    2.06    0.35
 -13  -2   4   -0.05    0.21
 -13   2   4    0.31    0.22
 -12  -2   4    3.46    0.23
 -12  -2   4    3.81    0.40
 -12   2   4    3.28    0.36
 -11  -2   4    0.06    0.19
 -11  -2   4    0.08    0.13
 -11   2   4    0.07    0.09
 -11   2   4    0.08    0.18
 -10  -2   4    2.11    0.30
 -10  -2   4    2.92    0.24
 -10   2   4    1.69    0.19
 -10   2   4    1.65    0.27
  -9  -2   4    0.30    0.13
  -9  -2   4    0.19    0.17
  -9   2   4    0.36    0.17
  -9   2   4    0.17    0.11
  -8  -2   4    8.48    0.47
   8  -2  -4    7.70    0.34
   8  -2  -4    7.93    0.42
  -8  -2   4    8.58    0.40
  -8   2   4    7.04    0.37
  -8   2   4    7.98    0.44
  -8   2   4    7.41    0.38
   8   2  -4    7.62    0.43
  -7  -2   4   44.93    1.56
  -7  -2   4   46.12    1.52
   7  -2  -4   48.69    1.41
   7  -2  -4   47.01    1.58
  -7  -2   4   48.69    1.58
  -7   2   4   47.09    1.50
  -7   2   4   48.28    1.56
  -7   2   4   46.82    1.55
   7   2  -4   46.23    1.59
   6  -2  -4    1.26    0.17
  -6  -2   4    1.91    0.18
   6   2  -4    1.61    0.18
  -6   2   4    1.73    0.19
  -6   2   4    1.42    0.16
   5  -2  -4    0.20    0.09
  -5  -2   4    0.15    0.09
   5  -2  -4    0.15    0.08
  -5  -2   4    0.05    0.08
   5   2  -4    0.05    0.08
  -5   2   4    0.05    0.07
  -5   2   4    0.15    0.08
  -5   2   4    0.06    0.09
   4  -2  -4    0.11    0.07
   4  -2  -4    0.04    0.08
  -4  -2   4    0.10    0.08
  -4   2   4    0.25    0.09
  -4   2   4    0.05    0.07
  -4   2   4    0.17    0.08
   4   2  -4    0.16    0.08
  -3  -2   4   36.00    1.18
  -3  -2   4   36.59    1.11
   3  -2  -4   35.34    1.18
   3  -2  -4   36.95    1.09
  -3  -2   4   35.68    1.18
   3  -2  -4   34.55    1.17
  -3   2   4   35.73    1.18
  -3   2   4   34.72    1.18
   3   2  -4   36.44    1.18
   3   2  -4   34.27    1.17
  -3   2   4   35.25    1.09
   2  -2  -4   17.46    0.63
   2  -2  -4   17.15    0.59
  -2  -2   4   16.94    0.62
  -2  -2   4   17.69    0.59
  -2  -2   4   17.84    0.63
   2  -2  -4   18.05    0.63
  -2   2   4   17.15    0.63
   2   2  -4   17.74    0.62
   2   2  -4   18.41    0.63
  -2   2   4   18.27    0.59
  -1  -2   4    9.46    0.37
   1  -2  -4    9.62    0.38
   1  -2  -4    9.38    0.38
   1  -2  -4   10.25    0.39
  -1  -2   4   10.12    0.38
  -1  -2   4    9.91    0.36
   1   2  -4    9.81    0.37
  -1   2   4   10.02    0.37
  -1   2   4   10.47    0.39
   1   2  -4   10.35    0.38
  -1   2   4    9.53    0.38
   0  -2   4   63.53    1.81
   0  -2  -4   61.34    1.83
   0  -2   4   61.98    1.94
   0  -2  -4   62.47    1.94
   0  -2   4   63.30    1.94
   0  -2  -4   61.95    1.94
   0   2   4   61.29    1.95
   0   2  -4   64.51    1.93
   0   2   4   64.66    1.95
   0   2  -4   61.36    1.93
   0   2   4   61.24    1.82
  -1  -2  -4    9.97    0.35
   1  -2   4    9.33    0.33
  -1  -2  -4    9.79    0.35
   1  -2   4    9.62    0.33
  -1  -2  -4    9.07    0.37
   1  -2   4    9.36    0.35
   1   2   4   10.10    0.36
   1   2   4    9.15    0.37
   1   2   4    9.65    0.36
   2  -2   4    1.36    0.12
  -2  -2  -4    1.30    0.07
  -2  -2  -4    1.08    0.12
  -2  -2  -4    1.37    0.07
   2   2   4    1.51    0.11
  -2   2  -4    1.46    0.12
   3  -2   4    0.23    0.08
  -3  -2  -4    0.09    0.08
  -3   2  -4    0.05    0.07
   3   2   4    0.00    0.04
  -4  -2  -4  115.10    3.35
  -4   2  -4  115.93    3.32
   4   2   4  115.70    3.51
  -5  -2  -4   22.75    0.83
   5   2   4   24.24    0.77
  -5   2  -4   23.23    0.81
  -6  -2  -4   22.96    0.87
  -6   2  -4   24.19    0.84
  -7  -2  -4    1.76    0.24
  -7   2  -4    2.53    0.24
  -8  -2  -4    0.65    0.20
  -8   2  -4    1.19    0.20
  -9  -2  -4    0.97    0.24
  -9   2  -4    1.14    0.22
 -10  -2  -4   13.61    0.70
 -10   2  -4   13.11    0.65
 -11  -2  -4    0.44    0.23
 -11   2  -4    0.72    0.23
 -12  -2  -4    1.37    0.30
 -12   2  -4    1.06    0.26
 -13  -2  -4    0.00    0.24
 -13   2  -4    0.10    0.23
 -14  -2  -4    0.10    0.27
 -14   2  -4    0.30    0.26
 -15  -3   4    4.41    0.50
 -15   3   4    4.70    0.48
 -14  -3   4    0.29    0.27
 -14   3   4    0.70    0.26
 -13  -3   4    6.27    0.52
 -13   3   4    6.71    0.50
 -12  -3   4    1.57    0.31
 -12  -3   4    1.48    0.17
 -12   3   4    1.53    0.28
 -11  -3   4    5.08    0.45
 -11  -3   4    5.83    0.34
 -11   3   4    6.36    0.45
 -11   3   4    5.99    0.26
 -10  -3   4   25.94    1.04
 -10  -3   4   25.27    0.95
 -10   3   4   26.93    0.90
 -10   3   4   24.52    0.98
  -9  -3   4    9.70    0.54
  -9  -3   4    8.52    0.44
  -9   3   4    9.95    0.42
  -9   3   4    9.73    0.50
  -8  -3   4   31.55    1.17
   8  -3  -4   34.23    1.19
   8  -3  -4   33.56    1.04
  -8  -3   4   32.63    1.16
  -8   3   4   33.11    1.14
  -8   3   4   34.11    1.14
   8   3  -4   32.60    1.19
  -8   3   4   32.60    1.13
   7  -3  -4    8.50    0.42
  -7  -3   4    8.84    0.42
   7  -3  -4    9.12    0.38
  -7  -3   4    8.89    0.46
  -7   3   4    8.11    0.39
   7   3  -4    7.93    0.42
  -7   3   4    8.53    0.40
  -7   3   4    9.46    0.44
   6  -3  -4    5.60    0.30
  -6  -3   4    5.84    0.33
  -6  -3   4    6.24    0.36
   6  -3  -4    5.95    0.33
  -6  -3   4    6.14    0.33
  -6   3   4    6.01    0.32
  -6   3   4    6.19    0.33
   6   3  -4    5.82    0.33
  -6   3   4    6.20    0.32
  -5  -3   4   21.66    0.79
   5  -3  -4   22.87    0.82
  -5  -3   4   22.27    0.82
  -5  -3   4   22.93    0.83
   5  -3  -4   23.05    0.75
  -5   3   4   22.92    0.82
  -5   3   4   23.66    0.82
  -5   3   4   22.18    0.77
   5   3  -4   22.96    0.83
  -4  -3   4  176.41    5.04
  -4  -3   4  180.08    5.45
   4  -3  -4  178.74    5.02
   4  -3  -4  179.79    5.44
  -4  -3   4  168.92    5.44
  -4   3   4  180.87    5.02
  -4   3   4  185.79    5.44
   4   3  -4  180.54    5.45
  -4   3   4  172.94    5.44
   4   3  -4  174.17    5.44
  -3  -3   4   65.10    2.10
  -3  -3   4   65.84    2.10
   3  -3  -4   65.22    2.10
   3  -3  -4   67.09    1.95
  -3  -3   4   64.31    1.95
   3  -3  -4   68.70    2.11
   3   3  -4   66.62    2.10
  -3   3   4   65.39    1.93
  -3   3   4   69.14    2.10
   3   3  -4   66.64    2.10
  -3   3   4   64.74    2.10
  -2  -3   4  121.30    3.87
   2  -3  -4  129.03    3.60
   2  -3  -4  130.53    3.88
  -2  -3   4  126.07    3.58
  -2  -3   4  128.21    3.88
   2  -3  -4  121.93    3.87
   2   3  -4  125.60    3.87
   2   3  -4  128.35    3.87
  -2   3   4  122.70    3.56
  -2   3   4  129.15    3.88
  -2   3   4  124.24    3.88
  -1  -3   4   24.17    0.77
  -1  -3   4   24.49    0.83
   1  -3  -4   23.97    0.84
  -1  -3   4   25.51    0.84
   1  -3  -4   24.57    0.80
   1  -3  -4   24.56    0.84
  -1   3   4   24.16    0.84
   1   3  -4   25.82    0.83
   1   3  -4   24.37    0.82
  -1   3   4   25.88    0.78
  -1   3   4   25.32    0.85
   0  -3  -4   24.99    0.81
   0  -3  -4   24.33    0.79
   0  -3   4   23.80    0.75
   0  -3  -4   24.58    0.81
   0  -3   4   23.77    0.80
   0  -3  -4   23.77    0.77
   0   3   4   23.50    0.76
   0   3   4   24.58    0.82
   0   3  -4   24.04    0.79
   0   3   4   25.02    0.82
   0   3  -4   23.12    0.78
   1  -3   4    2.96    0.17
  -1  -3  -4    3.29    0.17
  -1  -3  -4    3.36    0.17
   1  -3   4    3.41    0.16
  -1  -3  -4    3.35    0.20
  -1  -3  -4    3.47    0.21
  -1   3  -4    3.34    0.12
   1   3   4    3.20    0.20
   1   3   4    3.10    0.18
  -2  -3  -4   19.33    0.68
   2  -3   4   20.71    0.65
  -2  -3  -4   19.37    0.65
  -2  -3  -4   20.16    0.69
  -2  -3  -4   19.67    0.65
   2  -3   4   20.42    0.64
   2   3   4   19.65    0.68
  -2   3  -4   20.93    0.65
  -3  -3  -4    2.22    0.19
   3  -3   4    2.83    0.19
   3   3   4    3.04    0.17
  -3   3  -4    2.81    0.19
  -4  -3  -4   18.49    0.69
   4   3   4   18.17    0.64
  -4   3  -4   19.42    0.65
  -5  -3  -4   31.62    1.07
  -5   3  -4   31.77    1.02
   5   3   4   30.63    1.02
  -6  -3  -4    0.00    0.13
   6   3   4    0.17    0.08
  -6   3  -4    0.04    0.11
  -7  -3  -4    1.81    0.25
  -7   3  -4    2.34    0.23
  -8  -3  -4   13.89    0.67
  -8   3  -4   14.47    0.62
  -9  -3  -4    6.92    0.48
  -9   3  -4    6.87    0.43
 -10  -3  -4    1.97    0.31
 -10   3  -4    2.22    0.28
 -11  -3  -4    1.55    0.30
 -11   3  -4    1.96    0.29
 -12  -3  -4    9.46    0.64
 -12   3  -4    9.58    0.59
 -13  -3  -4    6.66    0.57
 -13   3  -4    5.96    0.51
 -14  -3  -4    0.25    0.29
 -15  -4   4    1.61    0.38
 -14  -4   4    1.33    0.34
 -14   4   4    1.93    0.33
 -13  -4   4    0.17    0.24
 -13  -4   4    0.35    0.10
 -13   4   4    0.53    0.24
 -12  -4   4    8.52    0.41
 -12  -4   4    7.94    0.57
 -12   4   4    7.89    0.53
 -11  -4   4    0.99    0.25
 -11  -4   4    0.87    0.16
 -11   4   4    0.65    0.21
 -10  -4   4   36.64    1.35
 -10  -4   4   36.95    1.29
 -10   4   4   37.97    1.22
 -10   4   4   35.14    1.28
  -9  -4   4   14.41    0.70
  -9  -4   4   14.84    0.63
  -9   4   4   15.70    0.59
  -9   4   4   14.43    0.65
   8  -4  -4   59.80    1.77
  -8  -4   4   58.18    1.88
  -8  -4   4   55.64    1.92
  -8   4   4   59.13    1.90
   8   4  -4   59.49    1.97
  -8   4   4   59.68    1.90
  -8   4   4   56.69    1.82
   7  -4  -4    4.70    0.32
  -7  -4   4    5.45    0.33
   7  -4  -4    5.55    0.30
  -7  -4   4    5.38    0.37
  -7  -4   4    5.25    0.32
  -7   4   4    5.07    0.32
  -7   4   4    5.33    0.30
  -7   4   4    4.90    0.30
   7   4  -4    5.29    0.33
  -6  -4   4   52.40    1.67
   6  -4  -4   52.98    1.75
  -6  -4   4   50.89    1.75
  -6  -4   4   53.56    1.76
  -6  -4   4   55.45    1.52
   6  -4  -4   54.08    1.61
  -6   4   4   51.47    1.73
  -6   4   4   56.36    1.74
  -6   4   4   52.70    1.63
   6   4  -4   50.84    1.76
  -5  -4   4    0.42    0.11
  -5  -4   4    0.47    0.13
   5  -4  -4    0.48    0.12
  -5  -4   4    0.55    0.12
   5  -4  -4    0.60    0.12
  -5   4   4    0.60    0.12
   5   4  -4    0.54    0.12
  -5   4   4    0.52    0.11
  -5   4   4    0.86    0.12
  -4  -4   4    0.06    0.08
   4  -4  -4   -0.02    0.08
   4  -4  -4   -0.06    0.09
  -4  -4   4    0.03    0.09
  -4  -4   4    0.05    0.09
  -4   4   4    0.15    0.09
   4   4  -4   -0.02    0.08
   4   4  -4    0.01    0.06
  -4   4   4    0.08    0.08
  -4   4   4    0.10    0.08
  -3  -4   4    9.94    0.40
  -3  -4   4    9.14    0.41
   3  -4  -4   10.06    0.42
  -3  -4   4    7.68    0.39
   3  -4  -4    9.57    0.40
   3  -4  -4    9.96    0.41
  -3   4   4   10.30    0.42
  -3   4   4    9.15    0.40
   3   4  -4   10.25    0.41
  -3   4   4   10.07    0.37
   3   4  -4    9.36    0.41
   2  -4  -4   13.79    0.55
  -2  -4   4   14.63    0.52
  -2  -4   4   14.94    0.56
   2  -4  -4   14.95    0.54
  -2  -4   4   14.50    0.55
   2  -4  -4   14.93    0.56
  -2   4   4   14.79    0.56
   2   4  -4   14.46    0.55
  -2   4   4   14.97    0.56
   2   4  -4   15.20    0.55
  -2   4   4   14.47    0.50
   1  -4  -4    4.38    0.23
  -1  -4   4    4.03    0.22
   1  -4  -4    4.19    0.23
   1  -4  -4    4.63    0.25
  -1  -4   4    4.06    0.21
   1   4  -4    4.37    0.22
  -1   4   4    4.01    0.22
  -1   4   4    4.11    0.23
   1   4  -4    4.72    0.22
  -1   4   4    3.92    0.21
   0  -4  -4    1.27    0.12
   0  -4  -4    1.01    0.13
   0  -4   4    1.34    0.11
   0  -4  -4    1.10    0.12
   0  -4  -4    1.31    0.12
   0  -4   4    1.23    0.11
   0   4  -4    1.18    0.10
   0   4   4    1.18    0.12
   0   4  -4    1.33    0.11
   0   4   4    1.03    0.11
   0   4   4    1.05    0.11
   1  -4   4    1.11    0.10
   1  -4   4    1.28    0.10
  -1  -4  -4    0.86    0.13
  -1  -4  -4    0.93    0.10
  -1  -4  -4    0.94    0.10
  -1  -4  -4    1.13    0.12
  -1   4  -4    1.26    0.07
   1   4   4    0.92    0.10
  -1   4  -4    0.84    0.07
   1   4   4    1.02    0.12
  -2  -4  -4   75.02    2.27
  -2  -4  -4   71.69    2.15
   2  -4   4   75.06    2.24
  -2  -4  -4   71.79    2.26
   2  -4   4   73.29    2.10
  -2  -4  -4   73.27    2.16
   2   4   4   71.26    2.28
  -3  -4  -4   69.43    2.05
  -3  -4  -4   65.85    2.05
  -3  -4  -4   69.75    2.12
   3  -4   4   69.60    2.00
   3  -4   4   69.69    2.11
  -3  -4  -4   69.31    2.12
   3   4   4   69.46    2.16
  -3   4  -4   67.09    1.99
  -4  -4  -4    1.60    0.18
   4  -4   4    1.98    0.16
   4   4   4    1.95    0.15
  -5  -4  -4    9.83    0.49
   5   4   4   11.24    0.44
  -6  -4  -4   71.72    2.26
  -6   4  -4   71.93    2.19
   6   4   4   76.48    2.33
  -7  -4  -4    1.06    0.22
  -7   4  -4    1.09    0.18
  -8  -4  -4   58.49    1.94
  -8   4  -4   60.62    1.87
  -9  -4  -4   10.40    0.59
  -9   4  -4   10.76    0.54
 -10  -4  -4    0.78    0.25
 -10   4  -4    0.19    0.17
 -11  -4  -4    1.78    0.33
 -11   4  -4    1.30    0.25
 -12  -4  -4    4.99    0.49
 -12   4  -4    5.99    0.47
 -13  -4  -4    0.13    0.25
 -14  -4  -4    1.09    0.34
 -15  -5   4    0.13    0.28
 -14  -5   4    2.16    0.38
 -13  -5   4    1.26    0.31
 -13  -5   4    0.67    0.14
 -13   5   4    0.96    0.25
 -12  -5   4    5.29    0.48
 -12  -5   4    5.76    0.35
 -12   5   4    6.23    0.46
 -11  -5   4    0.25    0.22
 -11  -5   4    0.24    0.14
 -11   5   4   -0.05    0.16
 -10  -5   4    9.02    0.47
 -10  -5   4    9.69    0.57
 -10   5   4    8.91    0.39
 -10   5   4    8.76    0.50
  -9  -5   4   25.09    0.99
   9  -5  -4   23.94    0.86
  -9  -5   4   25.59    0.95
  -9   5   4   24.22    0.91
  -9   5   4   24.60    0.88
  -8  -5   4    1.99    0.27
  -8  -5   4    2.39    0.23
   8  -5  -4    1.81    0.21
  -8   5   4    2.23    0.24
   8   5  -4    1.91    0.23
  -8   5   4    2.14    0.20
  -7  -5   4    6.24    0.41
   7  -5  -4    6.62    0.35
  -7  -5   4    6.81    0.38
   7  -5  -4    6.45    0.37
  -7   5   4    6.63    0.34
  -7   5   4    6.96    0.35
   7   5  -4    6.28    0.38
  -7   5   4    6.39    0.36
  -6  -5   4    5.69    0.36
  -6  -5   4    5.71    0.34
  -6  -5   4    5.92    0.23
   6  -5  -4    5.46    0.33
   6  -5  -4    5.95    0.33
  -6  -5   4    6.07    0.34
   6   5  -4    5.85    0.35
  -6   5   4    5.33    0.31
  -6   5   4    5.68    0.31
  -6   5   4    5.54    0.31
  -5  -5   4   51.91    1.65
  -5  -5   4   48.66    1.55
  -5  -5   4   48.07    1.64
   5  -5  -4   50.15    1.64
   5  -5  -4   50.48    1.52
  -5   5   4   49.83    1.63
   5   5  -4   50.59    1.65
  -5   5   4   51.08    1.63
  -5   5   4   43.22    1.48
  -4  -5   4    0.31    0.11
  -4  -5   4    0.56    0.12
   4  -5  -4    0.24    0.12
   4  -5  -4    0.30    0.10
   4   5  -4    0.16    0.09
  -4   5   4    0.38    0.11
  -4   5   4    0.19    0.07
  -4   5   4    0.43    0.10
  -3  -5   4   23.39    0.78
  -3  -5   4   23.28    0.83
   3  -5  -4   22.68    0.78
   3  -5  -4   21.69    0.82
  -3   5   4   24.79    0.83
   3   5  -4   23.24    0.83
  -3   5   4   22.12    0.82
   3   5  -4   22.54    0.82
  -2  -5   4   41.67    1.41
  -2  -5   4   42.69    1.30
   2  -5  -4   42.84    1.42
   2  -5  -4   43.15    1.33
  -2   5   4   45.47    1.42
   2   5  -4   43.72    1.41
  -2   5   4   42.86    1.28
  -2   5   4   41.36    1.41
   2   5  -4   41.57    1.40
  -1  -5   4   34.04    1.16
  -1  -5   4   34.16    1.06
   1  -5  -4   35.27    1.18
   1  -5  -4   34.57    1.17
   1  -5  -4   34.72    1.11
  -1   5   4   35.84    1.07
  -1   5   4   35.41    1.18
   1   5  -4   34.37    1.15
   1   5  -4   37.18    1.16
   0  -5   4   57.76    1.65
   0  -5   4   57.08    1.80
   0  -5  -4   56.87    1.72
   0  -5  -4   57.89    1.82
   0  -5  -4   55.54    1.82
   0  -5  -4   57.41    1.68
   0   5   4   55.47    1.82
   0   5  -4   56.47    1.78
   0   5  -4   57.23    1.78
   0   5   4   56.64    1.68
  -1  -5  -4   56.04    1.73
   1  -5   4   54.04    1.57
  -1  -5  -4   55.45    1.65
  -1  -5  -4   52.78    1.73
  -1  -5  -4   54.14    1.62
   1  -5   4   55.23    1.71
   1   5   4   55.26    1.63
   1   5   4   52.89    1.74
  -1   5  -4   53.13    1.68
  -1   5  -4   53.27    1.68
  -2  -5  -4    9.52    0.38
   2  -5   4    9.29    0.35
  -2  -5  -4    9.33    0.38
   2  -5   4    9.89    0.36
  -2  -5  -4    9.68    0.41
  -2  -5  -4    9.52    0.41
   2   5   4    9.34    0.40
   3  -5   4    0.03    0.05
  -3  -5  -4   -0.03    0.08
  -3  -5  -4    0.22    0.07
  -3  -5  -4   -0.04    0.09
   3  -5   4    0.03    0.06
  -3  -5  -4   -0.04    0.06
   3   5   4    0.03    0.07
  -4  -5  -4    0.26    0.07
  -4  -5  -4    0.30    0.06
  -4  -5  -4    0.38    0.13
  -4  -5  -4    0.14    0.11
   4   5   4    0.32    0.09
  -4   5  -4    0.54    0.10
  -5  -5  -4   57.25    1.87
   5   5   4   61.73    1.94
  -5   5  -4   60.99    1.79
  -6  -5  -4    7.46    0.45
  -6   5  -4    8.04    0.39
   6   5   4    8.22    0.39
  -7   5  -4   16.81    0.64
  -8  -5  -4    1.30    0.25
  -8   5  -4    0.21    0.09
  -9  -5  -4    8.82    0.55
  -9   5  -4    8.62    0.47
 -10  -5  -4    0.28    0.23
 -10   5  -4    0.27    0.19
 -11  -5  -4    0.43    0.24
 -12  -5  -4    0.20    0.24
 -13  -5  -4    1.30    0.34
 -14  -5  -4    0.03    0.27
 -15  -6   4    0.26    0.29
 -14  -6   4    0.38    0.28
 -13  -6   4    0.52    0.15
 -13  -6   4    0.33    0.26
 -12  -6   4    8.62    0.61
 -12  -6   4   10.04    0.49
 -11  -6   4    0.67    0.25
 -11  -6   4    0.90    0.19
 -11   6   4    0.71    0.22
 -10  -6   4    0.97    0.27
 -10  -6   4    2.06    0.24
 -10   6   4    1.92    0.17
 -10   6   4    1.99    0.26
   9  -6  -4    0.16    0.16
  -9  -6   4    0.11    0.19
  -9  -6   4    0.32    0.15
  -9   6   4    0.32    0.17
  -9   6   4    0.06    0.12
  -8  -6   4   17.62    0.75
   8  -6  -4   19.83    0.73
  -8  -6   4   17.83    0.79
   8   6  -4   19.18    0.80
  -8   6   4   18.98    0.72
  -7  -6   4   26.63    0.99
   7  -6  -4   26.59    0.92
  -7  -6   4   26.58    1.00
   7  -6  -4   26.32    1.00
  -7   6   4   27.94    0.96
  -7   6   4   25.46    0.95
   7   6  -4   26.65    1.02
  -6  -6   4   29.80    1.09
  -6  -6   4   29.22    1.05
   6  -6  -4   30.77    1.02
  -6  -6   4   31.41    0.91
   6  -6  -4   28.76    1.07
  -6  -6   4   32.93    1.11
  -6   6   4   30.16    1.06
  -6   6   4   25.66    0.96
  -6   6   4   31.34    1.06
   6   6  -4   30.20    1.10
  -5  -6   4   11.00    0.50
   5  -6  -4   10.73    0.50
  -5  -6   4   11.57    0.51
  -5  -6   4   11.91    0.41
  -5  -6   4   11.87    0.52
   5  -6  -4   10.96    0.48
  -5   6   4   11.09    0.44
   5   6  -4   10.85    0.51
  -5   6   4   10.65    0.48
  -5   6   4   10.66    0.48
  -4  -6   4    2.83    0.24
   4  -6  -4    2.74    0.22
   4  -6  -4    2.39    0.21
  -4  -6   4    2.52    0.22
  -4   6   4    2.64    0.19
  -4   6   4    2.78    0.22
   4   6  -4    2.95    0.22
  -4   6   4    2.61    0.21
  -3  -6   4    7.43    0.34
   3  -6  -4    7.23    0.36
   3  -6  -4    6.76    0.35
  -3  -6   4    6.65    0.34
  -3   6   4    6.46    0.29
   3   6  -4    6.82    0.35
  -3   6   4    6.78    0.34
  -3   6   4    7.75    0.36
   3   6  -4    6.47    0.34
   2  -6  -4   12.69    0.53
   2  -6  -4   13.58    0.53
  -2  -6   4   12.97    0.48
  -2  -6   4   12.95    0.52
   2   6  -4   13.55    0.52
   2   6  -4   12.31    0.52
  -2   6   4   13.18    0.53
  -2   6   4   12.20    0.52
  -1  -6   4    2.71    0.18
  -1  -6   4    2.43    0.18
   1  -6  -4    2.61    0.22
   1  -6  -4    2.81    0.20
   1  -6  -4    2.18    0.18
  -1   6   4    2.28    0.19
   1   6  -4    2.18    0.17
   1   6  -4    2.60    0.18
  -1   6   4    2.27    0.17
   0  -6  -4    5.28    0.31
   0  -6  -4    4.99    0.26
   0  -6   4    5.02    0.26
   0  -6   4    4.82    0.23
   0  -6  -4    4.72    0.27
   0  -6  -4    5.52    0.29
   0   6  -4    5.19    0.25
   0   6   4    5.12    0.28
   0   6   4    5.37    0.26
   0   6  -4    4.90    0.24
  -1  -6  -4   12.43    0.48
   1  -6   4   12.29    0.42
  -1  -6  -4   12.68    0.50
  -1  -6  -4   12.51    0.49
   1  -6   4   12.41    0.48
  -1  -6  -4   12.02    0.50
   1   6   4   12.98    0.48
   1   6   4   11.47    0.50
  -1   6  -4   12.09    0.44
  -1   6  -4   12.99    0.45
  -2  -6  -4   49.62    1.51
  -2  -6  -4   48.02    1.59
   2  -6   4   51.65    1.57
   2  -6   4   49.14    1.43
  -2  -6  -4   47.48    1.52
  -2  -6  -4   49.36    1.59
   2   6   4   48.21    1.61
  -3  -6  -4    2.56    0.22
   3  -6   4    2.76    0.17
  -3  -6  -4    2.34    0.21
  -3  -6  -4    2.65    0.19
   3  -6   4    2.49    0.16
  -3  -6  -4    3.12    0.19
   3   6   4    2.55    0.20
   4  -6   4   44.33    1.31
  -4  -6  -4   41.72    1.40
   4  -6   4   44.04    1.38
  -4  -6  -4   42.45    1.38
  -4  -6  -4   44.06    1.41
  -4  -6  -4   43.61    1.41
   4   6   4   45.29    1.47
  -4   6  -4   45.05    1.31
   5  -6   4    0.00    0.08
  -5  -6  -4    0.07    0.14
  -5  -6  -4    0.21    0.07
  -5  -6  -4    0.16    0.07
   5   6   4    0.14    0.10
  -5   6  -4    0.02    0.09
  -6  -6  -4   21.41    0.85
  -6   6  -4   21.50    0.74
  -7  -6  -4   56.30    1.86
  -7   6  -4   57.26    1.74
  -8  -6  -4    7.32    0.50
  -8   6  -4    7.97    0.41
  -9  -6  -4    2.44    0.33
  -9   6  -4    2.50    0.26
 -10  -6  -4   13.05    0.72
 -11  -6  -4    0.27    0.24
 -12  -6  -4    2.54    0.39
 -13  -6  -4    0.42    0.28
 -14  -6  -4    0.59    0.32
 -14  -7   4    1.77    0.38
 -13  -7   4    3.23    0.42
 -12  -7   4    2.47    0.37
 -12  -7   4    2.26    0.26
 -11  -7   4    0.84    0.20
 -11  -7   4    1.38    0.30
 -10  -7   4    0.21    0.22
 -10  -7   4    0.61    0.18
 -10   7   4    0.29    0.14
 -10   7   4    0.45    0.11
  -9  -7   4    8.35    0.54
  -9  -7   4    9.61    0.50
   9  -7  -4    9.69    0.48
  -9   7   4    8.96    0.42
  -9   7   4    9.25    0.47
  -8  -7   4    1.77    0.26
  -8  -7   4    1.91    0.24
   8  -7  -4    1.60    0.22
  -8   7   4    1.83    0.22
  -8   7   4    1.64    0.19
   8   7  -4    2.00    0.26
   7  -7  -4   10.33    0.50
  -7  -7   4   10.68    0.54
  -7  -7   4   11.18    0.53
  -7   7   4    9.87    0.45
   7   7  -4   11.44    0.55
  -7   7   4    9.31    0.46
   6  -7  -4    3.47    0.28
  -6  -7   4    4.61    0.33
  -6  -7   4    4.16    0.22
   6  -7  -4    3.69    0.29
  -6  -7   4    3.36    0.29
  -6   7   4    3.12    0.25
  -6   7   4    3.51    0.26
   6   7  -4    4.03    0.30
  -6   7   4    3.66    0.27
  -5  -7   4    9.09    0.46
  -5  -7   4    8.67    0.44
  -5  -7   4    8.92    0.36
  -5  -7   4    8.91    0.44
   5  -7  -4    8.46    0.43
   5  -7  -4    8.11    0.42
  -5   7   4    9.49    0.43
   5   7  -4    8.91    0.45
  -5   7   4    8.79    0.43
  -5   7   4    8.67    0.38
  -4  -7   4   20.81    0.75
   4  -7  -4   20.93    0.80
   4  -7  -4   20.03    0.76
  -4  -7   4   20.88    0.80
  -4  -7   4   21.95    0.82
   4   7  -4   19.42    0.79
  -4   7   4   20.16    0.78
  -4   7   4   20.45    0.68
  -4   7   4   21.90    0.80
  -3  -7   4   35.30    1.14
  -3  -7   4   30.25    1.02
   3  -7  -4   29.31    1.11
   3  -7  -4   31.06    1.06
   3   7  -4   35.73    1.13
  -3   7   4   29.86    0.97
  -3   7   4   29.66    1.10
   3   7  -4   31.10    1.11
  -3   7   4   33.36    1.12
   2  -7  -4   41.21    1.36
   2  -7  -4   39.76    1.43
  -2  -7   4   43.80    1.31
  -2  -7   4   41.50    1.43
   2   7  -4   43.44    1.44
  -2   7   4   42.56    1.44
  -2   7   4   44.69    1.45
   2   7  -4   44.74    1.44
  -2   7   4   42.87    1.28
   1  -7  -4   34.16    1.16
   1  -7  -4   38.29    1.24
   1  -7  -4   35.11    1.22
  -1  -7   4   35.16    1.21
  -1  -7   4   35.75    1.09
   1   7  -4   35.58    1.20
  -1   7   4   36.59    1.23
   1   7  -4   35.66    1.20
  -1   7   4   34.16    1.22
   0  -7  -4  104.04    3.25
   0  -7  -4  100.33    3.03
   0  -7   4  102.15    2.93
   0  -7   4  106.88    3.23
   0  -7  -4  104.07    2.97
   0  -7  -4  101.84    3.24
   0   7   4   99.85    3.24
   0   7  -4  105.32    3.20
   0   7   4  105.55    2.97
   0   7  -4  102.27    3.20
   1  -7   4   28.05    0.96
  -1  -7  -4   27.71    0.91
  -1  -7  -4   27.87    0.98
  -1  -7  -4   28.23    0.98
   1  -7   4   27.90    0.84
  -1  -7  -4   26.66    0.94
  -1   7  -4   26.94    0.92
   1   7   4   27.12    0.91
  -1   7  -4   28.07    0.92
   1   7   4   27.96    0.99
   2  -7   4   15.72    0.51
  -2  -7  -4   16.07    0.62
  -2  -7  -4   15.36    0.61
  -2  -7  -4   15.09    0.59
   2  -7   4   16.33    0.59
  -2  -7  -4   15.35    0.62
  -2   7  -4   16.12    0.52
  -2   7  -4   15.61    0.52
   2   7   4   15.22    0.62
   3  -7   4    9.92    0.34
  -3  -7  -4    9.48    0.45
  -3  -7  -4    8.71    0.43
  -3  -7  -4    8.95    0.41
   3  -7   4    9.90    0.39
  -3  -7  -4    9.73    0.42
   3   7   4    9.15    0.44
  -4  -7  -4    0.53    0.15
  -4  -7  -4    0.42    0.10
   4  -7   4    0.58    0.09
   4  -7   4    0.78    0.10
  -4  -7  -4    0.39    0.14
  -4  -7  -4    0.46    0.11
   4   7   4    0.60    0.13
  -5  -7  -4    4.80    0.36
  -5  -7  -4    5.09    0.26
   5  -7   4    5.55    0.27
  -5  -7  -4    5.74    0.28
  -5  -7  -4    5.31    0.34
   5   7   4    5.54    0.34
  -5   7  -4    5.42    0.28
   6  -7   4    4.55    0.27
  -6  -7  -4    4.15    0.21
  -6  -7  -4    4.07    0.21
  -6  -7  -4    3.66    0.33
  -6   7  -4    4.71    0.28
  -7  -7  -4    2.89    0.31
  -7   7  -4    3.22    0.26
  -8  -7  -4   31.79    1.21
  -9  -7  -4    0.05    0.20
 -10  -7  -4    2.82    0.37
 -11  -7  -4    0.61    0.28
 -12  -7  -4    1.19    0.33
 -13  -7  -4    2.27    0.41
 -14  -8   4    0.32    0.29
 -13  -8   4    3.60    0.44
 -12  -8   4    0.44    0.25
 -11  -8   4   17.88    0.86
 -11  -8   4   16.82    0.75
 -10  -8   4    5.88    0.49
 -10  -8   4    6.46    0.42
 -10   8   4    5.96    0.30
   9  -8  -4    4.33    0.36
  -9  -8   4    3.73    0.37
  -9  -8   4    4.09    0.34
  -9   8   4    3.70    0.27
   8  -8  -4    3.40    0.29
  -8  -8   4    2.89    0.32
  -8  -8   4    2.89    0.29
  -8   8   4    3.80    0.29
  -8   8   4    3.15    0.25
   7  -8  -4   27.40    0.99
  -7  -8   4   26.52    1.04
  -7  -8   4   27.29    1.02
   7   8  -4   28.09    1.08
  -7   8   4   28.24    0.92
  -7   8   4   26.02    0.99
  -6  -8   4    3.65    0.29
  -6  -8   4    3.55    0.31
  -6  -8   4    3.56    0.22
   6  -8  -4    3.66    0.30
   6  -8  -4    3.44    0.29
  -6   8   4    3.19    0.26
   6   8  -4    3.00    0.29
  -6   8   4    3.96    0.26
  -5  -8   4   52.17    1.72
  -5  -8   4   50.32    1.59
   5  -8  -4   49.52    1.60
   5  -8  -4   48.12    1.69
  -5  -8   4   52.34    1.51
  -5  -8   4   48.88    1.70
  -5   8   4   50.22    1.67
   5   8  -4   48.85    1.71
  -5   8   4   48.49    1.67
  -5   8   4   49.13    1.50
   4  -8  -4   10.70    0.50
  -4  -8   4    8.82    0.40
  -4  -8   4    9.85    0.49
  -4  -8   4    9.72    0.46
   4  -8  -4   10.19    0.48
  -4   8   4    9.72    0.47
   4   8  -4   10.37    0.49
  -4   8   4    9.40    0.39
  -4   8   4   11.17    0.49
  -3  -8   4   -0.14    0.09
   3  -8  -4   -0.02    0.09
  -3  -8   4   -0.06    0.10
   3  -8  -4   -0.07    0.13
   3   8  -4   -0.06    0.10
   3   8  -4   -0.06    0.10
  -3   8   4   -0.05    0.10
  -3   8   4    0.13    0.11
  -3   8   4   -0.01    0.08
  -2  -8   4    7.71    0.37
   2  -8  -4    7.94    0.42
   2  -8  -4    8.20    0.42
  -2  -8   4    8.84    0.42
  -2   8   4    9.07    0.42
  -2   8   4    8.15    0.41
   2   8  -4    8.39    0.41
   2   8  -4    8.04    0.41
  -2   8   4    8.07    0.34
   1  -8  -4    0.65    0.15
   1  -8  -4    0.56    0.14
  -1  -8   4    0.84    0.13
   1  -8  -4    0.59    0.16
  -1   8   4    0.56    0.13
  -1   8   4    0.81    0.12
   1   8  -4    0.78    0.14
   1   8  -4    0.78    0.13
   0  -8  -4    0.22    0.10
   0  -8   4    0.73    0.12
   0  -8  -4    0.36    0.14
   0  -8  -4    0.30    0.12
   0  -8   4    0.36    0.09
   0  -8  -4    0.17    0.12
   0   8  -4    0.45    0.10
   0   8   4    0.28    0.11
   0   8  -4    0.29    0.10
   0   8   4    0.24    0.10
  -1  -8  -4   54.32    1.77
   1  -8   4   52.56    1.54
  -1  -8  -4   53.21    1.62
   1  -8   4   55.12    1.75
  -1  -8  -4   54.17    1.68
  -1  -8  -4   51.86    1.76
  -1   8  -4   50.86    1.69
   1   8   4   52.83    1.78
  -1   8  -4   54.67    1.70
   1   8   4   53.61    1.62
   2  -8   4   15.21    0.57
  -2  -8  -4   14.80    0.57
  -2  -8  -4   13.03    0.59
   2  -8   4   14.48    0.47
  -2  -8  -4   13.96    0.59
  -2  -8  -4   14.62    0.59
   2   8   4   14.04    0.61
  -2   8  -4   13.95    0.50
  -2   8  -4   15.10    0.51
   3  -8   4   30.38    1.01
   3  -8   4   29.47    0.88
  -3  -8  -4   28.31    1.03
  -3  -8  -4   29.30    1.02
  -3  -8  -4   30.07    1.01
  -3  -8  -4   30.20    1.05
   3   8   4   28.56    1.06
  -4  -8  -4   11.33    0.51
  -4  -8  -4    9.73    0.49
  -4  -8  -4   10.07    0.45
   4  -8   4   10.61    0.37
  -4  -8  -4    9.21    0.44
   4  -8   4   10.60    0.43
   4   8   4   10.30    0.49
  -5  -8  -4   14.15    0.56
  -5  -8  -4   13.56    0.62
  -5  -8  -4   14.73    0.57
   5  -8   4   14.79    0.50
  -5  -8  -4   14.14    0.61
  -6  -8  -4    7.10    0.32
  -6  -8  -4    7.25    0.46
  -6  -8  -4    6.80    0.32
  -7  -8  -4    2.25    0.15
  -7  -8  -4    2.05    0.28
  -7  -8  -4    2.17    0.14
  -8  -8  -4    1.24    0.26
  -9  -8  -4    4.43    0.42
 -10  -8  -4    0.82    0.27
  10  -8   4    0.39    0.20
 -11  -8  -4    3.65    0.44
 -12  -8  -4    0.01    0.25
 -13  -8  -4   -0.18    0.24
 -14  -9   4    0.25    0.29
 -13  -9   4    0.47    0.29
 -12  -9   4    0.52    0.27
 -11  -9   4    1.41    0.25
 -11  -9   4    1.31    0.30
 -10  -9   4    1.29    0.24
  10  -9  -4    1.47    0.26
 -10  -9   4    1.46    0.29
 -10   9   4    1.54    0.16
  -9  -9   4    9.97    0.54
   9  -9  -4   10.31    0.53
  -9  -9   4    9.55    0.58
  -9   9   4    9.15    0.44
  -8  -9   4    7.29    0.50
   8  -9  -4    8.70    0.49
  -8  -9   4    8.14    0.48
  -8   9   4    8.23    0.42
  -7  -9   4    5.94    0.42
  -7  -9   4    5.53    0.40
   7  -9  -4    6.34    0.42
  -7   9   4    5.74    0.35
   7   9  -4    6.03    0.41
   6  -9  -4    5.10    0.37
  -6  -9   4    4.54    0.34
  -6  -9   4    5.23    0.37
  -6  -9   4    4.96    0.28
   6  -9  -4    4.86    0.35
  -6   9   4    4.92    0.29
  -6   9   4    4.83    0.32
   6   9  -4    5.36    0.37
   5  -9  -4   15.02    0.68
  -5  -9   4   15.54    0.69
  -5  -9   4   14.86    0.64
  -5  -9   4   16.33    0.59
   5  -9  -4   15.52    0.66
  -5   9   4   15.85    0.66
  -5   9   4   15.94    0.56
   5   9  -4   15.21    0.69
   4  -9  -4   25.48    0.94
  -4  -9   4   25.90    0.99
   4  -9  -4   24.18    0.97
  -4  -9   4   25.91    0.91
  -4   9   4   25.39    0.83
  -4   9   4   27.98    0.98
  -4   9   4   26.59    0.98
   4   9  -4   25.63    0.99
  -3  -9   4  114.31    3.81
  -3  -9   4  122.33    3.51
   3  -9  -4  118.42    3.82
   3  -9  -4  120.06    3.57
  -3  -9   4  119.64    3.50
  -3   9   4  121.43    3.43
  -3   9   4  123.45    3.82
  -3   9   4  129.58    3.83
   3   9  -4  113.48    3.81
   3   9  -4  126.86    3.82
  -2  -9   4  106.01    3.42
  -2  -9   4  110.50    3.12
   2  -9  -4  105.52    3.20
   2  -9  -4  103.30    3.42
  -2   9   4  110.08    3.09
   2   9  -4  110.36    3.41
  -2   9   4  104.91    3.42
  -2   9   4  115.87    3.44
   2   9  -4  104.48    3.40
  -1  -9   4   68.88    1.96
   1  -9  -4   65.06    2.06
  -1  -9   4   65.36    2.17
   1  -9  -4   68.19    2.20
  -1   9   4   68.57    1.96
   1   9  -4   67.83    2.16
   1   9  -4   64.58    2.16
  -1   9   4   64.41    2.19
   0  -9  -4  111.14    3.32
   0  -9   4  116.05    3.19
   0  -9  -4  104.81    3.53
   0  -9   4  112.91    3.53
   0  -9  -4  112.49    3.23
   0  -9  -4  116.09    3.56
   0   9  -4  112.28    3.50
   0   9   4  106.97    3.54
   0   9  -4  115.68    3.50
   1  -9   4  121.08    3.33
  -1  -9  -4  116.97    3.48
  -1  -9  -4  117.25    3.41
   1  -9   4  123.42    3.71
  -1  -9  -4  122.83    3.74
  -1  -9  -4  111.80    3.71
  -1   9  -4  113.71    3.65
   1   9   4  118.86    3.41
  -1   9  -4  121.30    3.66
   1   9   4  114.40    3.73
   2  -9   4    1.86    0.14
  -2  -9  -4    1.20    0.18
   2  -9   4    2.02    0.19
  -2  -9  -4    0.99    0.16
  -2  -9  -4    1.27    0.20
  -2  -9  -4    1.36    0.19
  -2   9  -4    1.80    0.15
   2   9   4    1.05    0.18
  -2   9  -4    1.84    0.15
   3  -9   4   55.87    1.82
  -3  -9  -4   58.94    1.86
  -3  -9  -4   54.97    1.76
  -3  -9  -4   53.10    1.83
  -3  -9  -4   54.96    1.73
   3  -9   4   55.57    1.59
   3   9   4   55.90    1.88
  -4  -9  -4    9.07    0.48
  -4  -9  -4    9.47    0.48
  -4  -9  -4    8.66    0.43
   4   9   4    9.60    0.49
  -5  -9  -4    3.02    0.24
  -5  -9  -4    3.14    0.29
  -5  -9  -4    3.02    0.27
  -6  -9  -4   -0.04    0.16
  -6  -9  -4   -0.12    0.14
  -6  -9  -4   -0.08    0.09
  -7  -9  -4    2.07    0.29
  -7  -9  -4    2.34    0.18
  -8  -9  -4    0.67    0.24
   9  -9   4    0.08    0.19
  -9  -9  -4    0.81    0.26
  10  -9   4    3.68    0.36
 -10  -9  -4    3.68    0.42
 -11  -9  -4    7.98    0.61
 -12  -9  -4    3.81    0.47
 -13  -9  -4    0.64    0.33
 -14 -10   4    1.49    0.39
 -13 -10   4    1.69    0.37
 -12 -10   4   -0.09    0.23
 -11 -10   4    2.26    0.29
 -11 -10   4    3.13    0.39
 -10 -10   4    4.37    0.38
  10 -10  -4    5.15    0.42
 -10 -10   4    4.86    0.44
 -10  10   4    5.04    0.27
  -9 -10   4    2.84    0.34
   9 -10  -4    2.32    0.30
  -9 -10   4    2.05    0.27
  -9  10   4    2.44    0.22
  -8 -10   4   34.32    1.28
  -8 -10   4   36.85    1.34
   8 -10  -4   35.68    1.26
  -8  10   4   33.32    1.23
  -7 -10   4    0.18    0.17
   7 -10  -4    0.00    0.18
  -7 -10   4   -0.23    0.15
  -7  10   4   -0.01    0.12
   7  10  -4    0.06    0.16
  -6 -10   4    6.60    0.43
  -6 -10   4    6.38    0.42
  -6 -10   4    7.19    0.35
   6 -10  -4    5.96    0.42
   6  10  -4    6.46    0.43
  -6  10   4    6.81    0.39
   5 -10  -4    2.25    0.27
  -5 -10   4    2.53    0.21
  -5 -10   4    2.24    0.25
   5 -10  -4    2.30    0.24
  -5 -10   4    2.41    0.26
  -5  10   4    2.27    0.23
   5  10  -4    2.19    0.25
  -4 -10   4    1.31    0.20
   4 -10  -4    0.92    0.22
   4 -10  -4    1.52    0.21
  -4 -10   4    1.25    0.20
  -4 -10   4    1.56    0.19
  -4  10   4    1.10    0.18
  -4  10   4    1.67    0.15
   4  10  -4    1.05    0.19
  -3 -10   4   21.98    0.77
  -3 -10   4   21.14    0.86
   3 -10  -4   21.56    0.86
   3 -10  -4   20.66    0.83
  -3 -10   4   20.21    0.77
   3  10  -4   21.79    0.86
  -3  10   4   20.71    0.84
  -3  10   4   21.28    0.70
   3  10  -4   22.04    0.85
  -2 -10   4    2.16    0.22
   2 -10  -4    2.17    0.25
  -2 -10   4    2.53    0.21
  -2 -10   4    2.46    0.24
   2 -10  -4    2.05    0.23
   2  10  -4    2.10    0.23
   2  10  -4    2.22    0.22
  -2  10   4    1.90    0.22
  -2  10   4    2.79    0.26
  -2  10   4    2.40    0.20
  -1 -10   4    6.17    0.37
  -1 -10   4    6.42    0.32
  -1 -10   4    5.95    0.36
   1 -10  -4    6.41    0.41
   1 -10  -4    6.00    0.38
  -1  10   4    6.68    0.32
   1  10  -4    6.33    0.36
   1  10  -4    6.36    0.37
  -1  10   4    6.40    0.38
   0 -10   4    0.72    0.16
   0 -10  -4    0.79    0.14
   0 -10  -4    0.76    0.17
   0 -10  -4    0.79    0.16
   0 -10  -4    0.21    0.17
   0  10   4    0.68    0.16
   0  10  -4    0.65    0.14
   0  10   4    0.63    0.13
   0  10  -4    0.61    0.13
  -1 -10  -4   23.50    0.90
   1 -10   4   23.44    0.71
   1 -10   4   22.99    0.87
  -1 -10  -4   21.97    0.88
  -1 -10  -4   21.77    0.86
  -1 -10  -4   22.53    0.80
   1  10   4   22.64    0.89
   1  10   4   22.63    0.80
  -1  10  -4   22.63    0.82
  -1  10  -4   21.55    0.81
  -2 -10  -4    1.06    0.17
  -2 -10  -4    0.85    0.17
   2 -10   4    0.63    0.14
  -2 -10  -4    1.26    0.22
  -2  10  -4    1.01    0.13
  -2  10  -4    1.32    0.13
   2  10   4    1.03    0.19
  -3 -10  -4   30.56    1.13
  -3 -10  -4   29.97    1.07
  -3 -10  -4   31.19    1.11
  -3  10  -4   32.00    1.00
  -3  10  -4   31.76    0.99
   3  10   4   31.64    1.17
  -4 -10  -4   50.06    1.74
  -4 -10  -4   51.96    1.68
  -4 -10  -4   51.02    1.67
   4  10   4   54.01    1.80
  -5 -10  -4   40.20    1.36
  -5 -10  -4   38.98    1.36
  -5 -10  -4   40.95    1.38
  -6 -10  -4    2.10    0.25
  -6 -10  -4    2.09    0.21
  -6 -10  -4    1.81    0.27
  -7 -10  -4    7.25    0.43
  -7 -10  -4    7.44    0.37
  -7 -10  -4    7.82    0.51
  -8 -10  -4    0.70    0.12
  -8 -10  -4    0.48    0.24
   8 -10   4    0.72    0.22
  -9 -10  -4    2.86    0.37
   9 -10   4    2.97    0.33
  10 -10   4    3.85    0.36
 -10 -10  -4    4.33    0.45
 -11 -10  -4    0.23    0.27
  11 -10   4    0.35    0.23
 -12 -10  -4    0.10    0.27
 -13 -10  -4    0.51    0.33
 -13 -11   4    0.44    0.29
 -12 -11   4    1.98    0.37
 -11 -11   4    0.71    0.28
 -10 -11   4    1.38    0.31
 -10 -11   4    1.16    0.24
  10 -11  -4    1.13    0.27
 -10  11   4    1.21    0.15
  -9 -11   4    2.64    0.32
  -9 -11   4    3.38    0.37
   9 -11  -4    3.20    0.35
  -9  11   4    3.72    0.28
  -8 -11   4    3.05    0.33
  -8 -11   4    2.79    0.33
   8 -11  -4    2.90    0.33
  -8  11   4    2.76    0.25
  -7 -11   4    0.05    0.19
  -7 -11   4    0.43    0.20
   7 -11  -4    0.45    0.20
   7  11  -4    0.13    0.18
  -7  11   4    0.27    0.15
  -6 -11   4    0.03    0.15
   6 -11  -4   -0.15    0.16
  -6 -11   4    0.21    0.14
  -6 -11   4   -0.08    0.16
   6  11  -4    0.16    0.17
  -6  11   4    0.08    0.13
   5 -11  -4    1.66    0.27
  -5 -11   4    0.89    0.20
   5 -11  -4    0.82    0.19
  -5 -11   4    0.95    0.16
  -5 -11   4    1.15    0.22
   5  11  -4    0.95    0.22
  -5  11   4    1.09    0.19
   4 -11  -4   20.39    0.85
  -4 -11   4   21.59    0.79
   4 -11  -4   21.43    0.87
  -4 -11   4   19.94    0.86
  -4 -11   4   21.81    0.78
   4  11  -4   20.52    0.87
  -4  11   4   20.58    0.85
  -3 -11   4    0.20    0.14
  -3 -11   4    0.50    0.16
  -3 -11   4    0.24    0.13
   3 -11  -4    0.10    0.16
   3 -11  -4    0.37    0.18
   3  11  -4    0.14    0.14
  -3  11   4    0.04    0.13
  -3  11   4    0.50    0.11
  -2 -11   4   97.27    2.84
   2 -11  -4   93.90    3.08
  -2 -11   4   96.12    2.77
  -2 -11   4   95.69    3.07
   2 -11  -4   92.67    2.88
   2  11  -4   95.54    3.06
  -2  11   4   92.27    3.06
  -2  11   4   94.25    2.73
  -1 -11   4    0.46    0.16
   1 -11  -4    0.58    0.18
  -1 -11   4    0.64    0.13
   1 -11  -4    0.65    0.21
  -1 -11   4    0.65    0.17
  -1  11   4    0.49    0.12
   1  11  -4    0.47    0.15
  -1  11   4    0.30    0.15
   0 -11  -4    0.31    0.13
   0 -11   4    0.67    0.17
   0 -11  -4    0.07    0.17
   0 -11  -4    0.32    0.16
   0 -11   4    0.24    0.14
   0 -11   4    0.27    0.11
   0  11  -4    0.18    0.11
   0  11   4    0.42    0.16
   0  11   4    0.41    0.13
  -1 -11  -4    1.06    0.17
   1 -11   4    1.14    0.19
  -1 -11  -4    1.01    0.19
   1 -11   4    0.85    0.19
  -1 -11  -4    1.10    0.22
   1  11   4    0.80    0.15
   1  11   4    0.93    0.19
  -1  11  -4    0.86    0.15
   2 -11   4   20.16    0.78
  -2 -11  -4   19.35    0.72
  -2 -11  -4   18.67    0.79
  -2 -11  -4   18.28    0.79
   2  11   4   19.25    0.81
  -2  11  -4   18.66    0.69
  -2  11  -4   18.56    0.70
  -3 -11  -4   10.11    0.52
  -3 -11  -4   10.96    0.57
  -3 -11  -4   10.79    0.52
  -3  11  -4   11.25    0.42
   3  11   4   11.82    0.58
  -3  11  -4   11.42    0.42
  -4 -11  -4    9.06    0.48
   4 -11   4    9.33    0.51
  -4 -11  -4    8.86    0.51
  -4 -11  -4    9.15    0.50
  -5 -11  -4    6.77    0.44
  -5 -11  -4    7.00    0.39
  -5 -11  -4    6.83    0.44
   5 -11   4    6.38    0.43
   6 -11   4   -0.16    0.17
  -6 -11  -4    0.09    0.13
  -6 -11  -4   -0.03    0.17
  -6 -11  -4   -0.03    0.17
   7 -11   4    0.26    0.19
  -7 -11  -4    0.32    0.15
  -7 -11  -4    0.11    0.11
  -7 -11  -4    0.19    0.21
   8 -11   4    0.66    0.23
  -8 -11  -4    0.62    0.14
  -8 -11  -4    0.64    0.25
  -9 -11  -4    0.38    0.25
   9 -11   4    0.15    0.20
  10 -11   4    2.99    0.36
 -10 -11  -4    3.04    0.41
  11 -11   4    0.45    0.24
 -11 -11  -4    0.19    0.28
 -12 -11  -4    2.71    0.44
 -13 -12   4    0.86    0.35
 -12 -12   4    1.75    0.36
 -11 -12   4    2.56    0.38
  10 -12  -4   -0.32    0.22
 -10 -12   4    0.15    0.23
 -10 -12   4    0.40    0.22
 -10  12   4    0.25    0.12
   9 -12  -4   22.61    0.96
  -9 -12   4   22.06    0.97
  -9 -12   4   21.57    0.97
  -9  12   4   22.37    0.84
  -8 -12   4    0.12    0.20
  -8 -12   4    0.04    0.20
   8 -12  -4    0.01    0.21
  -8  12   4    0.31    0.16
   7 -12  -4    6.34    0.46
  -7 -12   4    7.39    0.47
  -7 -12   4    6.36    0.46
  -7  12   4    6.26    0.40
   7  12  -4    5.65    0.46
   6 -12  -4    1.30    0.26
  -6 -12   4    1.58    0.26
  -6 -12   4    1.70    0.27
  -6 -12   4    1.40    0.22
  -6  12   4    2.05    0.24
   6  12  -4    1.55    0.27
  -5 -12   4   21.21    0.83
  -5 -12   4   20.87    0.91
   5 -12  -4   21.77    0.91
   5  12  -4   21.49    0.93
  -5  12   4   20.53    0.86
  -4 -12   4    1.23    0.23
   4 -12  -4    0.73    0.23
  -4 -12   4    1.16    0.19
  -4 -12   4    1.09    0.20
   4  12  -4    0.71    0.20
  -4  12   4    0.90    0.19
  -3 -12   4    4.11    0.32
   3 -12  -4    4.40    0.35
  -3 -12   4    3.95    0.34
   3 -12  -4    4.70    0.39
  -3 -12   4    4.75    0.34
   3  12  -4    4.51    0.34
  -3  12   4    4.04    0.32
  -2 -12   4   -0.26    0.12
  -2 -12   4    0.08    0.12
   2 -12  -4    0.09    0.18
  -2 -12   4    0.05    0.14
   2 -12  -4    0.15    0.15
  -2  12   4   -0.04    0.13
   2  12  -4   -0.07    0.13
   1 -12  -4    1.23    0.24
   1 -12  -4    0.54    0.18
  -1 -12   4    0.63    0.13
  -1 -12   4    0.59    0.18
  -1 -12   4    0.74    0.18
   1  12  -4    0.64    0.16
  -1  12   4    0.48    0.13
  -1  12   4    0.43    0.16
   0 -12   4    2.90    0.27
   0 -12  -4    2.98    0.31
   0 -12  -4    3.34    0.27
   0 -12   4    3.79    0.31
   0 -12  -4    3.22    0.30
   0  12  -4    3.23    0.27
   0  12   4    3.46    0.26
   0  12   4    3.25    0.30
  -1 -12  -4   -0.06    0.12
  -1 -12  -4    0.05    0.14
   1 -12   4    0.12    0.15
  -1 -12  -4    0.31    0.19
  -1  12  -4    0.08    0.11
   1  12   4    0.02    0.08
   1  12   4    0.07    0.15
  -2 -12  -4    0.64    0.17
  -2 -12  -4    0.68    0.23
  -2 -12  -4    0.64    0.17
   2 -12   4    0.43    0.18
   2  12   4    1.07    0.22
  -2  12  -4    1.01    0.15
  -3 -12  -4    8.10    0.47
  -3 -12  -4    8.88    0.45
   3 -12   4    7.39    0.47
  -3 -12  -4    7.62    0.48
  -3  12  -4    8.54    0.36
  -3  12  -4    8.53    0.36
   3  12   4    8.30    0.49
  -4 -12  -4    2.15    0.28
  -4 -12  -4    2.62    0.28
   4 -12   4    2.21    0.27
  -4 -12  -4    2.14    0.25
   5 -12   4   37.40    1.35
  -5 -12  -4   38.16    1.34
  -5 -12  -4   37.23    1.36
  -5 -12  -4   39.29    1.35
   6 -12   4    0.76    0.25
  -6 -12  -4    1.22    0.26
  -6 -12  -4    0.89    0.23
  -6 -12  -4    0.90    0.19
  -7 -12  -4    5.05    0.35
  -7 -12  -4    5.48    0.45
   7 -12   4    5.06    0.43
  -8 -12  -4   10.07    0.62
  -8 -12  -4    9.52    0.46
   8 -12   4   10.10    0.60
  -9 -12  -4   18.23    0.67
   9 -12   4   18.54    0.87
  -9 -12  -4   18.95    0.91
 -10 -12  -4    1.01    0.31
  10 -12   4    1.18    0.29
 -11 -12  -4    0.39    0.28
  11 -12   4    0.36    0.26
 -12 -12  -4   -0.22    0.26
 -12 -13   4   -0.24    0.25
 -11 -13   4   -0.11    0.23
 -10 -13   4    2.95    0.39
  10 -13  -4    2.78    0.38
 -10  13   4    2.99    0.22
  -9 -13   4    0.98    0.28
   9 -13  -4    0.54    0.28
  -9 -13   4    0.96    0.25
  -9  13   4    0.87    0.18
   8 -13  -4   14.27    0.74
  -8 -13   4   14.87    0.76
  -8 -13   4   14.88    0.74
  -8  13   4   15.39    0.67
   7 -13  -4    0.65    0.27
  -7 -13   4    0.92    0.24
  -7 -13   4    0.77    0.24
  -7  13   4    0.77    0.19
  -6 -13   4   14.55    0.69
  -6 -13   4   15.55    0.76
   6 -13  -4   15.24    0.74
   6  13  -4   15.17    0.77
  -6  13   4   14.70    0.69
  -5 -13   4   13.97    0.64
  -5 -13   4   14.94    0.64
   5 -13  -4   12.19    0.68
  -5 -13   4   15.39    0.73
   5  13  -4   13.97    0.71
  -5  13   4   14.19    0.67
  -4 -13   4    5.79    0.39
  -4 -13   4    5.51    0.38
   4 -13  -4    5.15    0.44
  -4 -13   4    5.61    0.43
   4  13  -4    5.85    0.44
  -4  13   4    5.39    0.40
   3 -13  -4    5.05    0.42
  -3 -13   4    4.17    0.35
  -3 -13   4    4.09    0.36
  -3 -13   4    4.45    0.33
   3 -13  -4    3.76    0.37
   3  13  -4    4.85    0.37
  -3  13   4    3.89    0.35
   2 -13  -4    0.32    0.20
   2 -13  -4   -0.02    0.15
  -2 -13   4    0.33    0.15
  -2 -13   4    0.06    0.16
  -2 -13   4    0.10    0.14
  -2  13   4   -0.04    0.14
   2  13  -4    0.17    0.15
  -1 -13   4   11.09    0.56
  -1 -13   4   11.97    0.61
   1 -13  -4   11.50    0.62
   1 -13  -4   12.93    0.63
   1  13  -4   11.52    0.57
  -1  13   4   12.47    0.62
   0 -13  -4   10.89    0.62
   0 -13  -4   12.30    0.51
   0 -13  -4   11.86    0.61
   0 -13   4   11.90    0.58
   0  13  -4   11.12    0.55
   0  13   4   11.98    0.62
   0  13   4   12.57    0.51
  -1 -13  -4    6.24    0.38
  -1 -13  -4    6.39    0.46
  -1 -13  -4    6.46    0.42
   1 -13   4    6.28    0.42
   1  13   4    6.48    0.45
   1  13   4    7.05    0.39
  -1  13  -4    6.09    0.37
  -2 -13  -4   45.07    1.57
   2 -13   4   47.76    1.57
  -2 -13  -4   46.78    1.48
  -2 -13  -4   43.63    1.63
   2  13   4   45.50    1.66
  -2  13  -4   45.18    1.53
  -3 -13  -4    7.71    0.45
  -3 -13  -4    8.78    0.53
  -3 -13  -4    8.11    0.47
   3 -13   4    8.48    0.49
   3  13   4    8.07    0.52
  -3  13  -4    8.18    0.37
  -4 -13  -4    0.25    0.18
  -4 -13  -4    0.51    0.23
   4 -13   4    0.42    0.20
  -4 -13  -4    0.68    0.19
  -5 -13  -4    9.41    0.54
   5 -13   4    8.86    0.54
  -5 -13  -4    8.79    0.50
  -5 -13  -4    8.35    0.54
  -6 -13  -4   12.45    0.66
  -6 -13  -4   12.65    0.61
  -6 -13  -4   12.84    0.65
   6 -13   4   11.83    0.66
  -7 -13  -4   -0.16    0.21
   7 -13   4    0.24    0.21
  -7 -13  -4    0.25    0.17
  -8 -13  -4    0.08    0.23
   8 -13   4    0.00    0.21
  -8 -13  -4   -0.03    0.14
  -9 -13  -4    0.56    0.16
  -9 -13  -4    0.81    0.29
   9 -13   4    0.74    0.26
  10 -13   4    2.44    0.35
 -10 -13  -4    2.07    0.38
 -11 -13  -4    0.62    0.31
  11 -13   4    0.30    0.26
 -12 -14   4   -0.02    0.29
 -11 -14   4    3.49    0.45
  10 -14  -4   -0.08    0.26
 -10 -14   4    0.22    0.24
  -9 -14   4    7.74    0.56
   9 -14  -4    6.78    0.53
  -9  14   4    7.14    0.40
   8 -14  -4   -0.27    0.23
  -8 -14   4   -0.09    0.21
  -8 -14   4    0.04    0.21
  -8  14   4    0.04    0.17
  -7 -14   4   15.46    0.80
  -7 -14   4   16.50    0.77
   7 -14  -4   14.83    0.78
  -7  14   4   16.96    0.74
  -6 -14   4    1.43    0.28
   6 -14  -4    1.74    0.31
  -6 -14   4    2.02    0.29
   6  14  -4    1.25    0.29
  -6  14   4    1.65    0.24
  -5 -14   4   11.02    0.63
  -5 -14   4   11.83    0.58
   5 -14  -4   11.82    0.67
  -5 -14   4   11.26    0.57
   5  14  -4   10.76    0.63
  -5  14   4   10.28    0.58
  -4 -14   4    0.85    0.21
  -4 -14   4    1.31    0.26
  -4 -14   4    0.18    0.19
   4 -14  -4    0.61    0.24
  -4  14   4    0.60    0.20
   4  14  -4    0.91    0.24
   3 -14  -4    0.36    0.22
  -3 -14   4    0.65    0.21
  -3 -14   4    0.41    0.17
   3 -14  -4    0.31    0.20
  -3 -14   4    0.41    0.19
  -3  14   4    0.19    0.17
   3  14  -4    0.38    0.18
  -2 -14   4    4.05    0.35
   2 -14  -4    4.79    0.39
  -2 -14   4    5.20    0.42
   2 -14  -4    4.85    0.42
   2  14  -4    4.52    0.36
  -2  14   4    3.83    0.35
   1 -14  -4   15.36    0.75
   1 -14  -4   14.93    0.74
  -1 -14   4   15.74    0.71
  -1  14   4   14.27    0.71
   1  14  -4   15.56    0.70
   0 -14   4    0.46    0.19
   0 -14  -4    0.27    0.18
   0 -14  -4    0.27    0.21
   0  14  -4    0.48    0.16
   0  14   4    0.36    0.19
  -1 -14  -4    3.54    0.33
   1 -14   4    3.74    0.35
  -1 -14  -4    3.18    0.37
  -1 -14  -4    3.52    0.30
  -1  14  -4    3.51    0.29
   1  14   4    3.23    0.28
   1  14   4    3.70    0.35
  -2 -14  -4   -0.12    0.20
  -2 -14  -4    0.02    0.15
  -2 -14  -4   -0.12    0.14
   2 -14   4   -0.11    0.16
  -2  14  -4   -0.01    0.12
   2  14   4    0.12    0.17
   2  14   4    0.09    0.11
  -3 -14  -4   14.18    0.63
  -3 -14  -4   13.49    0.67
  -3 -14  -4   12.81    0.67
   3 -14   4   13.03    0.67
  -3  14  -4   13.43    0.55
   4 -14   4    7.06    0.49
  -4 -14  -4    7.67    0.47
  -4 -14  -4    6.87    0.49
  -4 -14  -4    7.08    0.47
  -4  14  -4    7.76    0.29
   5 -14   4    0.48    0.22
  -5 -14  -4    0.57    0.24
  -5 -14  -4    0.56    0.22
  -5 -14  -4    0.62    0.20
  -6 -14  -4    0.77    0.20
  -6 -14  -4    0.18    0.22
   6 -14   4    0.43    0.23
  -6 -14  -4    0.47    0.24
   7 -14   4   19.73    0.92
  -7 -14  -4   20.53    0.87
  -7 -14  -4   21.66    0.94
   8 -14   4   -0.06    0.21
  -8 -14  -4   -0.04    0.22
  -9 -14  -4   10.46    0.68
   9 -14   4   10.47    0.66
  10 -14   4    0.11    0.22
 -10 -14  -4    0.02    0.26
  11 -14   4    0.83    0.30
 -11 -14  -4    1.28    0.36
 -11 -15   4    2.13    0.40
  10 -15  -4   -0.13    0.25
 -10 -15   4    0.33    0.27
   9 -15  -4   -0.25    0.23
  -9 -15   4    0.31    0.24
  -8 -15   4    1.30    0.29
   8 -15  -4    1.01    0.32
  -8 -15   4    1.41    0.29
   7 -15  -4    0.61    0.27
  -7 -15   4    0.82    0.27
  -7 -15   4    1.28    0.28
  -7  15   4    0.74    0.22
  -6 -15   4    6.59    0.50
   6 -15  -4    6.25    0.51
  -6 -15   4    6.93    0.48
  -6  15   4    7.28    0.46
   6  15  -4    5.98    0.50
  -5 -15   4    0.29    0.20
  -5 -15   4    0.16    0.22
   5 -15  -4    0.21    0.22
  -5 -15   4    0.13    0.18
  -5  15   4    0.19    0.19
   5  15  -4    0.16    0.22
  -4 -15   4    2.55    0.34
  -4 -15   4    2.74    0.30
   4 -15  -4    2.39    0.35
  -4  15   4    1.98    0.28
   4  15  -4    2.35    0.31
   3 -15  -4    0.72    0.27
  -3 -15   4    0.50    0.19
  -3 -15   4    0.67    0.23
  -3  15   4    0.30    0.20
   3  15  -4    0.81    0.22
   2 -15  -4    3.13    0.35
   2 -15  -4    3.49    0.37
  -2 -15   4    3.45    0.33
  -2  15   4    3.51    0.34
   2  15  -4    3.30    0.33
  -1 -15   4    1.22    0.25
   1 -15  -4    1.83    0.30
   1 -15  -4    1.18    0.25
   1  15  -4    1.29    0.23
  -1  15   4    1.29    0.25
   0 -15   4   11.66    0.62
   0 -15  -4   12.69    0.69
   0 -15  -4   12.21    0.67
   0  15   4   12.16    0.66
   0  15  -4   12.67    0.61
   1 -15   4    0.38    0.20
  -1 -15  -4    0.00    0.16
  -1 -15  -4   -0.15    0.19
  -1  15  -4    0.16    0.15
   1  15   4    0.01    0.17
   2 -15   4   -0.22    0.16
  -2 -15  -4    0.06    0.17
  -2 -15  -4   -0.02    0.20
  -2 -15  -4    0.04    0.15
  -2  15  -4    0.08    0.13
   2  15   4    0.06    0.15
   2  15   4   -0.07    0.16
  -3 -15  -4    0.18    0.24
  -3 -15  -4    0.24    0.20
   3 -15   4    0.28    0.21
  -3 -15  -4   -0.04    0.17
  -3  15  -4    0.22    0.13
   4 -15   4    1.12    0.27
  -4 -15  -4    0.79    0.27
  -4 -15  -4    0.86    0.23
  -4 -15  -4    0.99    0.23
  -4  15  -4    1.22    0.12
  -5 -15  -4    0.99    0.23
  -5 -15  -4    0.90    0.24
  -5 -15  -4    0.87    0.26
   5 -15   4    0.82    0.26
  -6 -15  -4    3.02    0.32
   6 -15   4    2.93    0.35
  -6 -15  -4    2.99    0.35
  -6 -15  -4    2.94    0.36
  -7 -15  -4   -0.05    0.21
   7 -15   4   -0.07    0.21
  -8 -15  -4    0.57    0.27
   8 -15   4    0.12    0.23
   9 -15   4    0.27    0.25
  -9 -15  -4    0.13    0.27
  10 -15   4    0.25    0.26
 -10 -15  -4    0.44    0.30
  10 -16  -4    0.09    0.30
 -10 -16   4    0.16    0.26
   9 -16  -4    0.39    0.29
  -9 -16   4    0.82    0.29
   8 -16  -4    1.10    0.33
  -8 -16   4    2.04    0.33
   7 -16  -4    7.02    0.56
  -7 -16   4    7.45    0.53
  -7 -16   4    6.76    0.53
  -6 -16   4    0.10    0.21
   6 -16  -4   -0.13    0.24
  -6 -16   4    0.28    0.23
  -6  16   4   -0.21    0.16
   6  16  -4    0.08    0.24
   5 -16  -4    2.97    0.40
  -5 -16   4    2.67    0.32
  -5 -16   4    2.32    0.33
   5  16  -4    2.69    0.35
  -5  16   4    2.52    0.31
  -4 -16   4    2.32    0.33
   4 -16  -4    2.21    0.36
  -4 -16   4    2.32    0.31
   4  16  -4    2.19    0.33
  -4  16   4    2.08    0.29
  -3 -16   4   -0.09    0.19
   3 -16  -4   -0.08    0.21
   3  16  -4   -0.25    0.17
  -3  16   4   -0.02    0.18
   2 -16  -4    1.09    0.29
  -2 -16   4    1.31    0.27
   2  16  -4    1.07    0.24
  -2  16   4    0.89    0.25
   1 -16  -4    2.41    0.35
   1 -16  -4    2.13    0.31
  -1 -16   4    2.51    0.30
  -1  16   4    2.39    0.32
   1  16  -4    1.67    0.26
   0 -16   4    0.83    0.23
   0 -16  -4    0.65    0.22
   0 -16  -4   -0.03    0.22
   0  16  -4    0.65    0.20
   0  16   4    0.70    0.23
  -1 -16  -4    6.83    0.49
  -1 -16  -4    6.07    0.53
   1 -16   4    6.86    0.48
  -1  16  -4    6.70    0.42
   1  16   4    6.60    0.49
  -2 -16  -4    0.01    0.22
  -2 -16  -4    0.23    0.19
   2 -16   4    0.02    0.21
  -2  16  -4    0.08    0.14
   2  16   4    0.17    0.20
  -3 -16  -4    7.71    0.54
  -3 -16  -4    6.98    0.49
   3 -16   4    6.92    0.52
  -3  16  -4    7.15    0.38
   4 -16   4    0.04    0.21
  -4 -16  -4    0.24    0.19
  -4 -16  -4    0.01    0.23
  -4 -16  -4    0.56    0.23
  -4  16  -4    0.29    0.11
  -5 -16  -4   14.53    0.73
   5 -16   4   12.98    0.73
  -5 -16  -4   14.30    0.70
  -5 -16  -4   14.49    0.74
   6 -16   4    0.15    0.23
  -6 -16  -4   -0.02    0.23
  -6 -16  -4   -0.01    0.20
   7 -16   4    4.84    0.46
  -7 -16  -4    4.25    0.44
   8 -16   4    0.35    0.26
  -8 -16  -4    0.30    0.26
  -9 -16  -4    1.01    0.33
   9 -16   4    0.85    0.31
  10 -17  -4    0.02    0.29
 -10 -17   4    0.39    0.28
  -9 -17   4   -0.04    0.24
   9 -17  -4    0.01    0.27
  -8 -17   4    0.93    0.29
   8 -17  -4    0.63    0.31
   7 -17  -4    1.95    0.36
  -7 -17   4    1.97    0.35
  -6 -17   4    2.60    0.37
   6 -17  -4    2.96    0.41
   6  17  -4    3.17    0.40
  -5 -17   4    1.41    0.32
  -5 -17   4    1.54    0.30
   5 -17  -4    1.60    0.35
  -5  17   4    2.30    0.31
   5  17  -4    1.89    0.32
  -4 -17   4   22.36    0.95
   4 -17  -4   20.18    0.99
   4  17  -4   22.14    1.02
  -4  17   4   20.76    0.96
   3 -17  -4    0.53    0.30
  -3 -17   4    0.78    0.26
   3  17  -4    0.50    0.24
  -3  17   4    1.00    0.26
  -2 -17   4   13.49    0.70
   2 -17  -4   12.40    0.74
  -2  17   4   12.51    0.70
   2  17  -4   13.52    0.71
   1 -17  -4    0.31    0.24
  -1 -17   4    0.35    0.24
   1 -17  -4    0.36    0.27
   1  17  -4    0.42    0.21
  -1  17   4    0.40    0.23
   0 -17   4   11.42    0.63
   0 -17  -4   11.28    0.70
   0 -17  -4   10.21    0.64
   0  17  -4   10.60    0.58
   0  17   4   10.35    0.64
  -1 -17  -4    2.51    0.34
   1 -17   4    2.76    0.35
  -1 -17  -4    2.96    0.39
   1  17   4    3.25    0.37
  -1  17  -4    2.95    0.30
  -2 -17  -4    1.09    0.30
  -2 -17  -4    1.16    0.29
   2 -17   4    1.54    0.29
  -2  17  -4    1.18    0.22
  -3 -17  -4    0.23    0.22
  -3 -17  -4    0.08    0.24
   3 -17   4    0.21    0.24
  -3  17  -4    0.17    0.15
  -4 -17  -4    0.23    0.27
   4 -17   4    0.35    0.26
  -4 -17  -4    0.58    0.24
  -4  17  -4    0.57    0.13
   5 -17   4    0.03    0.25
  -5 -17  -4    0.43    0.27
  -5 -17  -4    0.07    0.20
  -6 -17  -4    2.22    0.33
   6 -17   4    2.40    0.36
  -7 -17  -4    0.16    0.24
   7 -17   4    0.00    0.25
  -8 -17  -4    0.18    0.27
   8 -17   4    0.50    0.26
   9 -17   4   -0.04    0.27
  -9 -17  -4    0.20    0.28
   9 -18  -4    1.03    0.38
   8 -18  -4    0.39    0.33
   7 -18  -4    2.34    0.42
  -6 -18   4    2.38    0.39
   6 -18  -4    2.40    0.41
   6  18  -4    2.01    0.38
   5 -18  -4   -0.27    0.24
   5  18  -4   -0.08    0.23
   4 -18  -4    3.74    0.44
  -4 -18   4    3.59    0.40
   4  18  -4    3.98    0.42
   3 -18  -4   -0.03    0.26
  -3 -18   4   -0.39    0.21
   3  18  -4    0.02    0.21
  -3  18   4   -0.24    0.19
  -2 -18   4    0.04    0.21
   2 -18  -4   -0.09    0.25
  -2  18   4    0.23    0.21
   2  18  -4    0.11    0.20
   1 -18  -4    0.38    0.29
  -1 -18   4    0.60    0.26
   1  18  -4    0.53    0.22
  -1  18   4    0.68    0.26
   0 -18  -4   -0.09    0.22
   0 -18  -4    0.03    0.27
   0 -18   4   -0.39    0.20
   0  18   4    0.19    0.20
   0  18  -4   -0.01    0.18
  -1 -18  -4    5.57    0.51
   1 -18   4    5.86    0.50
  -1 -18  -4    5.92    0.51
  -1  18  -4    6.93    0.46
   1  18   4    6.15    0.53
  -2 -18  -4    0.44    0.27
  -2 -18  -4    0.57    0.26
   2 -18   4    0.43    0.26
   3 -18   4    5.16    0.46
  -3 -18  -4    5.28    0.50
  -3 -18  -4    5.02    0.49
   4 -18   4    0.00    0.22
  -4 -18  -4   -0.21    0.25
  -4  18  -4    0.00    0.11
   5 -18   4    2.17    0.36
  -5 -18  -4    2.59    0.37
   6 -18   4    0.15    0.26
   7 -18   4    1.61    0.36
  -7 -18  -4    2.23    0.36
   8 -18   4    1.29    0.34
  -8 -18  -4    1.07    0.32
   7 -19  -4    2.24    0.42
   6 -19  -4   -0.28    0.26
   5 -19  -4    0.06    0.28
   4 -19  -4   -0.35    0.24
  -4 -19   4   -0.06    0.23
  -3 -19   4    0.04    0.26
   3 -19  -4    0.76    0.33
   2 -19  -4    7.94    0.65
  -2 -19   4    6.96    0.55
   1 -19  -4    0.14    0.30
  -1 -19   4    0.44    0.26
  -1  19   4    0.92    0.29
   0 -19   4    3.38    0.40
   0 -19  -4    3.10    0.43
   0  19   4    3.57    0.41
   1 -19   4    0.92    0.31
  -1 -19  -4    0.96    0.29
  -1 -19  -4    1.10    0.33
   1  19   4    0.59    0.27
   2 -19   4    1.12    0.32
  -2 -19  -4    0.22    0.30
  -2 -19  -4    0.93    0.31
   3 -19   4    2.21    0.38
  -3 -19  -4    1.57    0.35
   4 -19   4    2.88    0.40
  -4 -19  -4    3.82    0.46
   5 -19   4    0.87    0.31
  -5 -19  -4    0.99    0.33
   6 -19   4   -0.13    0.27
   7 -19   4   -0.12    0.28
   6 -20  -4   -0.05    0.32
   5 -20  -4    0.60    0.36
   4 -20  -4    0.00    0.32
  -4 -20   4   -0.19    0.23
  -3 -20   4   -0.32    0.25
   3 -20  -4   -0.46    0.26
  -2 -20   4    0.05    0.25
   2 -20  -4   -0.28    0.27
   1 -20  -4    4.92    0.51
  -1 -20   4    4.33    0.46
   0 -20  -4    0.43    0.32
   0 -20   4   -0.13    0.25
   1 -20   4    0.00    0.27
  -1 -20  -4    0.24    0.30
  -1 -20  -4    0.17    0.27
   1  20   4    0.44    0.27
  -2 -20  -4    1.32    0.39
   2 -20   4    1.37    0.34
  -3 -20  -4    0.01    0.28
   3 -20   4   -0.02    0.26
   4 -20   4    0.05    0.26
  -4 -20  -4   -0.47    0.29
   5 -20   4    0.66    0.31
  -5 -20  -4    0.82    0.34
   4 -21  -4    2.35    0.44
  -3 -21   4    3.54    0.45
   3 -21  -4    3.61    0.48
  -2 -21   4    0.15    0.29
   2 -21  -4   -0.10    0.29
   1 -21  -4    2.37    0.46
  -1 -21   4    2.56    0.41
   0 -21  -4   -0.18    0.31
   0 -21   4   -0.10    0.26
   1 -21   4    0.04    0.29
  -1 -21  -4    0.12    0.34
   2 -21   4    5.73    0.55
  -2 -21  -4    7.07    0.61
  -3 -21  -4    1.26    0.37
   3 -21   4    0.87    0.33
 -15   0   5    2.09    0.39
 -14   0   5   -0.06    0.23
 -13   0   5    2.26    0.35
 -13   0   5    2.92    0.17
 -12   0   5   -0.01    0.12
 -12   0   5    0.02    0.19
 -11   0   5    9.75    0.57
 -11   0   5    9.34    0.45
 -10   0   5    0.14    0.13
 -10   0   5    0.14    0.19
  -9   0   5    4.05    0.29
  -9   0   5    3.73    0.33
  -8   0   5    0.39    0.14
  -8   0   5    0.12    0.15
   8   0  -5    0.22    0.15
  -7   0   5    2.43    0.21
   7   0  -5    2.00    0.21
  -7   0   5    1.47    0.18
  -7   0   5    1.84    0.21
  -6   0   5    0.63    0.13
  -6   0   5    0.49    0.12
  -6   0   5    0.48    0.14
   6   0  -5    0.52    0.12
  -5   0   5  184.42    5.30
   5   0  -5  183.87    5.72
  -5   0   5  181.62    5.72
  -5   0   5  195.85    5.72
  -4   0   5    0.31    0.10
   4   0  -5    0.07    0.08
  -4   0   5    0.00    0.08
   3   0  -5   82.32    2.57
  -3   0   5   72.89    2.55
  -3   0   5   85.05    2.39
  -3   0   5   81.22    2.57
   3   0  -5   87.56    2.58
  -2   0   5    0.03    0.06
   2   0  -5    0.11    0.06
   2   0  -5    0.03    0.05
  -2   0   5    0.11    0.07
  -2   0   5    0.10    0.06
  -1   0   5  299.48    9.25
  -1   0   5  312.66    9.25
   1   0  -5  321.55    9.25
  -1   0   5  298.10    8.55
   1   0  -5  300.94    9.24
   0   0  -5    0.07    0.05
   0   0   5   -0.03    0.07
   0   0  -5    0.03    0.05
   0   0   5    0.03    0.05
   1   0   5  427.95   12.24
   1   0   5  458.89   13.25
  -1   0  -5  447.70   12.25
  -1   0  -5  442.43   13.41
  -1   0  -5  427.08   13.41
   2   0   5   -0.09    0.05
   2   0   5   -0.07    0.07
  -2   0  -5    0.01    0.08
   3   0   5   47.25    1.47
   3   0   5   47.94    1.47
  -3   0  -5   47.86    1.47
  -4   0  -5    0.04    0.10
  -5   0  -5   30.65    1.04
  -6   0  -5    0.00    0.12
  -7   0  -5   36.11    1.24
  -8   0  -5   -0.11    0.14
  -9   0  -5    0.10    0.17
 -10   0  -5   -0.13    0.17
 -11   0  -5    1.40    0.28
 -12   0  -5   -0.27    0.20
 -13   0  -5    0.87    0.30
 -14   0  -5   -0.10    0.25
 -15  -1   5    2.38    0.41
 -15   1   5    3.04    0.42
 -14  -1   5    2.82    0.39
 -14   1   5    2.09    0.36
 -13  -1   5    0.66    0.26
 -13  -1   5    0.66    0.13
 -13   1   5    0.55    0.25
 -12  -1   5    5.78    0.48
 -12  -1   5    6.43    0.35
 -12   1   5    5.81    0.32
 -12   1   5    6.18    0.48
 -11  -1   5    6.82    0.50
 -11  -1   5    7.47    0.40
 -11   1   5    7.29    0.49
 -11   1   5    7.38    0.39
 -10  -1   5    2.05    0.22
 -10  -1   5    2.60    0.31
 -10   1   5    2.51    0.30
 -10   1   5    2.53    0.24
  -9  -1   5    0.01    0.13
  -9  -1   5    0.34    0.17
  -9   1   5    0.04    0.12
  -9   1   5    0.38    0.18
  -8  -1   5    7.82    0.41
   8  -1  -5    7.75    0.43
  -8  -1   5    7.27    0.44
  -8   1   5    8.24    0.45
  -8   1   5    7.59    0.40
   8   1  -5    8.41    0.45
   7  -1  -5   16.88    0.69
  -7  -1   5   15.71    0.67
  -7  -1   5   18.10    0.68
   7  -1  -5   17.26    0.57
  -7  -1   5   17.14    0.69
  -7   1   5   17.60    0.68
  -7   1   5   15.84    0.66
   7   1  -5   16.55    0.69
  -7   1   5   15.78    0.67
  -6  -1   5    9.55    0.45
   6  -1  -5   10.08    0.38
  -6  -1   5    9.58    0.44
  -6  -1   5    9.00    0.45
   6  -1  -5    9.59    0.45
  -6   1   5    8.89    0.44
  -6   1   5    9.27    0.44
  -6   1   5   10.10    0.45
   6   1  -5    9.50    0.45
  -5  -1   5   10.68    0.45
  -5  -1   5   11.41    0.45
  -5  -1   5    8.92    0.43
  -5   1   5    8.12    0.42
  -4  -1   5   25.30    0.89
  -4  -1   5   28.35    0.91
   4  -1  -5   24.47    0.80
   4  -1  -5   23.58    0.88
  -4  -1   5   26.10    0.85
  -4   1   5   23.74    0.83
   4   1  -5   25.99    0.89
  -4   1   5   25.02    0.89
  -4   1   5   23.76    0.88
  -3  -1   5   24.08    0.78
  -3  -1   5   23.09    0.82
   3  -1  -5   23.83    0.83
   3  -1  -5   22.00    0.81
  -3   1   5   23.96    0.83
  -3   1   5   22.97    0.77
  -3   1   5   23.10    0.82
   3   1  -5   23.20    0.81
   3   1  -5   22.80    0.82
   2  -1  -5    0.48    0.08
  -2  -1   5    0.75    0.10
  -2  -1   5    0.42    0.08
  -2  -1   5    0.28    0.08
   2   1  -5    0.43    0.08
   2   1  -5    0.54    0.09
   1  -1  -5    6.57    0.31
  -1  -1   5    9.40    0.34
  -1  -1   5    6.94    0.32
  -1   1   5    6.32    0.32
   1   1  -5    8.62    0.32
   1   1  -5    8.47    0.32
   0  -1  -5   79.47    2.32
   0  -1   5   75.17    2.32
   0  -1  -5   74.56    2.32
   0  -1   5   73.12    2.17
   0   1   5   73.68    2.32
   0   1   5   74.58    2.18
   0   1  -5   74.42    2.30
   0   1  -5   73.82    2.30
  -1  -1  -5  326.07    9.66
   1  -1   5  325.33    8.94
  -1  -1  -5  320.14    8.94
  -1  -1  -5  319.67    9.68
   1  -1   5  322.95    9.64
   1   1   5  315.15    8.94
   1   1   5  314.42    9.65
   2  -1   5  220.34    6.34
   2  -1   5  226.38    6.82
  -2  -1  -5  222.56    6.36
   2   1   5  227.62    6.36
   2   1   5  236.19    6.83
  -2   1  -5  223.41    6.35
   3  -1   5  167.35    4.72
  -3  -1  -5  161.87    4.73
  -3   1  -5  168.17    4.72
   3   1   5  167.73    5.03
  -4  -1  -5   36.29    1.21
  -4   1  -5   38.75    1.20
  -5  -1  -5   12.42    0.53
  -5   1  -5   12.23    0.52
  -6  -1  -5   39.26    1.32
  -6   1  -5   40.14    1.31
  -7  -1  -5    0.13    0.15
  -7   1  -5    0.22    0.15
  -8  -1  -5   17.23    0.74
  -8   1  -5   16.39    0.72
  -9  -1  -5    8.43    0.51
  -9   1  -5    7.63    0.48
 -10  -1  -5    0.44    0.21
 -10   1  -5    0.40    0.20
 -11  -1  -5    0.00    0.20
 -11   1  -5    0.11    0.20
 -12  -1  -5    0.64    0.26
 -12   1  -5    0.27    0.23
 -13  -1  -5   -0.14    0.22
 -13   1  -5    0.22    0.26
 -14  -1  -5    0.80    0.32
 -14   1  -5    1.19    0.34
 -15  -2   5    0.24    0.27
 -15   2   5    0.26    0.27
 -14  -2   5    0.25    0.26
 -14   2   5    0.36    0.25
 -13  -2   5    3.41    0.41
 -13  -2   5    3.44    0.24
 -13   2   5    3.77    0.40
 -12  -2   5    0.73    0.17
 -12  -2   5    1.03    0.27
 -12   2   5    0.76    0.14
 -12   2   5    1.03    0.26
 -11  -2   5    1.83    0.30
 -11  -2   5    1.93    0.22
 -11   2   5    2.34    0.21
 -11   2   5    2.17    0.30
 -10  -2   5    0.72    0.23
 -10  -2   5    0.59    0.18
 -10   2   5    1.08    0.23
 -10   2   5    0.73    0.17
  -9  -2   5   31.70    1.14
  -9  -2   5   32.51    1.17
  -9   2   5   31.12    1.12
  -9   2   5   30.54    1.13
  -8  -2   5    1.81    0.20
  -8  -2   5    1.83    0.24
   8  -2  -5    1.95    0.22
   8  -2  -5    1.47    0.16
  -8   2   5    2.10    0.24
  -8   2   5    1.78    0.19
   8   2  -5    1.98    0.23
  -7  -2   5   30.45    1.11
  -7  -2   5   34.95    1.17
   7  -2  -5   32.69    1.16
   7  -2  -5   33.60    1.02
  -7  -2   5   31.22    1.14
   7   2  -5   32.21    1.16
  -7   2   5   29.87    1.09
  -7   2   5   32.37    1.14
  -7   2   5   33.46    1.14
   6  -2  -5    0.96    0.13
  -6  -2   5    0.70    0.14
  -6  -2   5    0.90    0.15
   6  -2  -5    0.44    0.13
  -6  -2   5    0.85    0.16
  -6   2   5    0.86    0.14
   6   2  -5    0.67    0.14
  -6   2   5    0.82    0.15
  -6   2   5    1.09    0.15
  -5  -2   5   35.06    1.18
   5  -2  -5   35.57    1.24
  -5  -2   5   35.91    1.24
   5  -2  -5   36.69    1.12
  -5  -2   5   37.82    1.25
  -5   2   5   35.99    1.17
  -5   2   5   36.86    1.24
  -5   2   5   38.49    1.25
   5   2  -5   34.53    1.24
   4  -2  -5   96.33    2.75
   4  -2  -5   91.40    2.98
  -4  -2   5   97.11    2.79
  -4  -2   5   97.05    2.99
  -4  -2   5   98.51    2.99
  -4   2   5   97.62    2.99
  -4   2   5   93.26    2.76
   4   2  -5   93.21    2.98
  -4   2   5   92.04    2.98
  -3  -2   5   60.05    1.79
  -3  -2   5   58.29    1.92
   3  -2  -5   57.94    1.91
   3  -2  -5   61.23    1.78
   3  -2  -5   61.60    1.93
   3   2  -5   61.47    1.92
  -3   2   5   57.93    1.77
  -3   2   5   62.13    1.93
  -3   2   5   57.68    1.92
   3   2  -5   60.51    1.92
   2  -2  -5   55.95    1.67
  -2  -2   5   55.78    1.78
   2  -2  -5   58.90    1.80
  -2  -2   5   54.66    1.66
  -2  -2   5   55.22    1.79
   2  -2  -5   55.70    1.79
   2   2  -5   52.70    1.77
  -2   2   5   55.75    1.79
  -2   2   5   59.14    1.80
  -2   2   5   55.34    1.66
   2   2  -5   56.11    1.78
   1  -2  -5   12.95    0.48
   1  -2  -5   13.48    0.49
  -1  -2   5   12.96    0.48
  -1  -2   5   11.99    0.46
   1  -2  -5   12.12    0.48
   1   2  -5   12.82    0.47
  -1   2   5   13.81    0.50
   1   2  -5   12.63    0.47
  -1   2   5   12.82    0.49
  -1   2   5   12.96    0.47
   0  -2   5   51.58    1.59
   0  -2   5   52.11    1.50
   0  -2  -5   48.45    1.59
   0  -2  -5   50.85    1.60
   0   2  -5   49.70    1.58
   0   2   5   49.40    1.51
   0   2  -5   52.55    1.58
   0   2   5   48.96    1.60
  -1  -2  -5   20.56    0.73
   1  -2   5   24.42    0.73
   1  -2   5   24.94    0.73
  -1  -2  -5   19.87    0.71
  -1  -2  -5   20.71    0.72
   1   2   5   20.34    0.74
   1   2   5   22.93    0.74
  -2  -2  -5   13.27    0.53
   2  -2   5   15.41    0.52
   2  -2   5   15.95    0.48
  -2   2  -5   15.46    0.53
   2   2   5   12.38    0.50
   2   2   5   13.30    0.53
   3  -2   5   13.35    0.49
  -3  -2  -5   11.60    0.50
  -3   2  -5   13.67    0.50
   3   2   5   12.24    0.45
  -4  -2  -5   36.63    1.21
   4  -2   5   37.47    1.18
   4   2   5   37.55    1.18
  -4   2  -5   37.34    1.18
  -5  -2  -5    7.67    0.42
  -5   2  -5    8.62    0.40
   5   2   5    7.91    0.31
  -6  -2  -5    5.13    0.36
  -6   2  -5    5.23    0.34
  -7  -2  -5    6.62    0.43
  -7   2  -5    7.16    0.41
  -8  -2  -5   -0.24    0.14
  -8   2  -5    0.11    0.16
  -9  -2  -5   32.89    1.23
  -9   2  -5   32.89    1.19
 -10  -2  -5    0.60    0.24
 -10   2  -5    0.71    0.23
 -11  -2  -5    8.73    0.57
 -11   2  -5    7.77    0.53
 -12  -2  -5    0.70    0.27
 -12   2  -5    0.76    0.26
 -13  -2  -5    8.88    0.64
 -13   2  -5    8.06    0.60
 -14  -2  -5    0.41    0.29
 -14   2  -5   -0.25    0.24
 -15  -3   5    0.07    0.27
 -15   3   5    0.36    0.27
 -14  -3   5   10.51    0.70
 -14   3   5    9.87    0.64
 -13  -3   5    0.56    0.15
 -13  -3   5    0.27    0.24
 -13   3   5    0.39    0.23
 -12  -3   5    9.60    0.47
 -12  -3   5    9.50    0.62
 -12   3   5    9.41    0.58
 -12   3   5    9.84    0.40
 -11  -3   5   -0.08    0.13
 -11  -3   5   -0.08    0.19
 -11   3   5   -0.30    0.15
 -11   3   5   -0.02    0.11
 -10  -3   5   22.98    0.89
 -10  -3   5   23.05    0.95
 -10   3   5   21.85    0.90
 -10   3   5   22.47    0.85
  -9  -3   5    3.20    0.28
  -9  -3   5    3.62    0.34
  -9   3   5    3.61    0.32
  -9   3   5    3.61    0.27
   8  -3  -5   13.81    0.60
  -8  -3   5   12.43    0.57
   8  -3  -5   13.41    0.51
  -8  -3   5   13.56    0.63
  -8   3   5   12.43    0.58
  -8   3   5   12.57    0.56
   8   3  -5   12.73    0.60
  -7  -3   5    0.30    0.16
   7  -3  -5    0.01    0.12
  -7  -3   5    0.06    0.11
  -7  -3   5    0.34    0.13
   7   3  -5    0.05    0.12
  -7   3   5    0.10    0.11
  -7   3   5    0.12    0.11
  -7   3   5    0.16    0.13
  -6  -3   5   13.34    0.59
   6  -3  -5   14.13    0.59
   6  -3  -5   13.98    0.53
  -6  -3   5   14.37    0.60
  -6  -3   5   14.24    0.60
  -6   3   5   13.71    0.58
  -6   3   5   13.43    0.56
   6   3  -5   13.54    0.59
  -6   3   5   15.56    0.60
  -5  -3   5   11.72    0.51
  -5  -3   5   10.85    0.50
   5  -3  -5   11.34    0.49
  -5  -3   5   11.33    0.50
   5  -3  -5   11.69    0.46
  -5   3   5   12.13    0.50
  -5   3   5   11.44    0.50
  -5   3   5   11.37    0.47
   5   3  -5   11.02    0.50
  -4  -3   5   44.44    1.38
  -4  -3   5   46.69    1.47
   4  -3  -5   44.51    1.35
  -4  -3   5   43.34    1.46
   4  -3  -5   40.81    1.45
   4   3  -5   42.00    1.45
   4   3  -5   45.37    1.46
  -4   3   5   43.35    1.46
  -4   3   5   41.87    1.34
  -4   3   5   46.13    1.47
   3  -3  -5   46.73    1.37
   3  -3  -5   43.46    1.46
  -3  -3   5   44.73    1.37
   3  -3  -5   36.85    1.45
  -3  -3   5   44.73    1.47
  -3   3   5   47.24    1.48
   3   3  -5   46.65    1.47
  -3   3   5   45.35    1.36
  -3   3   5   45.40    1.47
   3   3  -5   44.60    1.46
   2  -3  -5   39.25    1.23
  -2  -3   5   36.12    1.21
   2  -3  -5   36.19    1.15
  -2  -3   5   36.50    1.13
   2  -3  -5   35.88    1.22
  -2   3   5   36.17    1.12
   2   3  -5   34.89    1.20
   2   3  -5   39.14    1.21
  -2   3   5   34.94    1.22
   1  -3  -5   40.44    1.35
  -1  -3   5   40.80    1.25
   1  -3  -5   41.91    1.29
  -1  -3   5   40.16    1.34
   1  -3  -5   44.00    1.36
  -1   3   5   40.89    1.26
  -1   3   5   41.94    1.36
   1   3  -5   42.47    1.33
   1   3  -5   40.18    1.33
   0  -3  -5    3.72    0.20
   0  -3  -5    3.36    0.23
   0  -3   5    3.66    0.20
   0  -3  -5    3.57    0.20
   0  -3   5    3.73    0.19
   0   3  -5    3.51    0.17
   0   3   5    3.47    0.21
   0   3   5    4.06    0.22
   0   3  -5    3.25    0.17
   1  -3   5    0.74    0.08
  -1  -3  -5    0.79    0.12
  -1  -3  -5    0.68    0.09
  -1  -3  -5    0.84    0.09
   1  -3   5    0.83    0.10
  -1  -3  -5    0.84    0.12
   1   3   5    0.82    0.11
   1   3   5    0.74    0.10
   2  -3   5   82.27    2.46
  -2  -3  -5   87.68    2.61
   2  -3   5   86.59    2.60
  -2  -3  -5   82.99    2.61
  -2  -3  -5   85.35    2.51
   2   3   5   85.34    2.64
   2   3   5   87.06    2.51
  -3  -3  -5   16.51    0.62
   3  -3   5   16.71    0.58
  -3   3  -5   16.04    0.58
   3   3   5   16.06    0.58
  -4  -3  -5  171.06    5.02
   4  -3   5  173.96    4.98
  -4   3  -5  176.65    4.98
   4   3   5  180.62    5.34
  -5  -3  -5   22.08    0.83
   5   3   5   23.13    0.77
  -5   3  -5   21.90    0.79
  -6  -3  -5   44.11    1.46
   6   3   5   44.15    1.42
  -6   3  -5   44.26    1.41
  -7  -3  -5    0.31    0.18
  -7   3  -5    0.56    0.17
  -8  -3  -5   14.74    0.70
  -8   3  -5   15.03    0.65
  -9  -3  -5    1.02    0.25
  -9   3  -5    1.31    0.23
 -10  -3  -5    3.20    0.37
 -10   3  -5    4.29    0.37
 -11  -3  -5    0.45    0.25
 -11   3  -5    0.19    0.21
 -12  -3  -5    1.43    0.32
 -12   3  -5    1.39    0.29
 -13  -3  -5    0.80    0.29
 -13   3  -5    1.36    0.30
 -14  -3  -5    0.22    0.29
 -15  -4   5    1.98    0.39
 -14  -4   5    0.16    0.26
 -14   4   5    0.49    0.26
 -13  -4   5    0.51    0.16
 -13  -4   5    0.19    0.24
 -13   4   5    0.50    0.24
 -12  -4   5    0.75    0.27
 -12  -4   5    0.78    0.19
 -12   4   5    0.98    0.12
 -12   4   5    0.53    0.23
 -11  -4   5    0.53    0.24
 -11  -4   5    0.78    0.18
 -11   4   5    0.34    0.13
 -11   4   5    0.66    0.22
 -10  -4   5   17.93    0.82
 -10  -4   5   17.47    0.74
 -10   4   5   18.21    0.70
 -10   4   5   17.50    0.76
  -9  -4   5   18.47    0.80
  -9  -4   5   18.03    0.75
  -9   4   5   16.94    0.70
  -9   4   5   18.22    0.74
  -8  -4   5    5.59    0.36
   8  -4  -5    5.74    0.34
  -8  -4   5    5.68    0.42
  -8   4   5    5.63    0.33
  -8   4   5    5.84    0.37
   8   4  -5    6.17    0.40
  -7  -4   5   81.98    2.72
  -7  -4   5   80.86    2.56
   7  -4  -5   85.63    2.72
   7  -4  -5   86.27    2.49
   7   4  -5   83.04    2.73
  -7   4   5   83.91    2.69
  -7   4   5   83.20    2.52
  -7   4   5   89.17    2.71
   6  -4  -5   77.66    2.30
  -6  -4   5   76.55    2.36
  -6  -4   5   77.06    2.52
   6  -4  -5   78.32    2.52
  -6  -4   5   81.71    2.53
  -6   4   5   77.15    2.32
   6   4  -5   77.22    2.52
  -6   4   5   75.84    2.50
  -6   4   5   79.57    2.50
   5  -4  -5   34.98    1.26
  -5  -4   5   35.85    1.27
   5  -4  -5   38.02    1.18
  -5  -4   5   36.47    1.21
  -5  -4   5   37.71    1.29
  -5   4   5   38.56    1.28
   5   4  -5   36.26    1.28
  -5   4   5   37.82    1.27
  -5   4   5   36.84    1.17
  -4  -4   5    4.81    0.29
   4  -4  -5    4.92    0.29
  -4  -4   5    5.15    0.29
   4  -4  -5    4.50    0.28
  -4  -4   5    4.62    0.28
  -4   4   5    4.42    0.28
  -4   4   5    4.34    0.26
  -4   4   5    4.80    0.29
   4   4  -5    5.44    0.29
  -3  -4   5   57.95    1.95
  -3  -4   5   59.74    1.81
   3  -4  -5   58.80    1.95
   3  -4  -5   61.96    1.82
  -3   4   5   61.76    1.96
  -3   4   5   61.38    1.79
  -3   4   5   63.27    1.96
   3   4  -5   61.09    1.95
   3   4  -5   58.02    1.94
   2  -4  -5    5.62    0.29
   2  -4  -5    5.34    0.30
  -2  -4   5    5.83    0.29
  -2  -4   5    5.74    0.28
   2  -4  -5    5.50    0.30
   2   4  -5    6.11    0.29
   2   4  -5    6.04    0.29
  -2   4   5    5.68    0.30
  -2   4   5    5.87    0.28
   1  -4  -5   16.53    0.61
  -1  -4   5   15.41    0.59
  -1  -4   5   16.21    0.56
   1  -4  -5   17.02    0.61
   1  -4  -5   16.23    0.60
  -1   4   5   16.37    0.57
  -1   4   5   16.12    0.61
   1   4  -5   15.60    0.58
   1   4  -5   16.73    0.59
   0  -4  -5   14.91    0.56
   0  -4   5   14.96    0.53
   0  -4  -5   14.23    0.53
   0  -4   5   14.69    0.51
   0  -4  -5   14.23    0.55
   0  -4  -5   14.26    0.54
   0   4   5   14.27    0.55
   0   4   5   14.82    0.53
   0   4  -5   14.91    0.52
   0   4  -5   14.09    0.51
  -1  -4  -5    8.00    0.34
  -1  -4  -5    8.48    0.39
  -1  -4  -5    8.27    0.37
   1  -4   5    8.06    0.33
  -1  -4  -5    8.24    0.34
   1  -4   5    8.04    0.33
  -1   4  -5    8.58    0.29
   1   4   5    7.91    0.36
  -1   4  -5    8.77    0.29
   1   4   5    7.61    0.35
  -2  -4  -5    8.29    0.39
   2  -4   5    8.00    0.31
  -2  -4  -5    7.89    0.32
  -2  -4  -5    8.26    0.33
  -2  -4  -5    8.76    0.39
   2  -4   5    7.74    0.33
   2   4   5    8.40    0.38
   2   4   5    7.84    0.35
  -3  -4  -5  108.91    3.14
  -3  -4  -5  110.00    3.27
   3  -4   5  110.77    3.26
  -3  -4  -5  111.05    3.27
   3  -4   5  105.82    3.07
  -3   4  -5   94.21    3.06
   3   4   5  109.86    3.32
  -4  -4  -5    0.39    0.13
   4  -4   5    0.34    0.10
   4   4   5    0.18    0.08
  -4   4  -5    0.38    0.11
  -5  -4  -5    0.69    0.18
   5  -4   5    0.65    0.13
  -5   4  -5    0.81    0.15
   5   4   5    1.20    0.13
  -6  -4  -5    6.30    0.41
  -6   4  -5    6.78    0.37
  -7  -4  -5    0.78    0.20
  -7   4  -5    0.80    0.18
  -8  -4  -5   11.03    0.60
  -8   4  -5   11.00    0.54
  -9  -4  -5    1.47    0.28
  -9   4  -5    1.21    0.22
 -10  -4  -5    0.45    0.23
 -10   4  -5    0.23    0.18
 -11  -4  -5   21.06    0.99
 -11   4  -5   22.45    0.92
 -12  -4  -5    0.23    0.24
 -13  -4  -5    0.73    0.30
 -14  -4  -5    0.73    0.32
 -15  -5   5    2.16    0.41
 -14  -5   5    0.14    0.26
 -13  -5   5    0.53    0.27
 -13   5   5    0.69    0.24
 -12  -5   5    2.72    0.37
 -12  -5   5    2.07    0.25
 -12   5   5    2.21    0.32
 -11  -5   5    1.02    0.20
 -11  -5   5    0.57    0.25
 -11   5   5    1.35    0.25
 -11   5   5    0.95    0.16
 -10  -5   5    4.83    0.43
 -10  -5   5    5.47    0.38
 -10   5   5    5.31    0.40
 -10   5   5    5.95    0.34
   9  -5  -5   27.88    0.95
  -9  -5   5   27.74    1.07
  -9  -5   5   26.57    1.04
  -9   5   5   27.31    1.00
  -9   5   5   27.39    1.00
  -8  -5   5    1.00    0.23
  -8  -5   5    0.93    0.19
   8  -5  -5    1.31    0.19
  -8   5   5    0.96    0.16
   8   5  -5    0.73    0.18
  -8   5   5    0.76    0.18
  -7  -5   5   11.34    0.56
   7  -5  -5   10.86    0.54
   7  -5  -5   11.80    0.50
  -7  -5   5   10.79    0.52
  -7   5   5   10.69    0.50
   7   5  -5   10.79    0.53
  -7   5   5   11.66    0.51
   6  -5  -5    4.12    0.29
  -6  -5   5    4.30    0.30
   6  -5  -5    3.90    0.29
  -6  -5   5    3.96    0.32
  -6  -5   5    3.93    0.29
   6   5  -5    4.20    0.30
  -6   5   5    4.01    0.28
  -6   5   5    3.61    0.26
  -6   5   5    4.29    0.29
   5  -5  -5    0.01    0.12
  -5  -5   5    0.08    0.11
   5  -5  -5    0.28    0.12
  -5  -5   5    0.08    0.11
  -5  -5   5   -0.04    0.11
  -5   5   5    0.04    0.10
  -5   5   5    0.09    0.11
   5   5  -5   -0.03    0.10
  -5   5   5    0.12    0.10
  -4  -5   5    0.87    0.15
   4  -5  -5    0.74    0.13
  -4  -5   5    1.02    0.14
   4  -5  -5    1.15    0.16
  -4  -5   5    0.88    0.14
  -4   5   5    0.88    0.13
  -4   5   5    0.90    0.14
   4   5  -5    1.23    0.16
  -4   5   5    1.22    0.16
   4   5  -5    1.03    0.14
   3  -5  -5    9.10    0.42
  -3  -5   5    8.78    0.41
   3  -5  -5    9.27    0.42
  -3  -5   5    8.82    0.40
  -3   5   5    8.95    0.38
   3   5  -5    8.94    0.41
  -3   5   5    9.12    0.42
  -3   5   5    9.88    0.44
   3   5  -5    9.27    0.42
  -2  -5   5    1.42    0.15
   2  -5  -5    1.44    0.17
   2  -5  -5    1.85    0.17
   2  -5  -5    1.62    0.16
  -2  -5   5    1.38    0.14
  -2   5   5    1.63    0.15
   2   5  -5    1.77    0.16
   2   5  -5    1.62    0.15
  -2   5   5    1.12    0.14
  -2   5   5    1.51    0.15
   1  -5  -5    1.01    0.13
   1  -5  -5    0.96    0.15
  -1  -5   5    1.04    0.12
   1  -5  -5    1.06    0.13
  -1  -5   5    1.26    0.13
   1   5  -5    1.07    0.12
  -1   5   5    1.21    0.14
  -1   5   5    1.01    0.12
   1   5  -5    1.04    0.12
   0  -5  -5   92.14    2.70
   0  -5   5   93.48    2.66
   0  -5  -5   93.02    2.74
   0  -5   5   91.98    2.89
   0  -5  -5   94.77    2.91
   0  -5  -5   91.74    2.91
   0   5  -5   97.07    2.87
   0   5   5   93.12    2.69
   0   5   5   91.96    2.92
   0   5  -5   90.50    2.86
  -1  -5  -5   28.53    0.96
   1  -5   5   27.67    0.87
  -1  -5  -5   27.53    0.95
  -1  -5  -5   28.38    0.95
   1  -5   5   28.25    0.93
  -1  -5  -5   28.31    0.92
   1   5   5   29.02    0.92
   1   5   5   27.23    0.97
  -1   5  -5   27.71    0.89
  -1   5  -5   27.24    0.89
  -2  -5  -5   -0.08    0.11
  -2  -5  -5    0.04    0.07
   2  -5   5    0.15    0.07
  -2  -5  -5    0.19    0.10
  -2  -5  -5    0.03    0.06
   2  -5   5    0.09    0.06
   2   5   5    0.11    0.08
   2   5   5    0.04    0.09
  -3  -5  -5    6.58    0.29
   3  -5   5    7.34    0.28
  -3  -5  -5    6.52    0.35
   3  -5   5    6.57    0.30
  -3  -5  -5    6.98    0.29
  -3  -5  -5    6.34    0.36
   3   5   5    6.51    0.32
  -4  -5  -5   51.83    1.66
  -4  -5  -5   51.80    1.63
  -4  -5  -5   52.50    1.63
   4  -5   5   53.17    1.58
   4   5   5   53.02    1.71
  -4   5  -5   53.46    1.59
  -5  -5  -5   20.35    0.80
   5  -5   5   20.62    0.72
  -5   5  -5   19.56    0.71
   5   5   5   21.37    0.76
   6  -5   5   23.49    0.81
  -6  -5  -5   22.82    0.89
  -7  -5  -5    0.88    0.22
  -8  -5  -5    1.20    0.26
  -8   5  -5    1.14    0.20
  -9  -5  -5    5.21    0.46
  -9   5  -5    5.53    0.40
 -10  -5  -5    9.32    0.61
 -10   5  -5   10.26    0.55
 -11  -5  -5   -0.02    0.21
 -12  -5  -5    0.76    0.29
 -13  -5  -5    0.64    0.30
 -14  -5  -5    0.27    0.29
 -15  -6   5   -0.23    0.24
 -14  -6   5    4.74    0.51
 -13  -6   5    1.19    0.32
 -12  -6   5    0.24    0.17
 -12  -6   5   -0.07    0.22
 -12   6   5   -0.08    0.19
 -11  -6   5    3.48    0.33
 -11  -6   5    2.61    0.37
 -11   6   5    3.70    0.25
 -11   6   5    3.78    0.35
 -10  -6   5    1.40    0.22
 -10  -6   5    1.27    0.27
 -10   6   5    1.62    0.25
 -10   6   5    1.49    0.19
   9  -6  -5    1.32    0.21
  -9  -6   5    1.43    0.26
  -9  -6   5    1.28    0.21
  -9   6   5    1.18    0.21
  -9   6   5    1.22    0.19
  -8  -6   5   56.99    1.86
   8  -6  -5   58.79    1.78
  -8  -6   5   54.63    1.92
   8   6  -5   57.97    1.96
  -8   6   5   55.18    1.88
  -8   6   5   56.96    1.78
  -7  -6   5   37.42    1.31
   7  -6  -5   39.30    1.26
   7  -6  -5   37.91    1.35
  -7  -6   5   38.03    1.36
  -7   6   5   37.09    1.32
  -7   6   5   38.49    1.24
   7   6  -5   37.60    1.37
   6  -6  -5    0.12    0.14
   6  -6  -5    0.39    0.14
  -6  -6   5    0.34    0.13
  -6  -6   5    0.46    0.16
  -6   6   5    0.16    0.12
  -6   6   5    0.31    0.12
  -6   6   5    0.12    0.12
   6   6  -5    0.00    0.12
   5  -6  -5   20.46    0.79
  -5  -6   5   19.78    0.80
  -5  -6   5   20.63    0.80
   5  -6  -5   19.45    0.74
  -5  -6   5   20.24    0.76
   5   6  -5   19.96    0.80
  -5   6   5   18.80    0.70
  -5   6   5   21.14    0.79
  -5   6   5   22.06    0.80
   4  -6  -5    2.72    0.24
  -4  -6   5    4.43    0.28
  -4  -6   5    3.40    0.27
   4  -6  -5    3.00    0.26
  -4   6   5    3.16    0.25
  -4   6   5    2.66    0.21
  -4   6   5    3.31    0.25
  -3  -6   5   94.67    2.72
   3  -6  -5   92.43    2.95
   3  -6  -5   92.30    2.75
  -3  -6   5   88.27    2.94
   3   6  -5  102.33    2.95
  -3   6   5   89.32    2.94
   3   6  -5   91.26    2.94
  -3   6   5   95.27    2.95
  -3   6   5   90.84    2.68
   2  -6  -5   34.04    1.14
   2  -6  -5   31.28    1.13
  -2  -6   5   32.72    1.03
  -2  -6   5   32.12    1.12
   2  -6  -5   31.35    1.08
   2   6  -5   32.19    1.11
  -2   6   5   33.38    1.14
   2   6  -5   34.96    1.12
  -2   6   5   31.80    1.02
  -2   6   5   29.95    1.12
   1  -6  -5   64.71    2.16
  -1  -6   5   64.77    2.14
  -1  -6   5   68.88    1.98
   1  -6  -5   67.70    2.05
   1  -6  -5   69.07    2.17
   1   6  -5   69.97    2.14
   1   6  -5   67.56    2.13
  -1   6   5   64.30    2.16
  -1   6   5   68.16    1.99
   0  -6   5   13.82    0.54
   0  -6   5   14.58    0.50
   0  -6  -5   13.81    0.56
   0  -6  -5   12.81    0.55
   0  -6  -5   13.66    0.56
   0  -6  -5   14.04    0.53
   0   6  -5   14.02    0.51
   0   6   5   13.31    0.56
   0   6  -5   13.90    0.52
   0   6   5   14.38    0.53
  -1  -6  -5   45.02    1.41
  -1  -6  -5   43.11    1.32
  -1  -6  -5   40.23    1.39
   1  -6   5   42.18    1.37
   1  -6   5   40.86    1.26
  -1  -6  -5   43.15    1.36
  -1   6  -5   41.64    1.33
  -1   6  -5   41.82    1.33
   1   6   5   41.33    1.41
   1   6   5   42.91    1.32
  -2  -6  -5    3.41    0.22
  -2  -6  -5    3.35    0.21
   2  -6   5    3.83    0.21
  -2  -6  -5    3.69    0.27
   2  -6   5    3.78    0.20
  -2  -6  -5    2.71    0.24
   2   6   5    3.66    0.24
  -3  -6  -5    9.47    0.46
  -3  -6  -5    9.94    0.41
  -3  -6  -5   10.72    0.42
  -3  -6  -5    9.55    0.47
   3  -6   5   10.81    0.40
   3  -6   5   10.40    0.39
   3   6   5   10.17    0.45
  -4  -6  -5    0.29    0.08
  -4  -6  -5    0.21    0.07
  -4  -6  -5    0.40    0.15
   4  -6   5    0.21    0.09
  -4  -6  -5    0.24    0.14
   4   6   5    0.19    0.10
  -5  -6  -5   12.48    0.42
  -5  -6  -5   12.42    0.58
   5  -6   5   12.54    0.49
  -5   6  -5   12.60    0.50
   5   6   5   12.72    0.54
   6  -6   5    0.57    0.14
  -6  -6  -5    0.78    0.20
  -6   6  -5    0.41    0.14
  -7  -6  -5    2.49    0.30
   7  -6   5    2.24    0.23
  -7   6  -5    2.63    0.24
  -8  -6  -5    0.23    0.20
  -8   6  -5    0.06    0.14
  -9  -6  -5    9.67    0.59
  -9   6  -5    9.42    0.49
 -10  -6  -5    4.81    0.45
 -11  -6  -5    3.91    0.43
 -12  -6  -5    9.53    0.67
 -13  -6  -5    1.38    0.35
 -14  -7   5    3.29    0.46
 -13  -7   5    3.96    0.47
 -12  -7   5    4.67    0.47
 -12  -7   5    5.00    0.38
 -11  -7   5    5.28    0.48
 -11  -7   5    6.91    0.44
 -11   7   5    5.87    0.32
 -10  -7   5   15.03    0.69
 -10  -7   5   15.37    0.76
 -10   7   5   12.62    0.63
 -10   7   5   15.68    0.62
  -9  -7   5    2.72    0.33
  -9  -7   5    3.28    0.30
   9  -7  -5    3.17    0.29
  -9   7   5    3.11    0.27
  -8  -7   5   13.29    0.62
  -8  -7   5   12.75    0.65
   8  -7  -5   13.52    0.59
   8   7  -5   13.21    0.64
  -8   7   5   12.71    0.58
  -7  -7   5    2.87    0.29
  -7  -7   5    3.37    0.29
   7  -7  -5    3.22    0.28
   7   7  -5    2.85    0.29
  -7   7   5    3.36    0.27
  -7   7   5    2.74    0.24
  -6  -7   5    3.29    0.20
  -6  -7   5    2.70    0.25
   6  -7  -5    3.08    0.27
  -6  -7   5    3.20    0.29
   6  -7  -5    2.05    0.23
   6   7  -5    2.58    0.26
  -6   7   5    2.08    0.22
  -6   7   5    2.68    0.22
   5  -7  -5    0.83    0.19
   5  -7  -5    0.87    0.16
  -5  -7   5    0.96    0.18
  -5  -7   5    0.82    0.17
  -5   7   5    0.67    0.13
  -5   7   5    1.10    0.16
   5   7  -5    0.93    0.17
  -5   7   5    1.00    0.17
   4  -7  -5   22.71    0.86
   4  -7  -5   22.14    0.82
  -4  -7   5   22.26    0.86
  -4  -7   5   21.61    0.80
  -4   7   5   24.34    0.87
  -4   7   5   20.83    0.84
   4   7  -5   22.27    0.85
  -3  -7   5    4.75    0.28
   3  -7  -5    3.31    0.28
   3  -7  -5    3.69    0.29
   3   7  -5    5.03    0.30
  -3   7   5    3.83    0.29
  -3   7   5    3.49    0.27
   2  -7  -5   41.01    1.37
  -2  -7   5   39.94    1.24
  -2  -7   5   39.42    1.35
   2  -7  -5   39.63    1.36
   2  -7  -5   39.05    1.29
   2   7  -5   40.65    1.35
   2   7  -5   37.01    1.33
  -2   7   5   40.92    1.37
  -2   7   5   38.85    1.22
  -2   7   5   39.57    1.36
   1  -7  -5  220.12    6.78
  -1  -7   5  219.65    6.76
   1  -7  -5  226.38    6.78
  -1  -7   5  220.86    6.21
   1  -7  -5  219.43    6.30
   1   7  -5  223.53    6.74
  -1   7   5  226.87    6.22
  -1   7   5  215.32    6.77
   1   7  -5  218.12    6.74
   0  -7  -5   51.71    1.66
   0  -7  -5   53.91    1.61
   0  -7   5   52.11    1.72
   0  -7  -5   51.36    1.74
   0  -7   5   53.63    1.57
   0  -7  -5   53.34    1.75
   0   7  -5   56.61    1.71
   0   7   5   52.22    1.75
   0   7  -5   51.66    1.70
   0   7   5   53.14    1.61
  -1  -7  -5   93.29    2.98
  -1  -7  -5   92.46    2.77
   1  -7   5   94.51    2.70
  -1  -7  -5   96.43    2.99
   1  -7   5   95.09    2.96
  -1  -7  -5   94.28    2.82
  -1   7  -5   91.96    2.91
   1   7   5   94.76    2.77
   1   7   5   93.40    3.00
  -1   7  -5  100.08    2.91
  -2  -7  -5   37.70    1.26
   2  -7   5   39.70    1.26
  -2  -7  -5   38.42    1.28
  -2  -7  -5   37.17    1.27
  -2  -7  -5   37.73    1.23
   2  -7   5   37.07    1.13
   2   7   5   36.70    1.30
   3  -7   5   32.45    1.07
  -3  -7  -5   31.54    1.09
  -3  -7  -5   30.95    1.09
  -3  -7  -5   32.00    1.09
   3  -7   5   32.64    0.98
  -3  -7  -5   31.58    1.09
   3   7   5   32.60    1.13
  -4  -7  -5   11.35    0.46
  -4  -7  -5   10.93    0.51
   4  -7   5   11.73    0.44
   4  -7   5   11.99    0.43
  -4  -7  -5   11.28    0.53
  -4  -7  -5   11.03    0.45
   4   7   5   11.54    0.51
  -5  -7  -5   35.29    1.26
  -5  -7  -5   36.51    1.18
  -5  -7  -5   35.42    1.18
   5  -7   5   36.79    1.13
  -5   7  -5   38.27    1.15
  -6  -7  -5   33.23    1.22
   6  -7   5   34.76    1.10
  -6   7  -5   35.21    1.11
   7  -7   5    1.16    0.17
  -7  -7  -5    0.96    0.23
  -7   7  -5    0.84    0.17
  -8  -7  -5   19.44    0.86
  -9  -7  -5   -0.16    0.18
 -10  -7  -5    0.96    0.28
 -11  -7  -5    1.31    0.32
 -12  -7  -5    0.65    0.30
 -13  -7  -5    0.16    0.29
 -14  -8   5    0.63    0.31
 -13  -8   5    0.19    0.25
 -12  -8   5    0.91    0.29
 -11  -8   5    0.19    0.23
 -11  -8   5    0.34    0.19
 -11   8   5    0.14    0.12
 -10  -8   5   -0.05    0.20
 -10  -8   5    0.24    0.19
 -10   8   5   -0.08    0.13
  -9  -8   5    0.29    0.18
  -9  -8   5    0.31    0.21
   9  -8  -5   -0.12    0.17
  -9   8   5    0.11    0.14
   8  -8  -5    4.98    0.37
  -8  -8   5    4.02    0.36
  -8  -8   5    4.09    0.34
  -8   8   5    4.23    0.32
  -8   8   5    4.45    0.32
   8   8  -5    4.52    0.38
  -7  -8   5    1.71    0.23
  -7  -8   5    1.85    0.26
   7  -8  -5    1.35    0.22
  -7   8   5    1.87    0.21
  -7   8   5    1.83    0.21
   7   8  -5    1.60    0.23
   6  -8  -5   19.99    0.84
  -6  -8   5   21.44    0.83
  -6  -8   5   22.46    0.72
   6  -8  -5   21.08    0.81
  -6  -8   5   20.98    0.86
  -6   8   5   20.96    0.82
  -6   8   5   20.43    0.74
   6   8  -5   20.26    0.86
   5  -8  -5   27.25    1.00
  -5  -8   5   27.89    1.06
  -5  -8   5   27.31    0.99
   5  -8  -5   27.09    1.04
  -5  -8   5   29.05    0.92
   5   8  -5   28.66    1.06
  -5   8   5   26.81    1.03
  -5   8   5   28.13    0.92
   4  -8  -5   36.68    1.31
  -4  -8   5   36.34    1.31
   4  -8  -5   35.47    1.24
  -4  -8   5   37.27    1.22
  -4   8   5   38.82    1.31
  -4   8   5   37.41    1.15
   4   8  -5   36.42    1.31
  -4   8   5   36.26    1.30
   3  -8  -5   17.55    0.71
  -3  -8   5   16.32    0.71
  -3  -8   5   17.60    0.66
   3  -8  -5   18.21    0.73
  -3   8   5   19.11    0.74
   3   8  -5   16.42    0.71
  -3   8   5   18.19    0.73
   3   8  -5   18.24    0.73
  -3   8   5   18.60    0.63
   2  -8  -5  103.62    3.28
   2  -8  -5  103.11    3.06
  -2  -8   5   98.70    3.25
  -2  -8   5  102.99    2.98
  -2   8   5   99.19    3.26
   2   8  -5  102.92    3.25
   2   8  -5  109.63    3.26
   1  -8  -5   70.71    2.39
  -1  -8   5   75.09    2.16
   1  -8  -5   77.13    2.40
  -1  -8   5   71.05    2.37
   1  -8  -5   72.03    2.25
   1   8  -5   76.94    2.36
  -1   8   5   75.17    2.18
  -1   8   5   74.08    2.40
   1   8  -5   70.58    2.35
   0  -8  -5   22.20    0.84
   0  -8  -5   21.49    0.76
   0  -8   5   21.84    0.81
   0  -8  -5   21.58    0.82
   0  -8   5   23.32    0.72
   0  -8  -5   21.18    0.83
   0   8   5   21.97    0.76
   0   8  -5   21.40    0.78
   0   8   5   20.59    0.83
   0   8  -5   22.25    0.78
  -1  -8  -5   49.09    1.49
   1  -8   5   45.95    1.40
  -1  -8  -5   48.47    1.60
   1  -8   5   49.92    1.57
  -1  -8  -5   44.46    1.52
  -1  -8  -5   46.77    1.59
   1   8   5   47.36    1.48
  -1   8  -5   46.39    1.51
   1   8   5   46.89    1.61
  -1   8  -5   47.87    1.52
  -2  -8  -5   49.17    1.69
   2  -8   5   50.94    1.50
  -2  -8  -5   49.56    1.60
  -2  -8  -5   50.54    1.64
   2  -8   5   52.61    1.68
  -2  -8  -5   53.96    1.71
  -2   8  -5   50.65    1.58
   2   8   5   50.66    1.72
  -2   8  -5   52.16    1.58
  -3  -8  -5    0.61    0.19
  -3  -8  -5    0.66    0.13
   3  -8   5    1.00    0.13
   3  -8   5    0.71    0.10
  -3  -8  -5    0.72    0.16
  -3  -8  -5    0.72    0.13
   3   8   5    0.66    0.15
  -4  -8  -5   20.13    0.80
  -4  -8  -5   20.18    0.76
   4  -8   5   21.18    0.67
  -4  -8  -5   19.43    0.74
  -4  -8  -5   20.79    0.80
   4   8   5   20.48    0.81
  -5  -8  -5   -0.07    0.15
   5  -8   5    0.06    0.09
  -5  -8  -5    0.19    0.16
  -5  -8  -5    0.13    0.09
  -5  -8  -5    0.04    0.09
  -6  -8  -5   18.24    0.62
  -6  -8  -5   16.04    0.75
  -6  -8  -5   17.75    0.61
  -7  -8  -5    2.38    0.30
  -8  -8  -5    0.53    0.22
  -9  -8  -5    0.18    0.21
 -10  -8  -5    5.38    0.48
 -11  -8  -5    2.61    0.39
 -12  -8  -5    0.36    0.28
 -13  -8  -5    1.75    0.39
 -14  -9   5    0.58    0.32
 -13  -9   5    0.60    0.29
 -12  -9   5    1.12    0.31
 -11  -9   5    6.08    0.52
 -11  -9   5    6.07    0.45
 -11   9   5    6.20    0.32
 -10  -9   5    0.13    0.18
 -10  -9   5   -0.03    0.21
  10  -9  -5    0.01    0.19
 -10   9   5    0.06    0.13
  -9  -9   5   13.33    0.66
   9  -9  -5   12.63    0.62
  -9  -9   5   11.79    0.66
  -9   9   5   12.26    0.57
   8  -9  -5   13.68    0.64
  -8  -9   5   13.06    0.66
  -8  -9   5   12.88    0.66
  -8   9   5   13.30    0.60
  -7  -9   5    0.15    0.16
  -7  -9   5    0.06    0.16
   7  -9  -5    0.25    0.19
  -7   9   5    0.29    0.14
   7   9  -5    0.19    0.16
  -7   9   5    0.21    0.14
  -6  -9   5    3.71    0.33
  -6  -9   5    4.54    0.36
  -6  -9   5    4.49    0.27
   6  -9  -5    4.09    0.34
   6  -9  -5    4.77    0.35
  -6   9   5    3.86    0.28
  -6   9   5    3.92    0.30
   6   9  -5    4.19    0.34
   5  -9  -5    3.88    0.33
   5  -9  -5    4.08    0.31
  -5  -9   5    3.27    0.29
  -5  -9   5    3.28    0.29
  -5  -9   5    3.45    0.26
  -5   9   5    3.43    0.25
  -5   9   5    3.37    0.29
   5   9  -5    3.65    0.30
  -4  -9   5   66.68    2.02
  -4  -9   5   63.18    2.19
   4  -9  -5   66.13    2.20
   4  -9  -5   67.66    2.08
  -4  -9   5   61.35    1.98
  -4   9   5   67.75    1.95
  -4   9   5   67.34    2.19
   4   9  -5   66.46    2.20
   3  -9  -5   11.28    0.55
  -3  -9   5   10.86    0.54
   3  -9  -5   11.71    0.56
  -3  -9   5   11.31    0.50
   3   9  -5   12.28    0.55
  -3   9   5   11.10    0.45
  -3   9   5   11.59    0.55
  -3   9   5   12.05    0.55
   3   9  -5   11.19    0.54
  -2  -9   5    4.63    0.32
   2  -9  -5    4.10    0.31
  -2  -9   5    4.59    0.29
   2  -9  -5    4.07    0.34
  -2   9   5    4.34    0.31
   2   9  -5    5.07    0.32
   2   9  -5    4.29    0.29
  -2   9   5    4.50    0.27
  -1  -9   5   68.78    2.04
   1  -9  -5   70.34    2.29
   1  -9  -5   67.83    2.15
  -1  -9   5   70.91    2.27
   1  -9  -5   74.82    2.30
  -1   9   5   66.92    2.28
   1   9  -5   69.52    2.24
   1   9  -5   65.49    2.23
   0  -9  -5    2.27    0.26
   0  -9  -5    2.66    0.25
   0  -9   5    2.76    0.22
   0  -9   5    2.38    0.23
   0  -9  -5    2.64    0.22
   0  -9  -5    2.89    0.25
   0   9  -5    2.98    0.24
   0   9  -5    2.12    0.20
   0   9   5    2.32    0.23
   0   9   5    2.76    0.22
  -1  -9  -5   50.33    1.58
  -1  -9  -5   47.75    1.64
  -1  -9  -5   50.59    1.71
   1  -9   5   50.42    1.50
   1  -9   5   51.90    1.69
  -1  -9  -5   52.99    1.73
  -1   9  -5   52.72    1.64
  -1   9  -5   49.01    1.63
   1   9   5   51.65    1.59
   1   9   5   50.56    1.73
  -2  -9  -5   16.12    0.67
  -2  -9  -5   16.36    0.67
  -2  -9  -5   15.81    0.69
   2  -9   5   16.03    0.54
   2  -9   5   16.50    0.65
  -2  -9  -5   15.13    0.64
  -2   9  -5   15.54    0.55
   2   9   5   15.85    0.69
  -2   9  -5   16.90    0.56
   3  -9   5    5.14    0.24
  -3  -9  -5    4.47    0.35
  -3  -9  -5    3.96    0.29
  -3  -9  -5    5.15    0.35
   3   9   5    4.35    0.32
  -4  -9  -5    6.61    0.35
  -4  -9  -5    6.61    0.43
  -4  -9  -5    7.23    0.42
  -5  -9  -5    5.18    0.40
  -5  -9  -5    5.38    0.40
  -5  -9  -5    6.20    0.32
  -6  -9  -5   -0.07    0.16
  -6  -9  -5    0.17    0.10
  -6  -9  -5    0.07    0.16
  -7  -9  -5    1.52    0.13
  -7  -9  -5    1.77    0.13
  -7  -9  -5    1.67    0.27
  -8  -9  -5    8.84    0.57
  -9  -9  -5    2.34    0.34
 -10  -9  -5    0.00    0.22
 -11  -9  -5    0.08    0.25
 -12  -9  -5    1.03    0.33
 -13  -9  -5    0.35    0.30
 -13 -10   5    1.09    0.34
 -12 -10   5    0.38    0.27
 -11 -10   5    0.95    0.29
 -11  10   5    0.97    0.15
  10 -10  -5    0.32    0.22
 -10 -10   5   -0.08    0.17
 -10 -10   5    0.29    0.23
 -10  10   5   -0.06    0.13
  -9 -10   5    3.01    0.32
   9 -10  -5    2.66    0.31
  -9 -10   5    3.33    0.37
  -9  10   5    3.27    0.28
  -8 -10   5    4.10    0.39
   8 -10  -5    4.54    0.39
  -8 -10   5    4.27    0.38
  -8  10   5    3.88    0.32
  -7 -10   5    4.58    0.39
   7 -10  -5    5.44    0.43
  -7 -10   5    5.21    0.39
  -7  10   5    4.69    0.34
   7  10  -5    4.86    0.41
  -6 -10   5    6.20    0.34
  -6 -10   5    6.02    0.42
   6 -10  -5    5.83    0.42
  -6 -10   5    6.57    0.44
  -6  10   5    5.75    0.38
   6  10  -5    6.09    0.42
   5 -10  -5   19.68    0.83
  -5 -10   5   18.05    0.82
  -5 -10   5   19.57    0.78
  -5 -10   5   19.50    0.72
   5 -10  -5   19.95    0.82
   5  10  -5   19.04    0.83
  -5  10   5   20.67    0.82
  -5  10   5   19.62    0.69
  -4 -10   5   87.62    2.63
   4 -10  -5   86.44    2.87
  -4 -10   5   86.69    2.87
   4 -10  -5   89.48    2.70
  -4 -10   5   90.37    2.62
  -4  10   5   88.91    2.55
  -4  10   5   86.01    2.85
   4  10  -5   86.29    2.87
  -3 -10   5    7.03    0.39
  -3 -10   5    6.59    0.39
   3 -10  -5    8.17    0.45
  -3 -10   5    6.94    0.42
   3 -10  -5    6.73    0.45
  -3  10   5    9.04    0.37
  -3  10   5    7.56    0.43
   3  10  -5    6.89    0.42
   2 -10  -5   28.10    1.06
   2 -10  -5   26.97    1.02
  -2 -10   5   28.32    0.93
  -2 -10   5   28.48    1.06
   2  10  -5   26.49    1.03
  -2  10   5   28.52    0.91
  -2  10   5   27.10    1.05
  -1 -10   5   30.58    0.95
   1 -10  -5   29.47    1.10
   1 -10  -5   28.81    1.06
  -1 -10   5   29.33    1.09
  -1  10   5   30.67    1.11
   1  10  -5   27.50    1.05
  -1  10   5   28.71    0.96
   0 -10  -5   22.22    0.90
   0 -10  -5   24.26    0.93
   0 -10  -5   23.12    0.90
   0 -10  -5   22.08    0.81
   0 -10   5   24.66    0.91
   0 -10   5   24.15    0.77
   0  10  -5   24.29    0.87
   0  10   5   21.68    0.91
   0  10   5   24.36    0.82
   0  10  -5   22.39    0.85
  -1 -10  -5   22.64    0.84
  -1 -10  -5   22.95    0.92
   1 -10   5   25.30    0.91
   1 -10   5   24.32    0.76
  -1 -10  -5   23.00    0.91
  -1  10  -5   24.10    0.85
   1  10   5   24.08    0.95
   1  10   5   24.18    0.85
  -1  10  -5   23.03    0.84
  -2 -10  -5   10.99    0.51
  -2 -10  -5   10.13    0.51
  -2 -10  -5   11.43    0.55
  -2  10  -5   10.88    0.42
  -2  10  -5   11.64    0.42
   2  10   5    9.50    0.50
   2  10   5   10.61    0.55
  -3 -10  -5   19.32    0.77
  -3 -10  -5   18.91    0.79
  -3 -10  -5   18.92    0.76
   3  10   5   19.29    0.81
  -4 -10  -5    5.68    0.39
  -4 -10  -5    4.66    0.40
  -4 -10  -5    4.88    0.32
  -5 -10  -5    2.42    0.28
  -5 -10  -5    2.37    0.22
  -5 -10  -5    1.44    0.25
  -6 -10  -5    0.19    0.19
  -6 -10  -5    0.35    0.13
  -6 -10  -5    0.41    0.18
  -7 -10  -5   -0.04    0.10
  -7 -10  -5   -0.03    0.18
  -8 -10  -5   13.76    0.72
  -9 -10  -5   10.13    0.63
   9 -10   5    9.40    0.56
 -10 -10  -5    9.51    0.65
  10 -10   5   10.21    0.60
 -11 -10  -5   -0.40    0.22
  11 -10   5   -0.22    0.19
 -12 -10  -5    5.94    0.57
 -13 -11   5    9.52    0.71
 -12 -11   5    0.28    0.28
 -11 -11   5    3.80    0.44
 -11  11   5    4.40    0.26
 -10 -11   5    7.73    0.53
 -10 -11   5    8.13    0.57
  10 -11  -5    8.35    0.54
 -10  11   5    8.20    0.43
  -9 -11   5    6.34    0.49
  -9 -11   5    5.88    0.44
   9 -11  -5    5.61    0.46
  -9  11   5    5.74    0.38
  -8 -11   5    0.33    0.21
  -8 -11   5    0.47    0.21
   8 -11  -5    0.33    0.22
  -8  11   5    0.38    0.17
  -7 -11   5   33.85    1.26
  -7 -11   5   35.14    1.35
   7 -11  -5   35.40    1.29
  -7  11   5   34.74    1.28
   7  11  -5   35.46    1.37
   6 -11  -5    2.38    0.31
  -6 -11   5    1.99    0.22
  -6 -11   5    2.52    0.29
  -6 -11   5    2.31    0.30
  -6  11   5    2.09    0.25
   6  11  -5    2.43    0.31
   5 -11  -5    6.92    0.44
  -5 -11   5    6.33    0.42
   5 -11  -5    6.23    0.48
  -5 -11   5    6.16    0.43
  -5  11   5    6.11    0.40
   5  11  -5    5.93    0.42
   4 -11  -5    0.85    0.20
  -4 -11   5    0.81    0.19
   4 -11  -5    0.98    0.23
  -4 -11   5    0.61    0.16
  -4 -11   5    0.79    0.20
   4  11  -5    1.17    0.21
  -4  11   5    0.94    0.19
   3 -11  -5   14.99    0.69
  -3 -11   5   15.22    0.61
   3 -11  -5   15.51    0.70
  -3 -11   5   14.66    0.68
  -3 -11   5   14.90    0.62
   3  11  -5   14.58    0.67
  -3  11   5   14.88    0.68
  -3  11   5   14.49    0.55
   2 -11  -5    0.90    0.20
  -2 -11   5    0.98    0.17
  -2 -11   5    1.18    0.20
  -2 -11   5    0.85    0.18
   2 -11  -5    1.00    0.23
   2  11  -5    1.25    0.19
  -2  11   5    1.01    0.15
  -2  11   5    0.91    0.19
   1 -11  -5    7.69    0.48
  -1 -11   5    7.01    0.44
  -1 -11   5    8.59    0.38
   1 -11  -5    7.43    0.45
  -1  11   5    7.36    0.37
  -1  11   5    7.37    0.45
   1  11  -5    8.19    0.42
   0 -11  -5    4.41    0.38
   0 -11   5    4.56    0.27
   0 -11  -5    4.95    0.31
   0 -11  -5    5.18    0.36
   0 -11   5    4.76    0.35
   0  11  -5    4.67    0.30
   0  11   5    4.27    0.34
  -1 -11  -5    5.28    0.40
  -1 -11  -5    4.89    0.33
  -1 -11  -5    5.31    0.37
   1  11   5    5.32    0.34
   1  11   5    5.19    0.37
  -1  11  -5    4.72    0.29
  -2 -11  -5   53.02    1.80
  -2 -11  -5   54.65    1.74
  -2 -11  -5   54.80    1.88
  -2  11  -5   56.42    1.76
   2  11   5   55.26    1.91
   2  11   5   55.89    1.74
  -2  11  -5   55.63    1.76
  -3 -11  -5   57.49    1.97
  -3 -11  -5   60.01    1.86
  -3 -11  -5   57.86    1.90
   3  11   5   58.52    2.01
  -4 -11  -5    1.77    0.27
  -4 -11  -5    2.16    0.23
  -4 -11  -5    2.57    0.28
  -5 -11  -5    2.17    0.23
  -5 -11  -5    1.92    0.27
  -5 -11  -5    2.18    0.28
  -6 -11  -5    8.48    0.51
  -6 -11  -5    7.75    0.52
  -6 -11  -5    8.54    0.43
  -7 -11  -5   12.21    0.52
  -7 -11  -5   11.44    0.65
  -7 -11  -5   12.44    0.62
  -8 -11  -5    0.48    0.25
  -8 -11  -5    0.52    0.11
   8 -11   5   -0.06    0.19
  -9 -11  -5    5.31    0.48
   9 -11   5    4.49    0.42
 -10 -11  -5    0.21    0.25
  10 -11   5    0.27    0.22
  11 -11   5    0.20    0.25
 -11 -11  -5    0.01    0.26
 -12 -11  -5    1.10    0.36
 -13 -12   5    0.38    0.32
 -12 -12   5    3.75    0.46
 -11 -12   5    0.32    0.26
 -10 -12   5   11.71    0.70
  10 -12  -5   12.86    0.70
 -10  12   5   12.66    0.57
   9 -12  -5   -0.17    0.23
  -9 -12   5    0.05    0.22
  -9 -12   5    0.12    0.20
  -9  12   5    0.38    0.16
  -8 -12   5    2.44    0.33
  -8 -12   5    2.96    0.35
   8 -12  -5    2.36    0.34
  -8  12   5    2.95    0.29
  -7 -12   5    1.44    0.27
   7 -12  -5    1.60    0.28
  -7 -12   5    1.43    0.27
  -7  12   5    1.81    0.24
   7  12  -5    1.92    0.31
   6 -12  -5   20.63    0.89
  -6 -12   5   20.45    0.85
  -6 -12   5   21.21    0.92
  -6  12   5   19.97    0.86
   6  12  -5   20.70    0.92
  -5 -12   5    4.03    0.34
   5 -12  -5    3.88    0.37
  -5 -12   5    3.79    0.36
   5  12  -5    3.91    0.36
  -5  12   5    4.49    0.36
  -4 -12   5   19.83    0.75
   4 -12  -5   19.18    0.84
  -4 -12   5   19.62    0.75
   4 -12  -5   18.00    0.82
  -4 -12   5   18.47    0.83
   4  12  -5   17.71    0.82
  -4  12   5   18.10    0.81
  -3 -12   5   10.31    0.55
   3 -12  -5    9.32    0.53
  -3 -12   5    9.64    0.50
   3 -12  -5    9.47    0.56
  -3 -12   5    9.48    0.47
   3  12  -5    9.78    0.52
  -3  12   5   10.35    0.54
  -2 -12   5   11.68    0.56
  -2 -12   5   11.99    0.60
   2 -12  -5   12.35    0.62
  -2 -12   5   12.62    0.52
   2 -12  -5   12.57    0.63
  -2  12   5   10.68    0.58
  -2  12   5   12.25    0.48
   2  12  -5   11.19    0.57
  -1 -12   5    4.56    0.36
   1 -12  -5    4.85    0.38
  -1 -12   5    4.66    0.36
   1 -12  -5    4.12    0.37
  -1 -12   5    4.98    0.30
   1  12  -5    4.82    0.33
  -1  12   5    4.66    0.36
  -1  12   5    5.23    0.31
   0 -12   5   25.95    0.98
   0 -12  -5   25.73    1.03
   0 -12  -5   24.85    1.01
   0 -12  -5   26.58    0.90
   0  12   5   25.80    1.03
   0  12  -5   25.76    0.96
   0  12   5   25.73    0.89
  -1 -12  -5    1.58    0.21
  -1 -12  -5    1.40    0.26
  -1 -12  -5    2.09    0.25
   1  12   5    1.98    0.25
   1  12   5    1.78    0.21
  -1  12  -5    1.89    0.19
  -2 -12  -5    0.74    0.23
  -2 -12  -5    1.17    0.21
  -2 -12  -5    1.73    0.23
   2  12   5    1.42    0.23
   2  12   5    1.22    0.21
  -2  12  -5    1.44    0.16
  -3 -12  -5   12.65    0.59
  -3 -12  -5   12.51    0.64
  -3 -12  -5   12.06    0.59
  -3  12  -5   12.92    0.44
  -3  12  -5   12.54    0.44
  -4 -12  -5    6.17    0.46
  -4 -12  -5    6.20    0.40
  -4 -12  -5    6.61    0.43
  -5 -12  -5    0.26    0.15
  -5 -12  -5    0.10    0.18
  -5 -12  -5    0.23    0.21
  -6 -12  -5    1.84    0.29
  -6 -12  -5    2.06    0.29
  -6 -12  -5    1.84    0.22
   6 -12   5    0.94    0.25
  -7 -12  -5    0.01    0.20
  -7 -12  -5   -0.06    0.13
   7 -12   5   -0.19    0.18
  -7 -12  -5    0.23    0.20
  -8 -12  -5    1.26    0.16
  -8 -12  -5    1.19    0.30
   8 -12   5    1.03    0.26
  -9 -12  -5   -0.19    0.23
   9 -12   5    0.07    0.22
 -10 -12  -5    0.51    0.28
  10 -12   5    0.66    0.27
  11 -12   5    0.52    0.28
 -11 -12  -5    0.43    0.30
 -12 -13   5    1.79    0.38
 -11 -13   5    1.78    0.36
  10 -13  -5   -0.42    0.23
 -10 -13   5   -0.24    0.21
  -9 -13   5    2.35    0.35
  -9 -13   5    1.51    0.30
   9 -13  -5    2.21    0.35
  -9  13   5    2.25    0.25
  -8 -13   5    0.18    0.21
  -8 -13   5   -0.18    0.19
   8 -13  -5   -0.04    0.25
  -8  13   5    0.17    0.17
   7 -13  -5    2.77    0.35
  -7 -13   5    3.05    0.35
  -7 -13   5    3.41    0.35
   7  13  -5    3.29    0.36
  -7  13   5    3.17    0.31
  -6 -13   5    6.04    0.44
   6 -13  -5    4.95    0.43
  -6 -13   5    5.53    0.44
   6  13  -5    5.17    0.46
  -6  13   5    6.10    0.41
   5 -13  -5    1.25    0.29
  -5 -13   5    1.15    0.21
  -5 -13   5    1.19    0.23
  -5 -13   5    1.48    0.26
   5  13  -5    0.99    0.24
  -5  13   5    1.22    0.23
   4 -13  -5    2.24    0.32
   4 -13  -5    2.10    0.30
  -4 -13   5    2.52    0.31
  -4 -13   5    2.41    0.27
  -4 -13   5    2.13    0.26
  -4  13   5    2.36    0.29
   4  13  -5    2.71    0.30
  -3 -13   5   14.17    0.70
  -3 -13   5   14.79    0.61
  -3 -13   5   14.77    0.65
   3 -13  -5   14.93    0.72
   3 -13  -5   15.13    0.73
  -3  13   5   14.72    0.70
   3  13  -5   12.94    0.67
   2 -13  -5    3.79    0.37
  -2 -13   5    3.12    0.30
   2 -13  -5    3.98    0.36
  -2 -13   5    4.41    0.31
  -2 -13   5    3.94    0.36
   2  13  -5    4.18    0.33
  -2  13   5    4.08    0.35
   1 -13  -5    0.31    0.18
  -1 -13   5    0.17    0.17
   1 -13  -5    0.01    0.21
   1  13  -5    0.10    0.14
  -1  13   5    0.13    0.18
  -1  13   5    0.35    0.14
   0 -13  -5   20.34    0.88
   0 -13  -5   20.24    0.87
   0 -13  -5   20.47    0.75
   0 -13   5   19.81    0.83
   0  13  -5   18.82    0.79
   0  13   5   20.54    0.74
   0  13   5   18.66    0.86
   1 -13   5   25.30    0.98
  -1 -13  -5   23.96    0.99
  -1 -13  -5   25.33    0.89
  -1 -13  -5   23.91    1.00
  -1  13  -5   23.84    0.90
   1  13   5   23.84    1.01
  -2 -13  -5    2.28    0.26
  -2 -13  -5    2.35    0.26
   2 -13   5    2.07    0.28
  -2 -13  -5    2.37    0.31
   2  13   5    2.03    0.27
  -2  13  -5    2.24    0.20
   2  13   5    2.30    0.25
  -3 -13  -5    3.89    0.33
  -3 -13  -5    2.86    0.33
  -3 -13  -5    3.75    0.33
   3 -13   5    3.61    0.35
  -3  13  -5    3.98    0.21
  -4 -13  -5    5.57    0.45
  -4 -13  -5    4.17    0.36
   4 -13   5    4.36    0.38
  -4 -13  -5    3.98    0.34
  -5 -13  -5   21.34    0.90
  -5 -13  -5   21.19    0.89
   5 -13   5   22.65    0.94
  -5 -13  -5   21.76    0.93
  -6 -13  -5    0.19    0.21
  -6 -13  -5    0.17    0.20
  -6 -13  -5    0.02    0.16
   6 -13   5   -0.09    0.19
  -7 -13  -5   20.26    0.83
   7 -13   5   20.06    0.92
  -7 -13  -5   22.38    0.95
   8 -13   5    0.56    0.25
  -8 -13  -5    0.82    0.17
  -8 -13  -5    0.69    0.28
  -9 -13  -5    0.68    0.11
  -9 -13  -5    0.92    0.31
   9 -13   5    0.62    0.26
  10 -13   5    0.50    0.26
 -10 -13  -5    0.11    0.28
 -11 -13  -5    0.44    0.30
  11 -13   5    0.34    0.28
 -12 -14   5    5.10    0.54
 -11 -14   5    0.83    0.31
 -10 -14   5    0.22    0.25
  10 -14  -5    0.28    0.28
   9 -14  -5    0.12    0.25
  -9 -14   5    0.00    0.22
   8 -14  -5   18.41    0.90
  -8 -14   5   19.05    0.91
  -8 -14   5   18.37    0.86
  -8  14   5   17.66    0.80
   7 -14  -5    0.21    0.25
  -7 -14   5    0.36    0.23
  -7 -14   5    0.45    0.23
   7  14  -5    0.32    0.25
  -7  14   5    0.57    0.20
  -6 -14   5   24.70    1.07
  -6 -14   5   23.79    0.96
   6 -14  -5   24.81    1.05
   6  14  -5   24.53    1.08
  -6  14   5   23.86    1.00
  -5 -14   5    0.08    0.20
  -5 -14   5    0.84    0.22
  -5 -14   5    0.33    0.20
   5 -14  -5    0.59    0.26
  -5  14   5    0.83    0.22
   5  14  -5    0.90    0.25
  -4 -14   5   27.54    1.03
  -4 -14   5   28.05    1.00
   4 -14  -5   26.15    1.10
  -4 -14   5   26.50    1.13
   4  14  -5   28.02    1.14
  -4  14   5   27.49    1.11
   3 -14  -5   -0.29    0.19
  -3 -14   5    0.04    0.18
   3 -14  -5   -0.08    0.18
  -3 -14   5    0.01    0.17
   3  14  -5    0.17    0.18
  -3  14   5   -0.08    0.16
   2 -14  -5   12.84    0.70
  -2 -14   5   13.85    0.66
   2 -14  -5   14.30    0.72
   2  14  -5   14.80    0.69
  -2  14   5   13.15    0.69
   1 -14  -5    3.80    0.39
  -1 -14   5    2.91    0.32
   1 -14  -5    3.28    0.33
  -1  14   5    3.29    0.33
   1  14  -5    3.15    0.30
   0 -14   5    0.16    0.17
   0 -14  -5    0.41    0.22
   0 -14  -5    0.30    0.18
   0  14   5    0.15    0.18
   0  14  -5    0.35    0.15
   1 -14   5   -0.02    0.16
  -1 -14  -5    0.03    0.16
  -1 -14  -5    0.16    0.15
  -1 -14  -5    0.07    0.20
   1  14   5    0.17    0.18
   1  14   5    0.08    0.14
  -1  14  -5    0.03    0.12
  -2 -14  -5    4.49    0.41
   2 -14   5    3.85    0.36
  -2 -14  -5    4.41    0.38
  -2 -14  -5    4.43    0.37
  -2  14  -5    4.75    0.30
   2  14   5    5.28    0.38
   2  14   5    4.55    0.41
  -3 -14  -5    0.17    0.17
   3 -14   5    0.01    0.18
  -3 -14  -5    0.22    0.21
  -3 -14  -5   -0.24    0.16
  -3  14  -5    0.08    0.10
  -4 -14  -5    1.64    0.26
   4 -14   5    1.47    0.27
  -4 -14  -5    1.25    0.24
  -4 -14  -5    2.07    0.31
  -5 -14  -5    3.28    0.31
   5 -14   5    3.32    0.36
  -5 -14  -5    3.49    0.35
  -5 -14  -5    3.11    0.34
  -6 -14  -5    4.76    0.38
  -6 -14  -5    5.57    0.47
  -6 -14  -5    4.97    0.44
   6 -14   5    3.82    0.40
  -7 -14  -5    0.43    0.25
  -7 -14  -5    0.68    0.20
   7 -14   5    0.35    0.23
  -8 -14  -5    7.48    0.57
   8 -14   5    6.83    0.53
  -9 -14  -5    1.21    0.33
   9 -14   5    0.98    0.29
 -10 -14  -5    0.21    0.28
  10 -14   5    0.05    0.26
 -11 -15   5    2.90    0.43
 -10 -15   5   -0.18    0.24
  10 -15  -5   -0.39    0.24
   9 -15  -5    6.54    0.57
  -9 -15   5    5.64    0.50
   8 -15  -5    0.39    0.27
  -8 -15   5    0.45    0.25
  -8 -15   5    0.51    0.27
  -7 -15   5    1.31    0.29
  -7 -15   5    1.11    0.30
   7 -15  -5    1.55    0.34
  -7  15   5    1.59    0.26
  -6 -15   5    4.07    0.38
  -6 -15   5    5.73    0.48
   6 -15  -5    4.00    0.44
   6  15  -5    3.19    0.38
  -6  15   5    3.46    0.35
  -5 -15   5    4.25    0.43
  -5 -15   5    4.45    0.37
  -5 -15   5    4.95    0.39
   5 -15  -5    3.27    0.39
   5  15  -5    4.52    0.42
  -5  15   5    4.30    0.39
  -4 -15   5    0.07    0.17
   4 -15  -5    0.09    0.23
  -4 -15   5    0.00    0.19
   4  15  -5    0.32    0.21
  -4  15   5    0.10    0.19
  -3 -15   5   11.66    0.61
   3 -15  -5   11.26    0.66
  -3  15   5   12.40    0.65
   3  15  -5   11.55    0.64
   2 -15  -5   11.73    0.68
   2 -15  -5   12.33    0.68
  -2 -15   5   12.39    0.63
  -2  15   5   12.44    0.67
   2  15  -5   11.16    0.62
   1 -15  -5    0.42    0.22
  -1 -15   5    0.41    0.21
   1 -15  -5    0.62    0.25
   1  15  -5    0.77    0.20
  -1  15   5    0.38    0.21
   0 -15  -5    0.66    0.27
   0 -15   5    0.49    0.21
   0 -15  -5    0.86    0.23
   0  15   5    0.38    0.20
   0  15  -5    0.69    0.18
  -1 -15  -5    3.86    0.39
   1 -15   5    3.78    0.37
  -1 -15  -5    3.72    0.37
  -1  15  -5    3.48    0.29
   1  15   5    3.93    0.39
   2 -15   5    7.92    0.52
  -2 -15  -5    8.00    0.55
  -2 -15  -5    7.53    0.51
  -2 -15  -5    8.67    0.48
   2  15   5    6.26    0.42
  -2  15  -5    8.00    0.41
  -3 -15  -5   14.00    0.66
  -3 -15  -5   14.67    0.73
  -3 -15  -5   13.79    0.73
   3 -15   5   13.61    0.72
   3  15   5   14.77    0.67
  -3  15  -5   14.65    0.55
  -4 -15  -5    1.12    0.28
  -4 -15  -5    1.16    0.25
   4 -15   5    0.89    0.25
  -4 -15  -5    0.74    0.23
  -5 -15  -5   19.79    0.91
   5 -15   5   21.01    0.95
  -5 -15  -5   21.84    0.96
  -5 -15  -5   22.53    0.93
   6 -15   5    0.17    0.21
  -6 -15  -5    0.09    0.18
  -6 -15  -5   -0.02    0.20
  -6 -15  -5    0.11    0.20
  -7 -15  -5    6.07    0.51
   7 -15   5    6.80    0.55
   8 -15   5    0.69    0.28
  -8 -15  -5    0.12    0.25
  -9 -15  -5    1.95    0.37
   9 -15   5    1.70    0.35
 -10 -15  -5   -0.13    0.26
  10 -15   5    0.05    0.29
  10 -16  -5    1.21    0.38
 -10 -16   5    0.78    0.31
   9 -16  -5    0.18    0.30
  -9 -16   5    0.24    0.25
   8 -16  -5    2.24    0.40
  -8 -16   5    2.07    0.34
   7 -16  -5    0.20    0.27
  -7 -16   5   -0.10    0.21
  -7 -16   5   -0.14    0.22
  -6 -16   5    8.51    0.60
   6 -16  -5    8.06    0.61
   6  16  -5    9.39    0.64
  -6  16   5    9.45    0.56
   5 -16  -5    2.33    0.36
  -5 -16   5    2.31    0.34
  -5 -16   5    2.44    0.31
  -5  16   5    2.28    0.31
   5  16  -5    1.99    0.34
  -4 -16   5   11.67    0.62
   4 -16  -5   10.91    0.68
  -4  16   5   11.10    0.64
   4  16  -5   10.83    0.66
  -3 -16   5    1.57    0.28
   3 -16  -5    1.00    0.30
   3  16  -5    2.01    0.30
  -3  16   5    2.00    0.29
   2 -16  -5   16.81    0.87
   2 -16  -5   18.03    0.87
  -2 -16   5   17.55    0.81
  -2  16   5   18.02    0.85
   2  16  -5   16.56    0.81
  -1 -16   5    0.27    0.21
   1 -16  -5   -0.10    0.19
   1 -16  -5    0.67    0.29
   1  16  -5    0.52    0.20
  -1  16   5    0.34    0.22
   0 -16  -5    6.48    0.49
   0 -16   5    6.60    0.47
   0 -16  -5    5.76    0.49
   0  16  -5    6.01    0.42
   0  16   5    5.70    0.48
  -1 -16  -5    1.46    0.32
  -1 -16  -5    1.58    0.29
   1 -16   5    1.58    0.30
  -1  16  -5    1.76    0.23
   1  16   5    1.53    0.29
  -2 -16  -5    0.03    0.18
   2 -16   5   -0.14    0.19
  -2 -16  -5    0.18    0.25
  -2  16  -5   -0.04    0.13
  -3 -16  -5   -0.08    0.18
  -3 -16  -5   -0.01    0.24
  -3 -16  -5    0.01    0.18
   3 -16   5    0.10    0.20
  -3  16  -5    0.04    0.11
  -4 -16  -5   -0.11    0.19
   4 -16   5    0.07    0.21
  -4 -16  -5   -0.20    0.18
[truncated: 984,097 more chars]
