# Supplementary material for: Crystal structures of two substituted thia­zolidine derivatives
Source: Acta Crystallogr E Crystallogr Commun. 2016 Jul 19;72(Pt 8):1126–9. doi: 10.1107/S2056989016011336 (PMC4971855; doi:10.1107/S2056989016011336)
Supplement: Supplementary file 2 [file e-72-01126-Isup2.hkl]

data_I                                                                          
_shelx_title ' RAO_MP6_0m in P2(1)/n'                                           
_shelx_refln_list_code          4                                               
_shelx_F_calc_maximum      237.06                                               
_exptl_crystal_F_000      1272.00                                               
_reflns_d_resolution_high  0.7486                                               
                                                                                
loop_                                                                           
 _space_group_symop_operation_xyz                                               
 'x, y, z'                                                                      
 '-x+1/2, y+1/2, -z+1/2'                                                        
 '-x, -y, -z'                                                                   
 'x-1/2, -y-1/2, z-1/2'                                                         
                                                                                
_cell_length_a    11.7820                                                       
_cell_length_b    16.7410                                                       
_cell_length_c    14.1470                                                       
_cell_angle_alpha  90.000                                                       
_cell_angle_beta   98.013                                                       
_cell_angle_gamma  90.000                                                       
                                                                                
_shelx_F_squared_multiplier     1.000                                           
                                                                                
loop_                                                                           
 _refln_index_h                                                                 
 _refln_index_k                                                                 
 _refln_index_l                                                                 
 _refln_F_squared_calc                                                          
 _refln_F_squared_meas                                                          
 _refln_F_squared_sigma                                                         
 _refln_observed_status                                                         
   2   0   0      24846.50      24726.06       374.69 o                         
   4   0   0        379.69        403.16        36.43 o                         
   6   0   0       1166.75       1176.09        28.57 o                         
   8   0   0        288.04        285.25         8.57 o                         
  10   0   0        574.53        600.45        31.91 o                         
  12   0   0        547.46        523.34        31.38 o                         
  14   0   0         95.84        114.35        18.61 o                         
   1   1   0       1171.28       1192.25        11.74 o                         
   2   1   0       1058.57       1055.03        13.87 o                         
   3   1   0        471.39        455.72         5.67 o                         
   4   1   0       2128.21       2189.09        30.48 o                         
   5   1   0        612.52        548.45         8.15 o                         
   6   1   0         11.26         28.13         2.60 o                         
   7   1   0       4358.79       4262.53        57.43 o                         
   8   1   0          7.05          2.82         1.83 o                         
   9   1   0        683.30        688.11        23.67 o                         
  10   1   0        733.44        735.91        25.19 o                         
  11   1   0        473.82        439.61        20.12 o                         
  12   1   0         16.81         11.65         7.87 o                         
  13   1   0        157.37        174.16        22.87 o                         
  14   1   0         91.16         97.36        21.27 o                         
  15   1   0          0.69          0.15        16.49 o                         
   0   2   0      15410.66      13793.19       242.90 o                         
   1   2   0      16060.17      15386.10       144.35 o                         
   2   2   0      33164.38      31384.58       314.00 o                         
   3   2   0       9673.87       9917.34       103.77 o                         
   4   2   0         31.04         43.40         4.76 o                         
   5   2   0         27.54         43.51         2.07 o                         
   6   2   0        260.03        320.20         5.36 o                         
   7   2   0         92.28         86.26         3.87 o                         
   8   2   0        182.22        207.95         6.34 o                         
   9   2   0         15.85         23.92         6.74 o                         
  10   2   0        671.02        681.61        29.52 o                         
  11   2   0        105.63         76.50        10.13 o                         
  12   2   0         10.00          0.07         7.33 o                         
  13   2   0          4.15          7.98         8.27 o                         
  14   2   0        246.37        270.02        17.86 o                         
  15   2   0          0.76          0.46         9.58 o                         
   1   3   0       2582.50       2708.11        24.74 o                         
   2   3   0         27.46         24.31         0.98 o                         
   3   3   0       3998.50       4117.48        35.61 o                         
   4   3   0         48.29         60.56         1.93 o                         
   5   3   0       7723.68       7813.44        94.73 o                         
   6   3   0       1647.60       1715.72        22.53 o                         
   7   3   0       1903.48       1861.85        22.74 o                         
   8   3   0         84.48         77.63         5.89 o                         
   9   3   0       3035.97       2912.99        53.12 o                         
  10   3   0        689.94        628.97        22.69 o                         
  11   3   0       1098.59       1117.11        33.44 o                         
  12   3   0        178.01        150.49        26.33 o                         
  13   3   0        101.15         98.75        11.81 o                         
  14   3   0         25.85         15.14        18.35 o                         
  15   3   0        105.37         99.46        20.21 o                         
   0   4   0         14.81         25.20         1.63 o                         
   1   4   0       7890.85       8000.89        74.86 o                         
   2   4   0       2954.31       2806.09        27.38 o                         
   3   4   0       3287.64       3349.39        30.54 o                         
   4   4   0      23620.62      24131.17       245.94 o                         
   5   4   0       2036.60       2218.27        24.71 o                         
   6   4   0       3546.48       3823.31        71.07 o                         
   7   4   0          1.15          4.88         1.78 o                         
   8   4   0        710.07        740.22        12.73 o                         
   9   4   0        163.43        162.43        17.63 o                         
  10   4   0        241.54        233.49        14.07 o                         
  11   4   0          4.07         -6.65         6.65 o                         
  12   4   0        365.56        386.14        29.52 o                         
  13   4   0         48.19         62.11        15.69 o                         
  14   4   0          0.78          9.04        13.30 o                         
  15   4   0         60.04         57.44        18.08 o                         
   1   5   0          2.89          9.49         1.04 o                         
   2   5   0       1081.57       1161.95        12.27 o                         
   3   5   0       5620.33       5602.57        52.71 o                         
   4   5   0         14.56         13.45         1.18 o                         
   5   5   0       1244.54       1222.61        14.64 o                         
   6   5   0        982.56        966.19        15.00 o                         
   7   5   0        332.29        363.00         7.33 o                         
   8   5   0       1433.66       1429.37        24.65 o                         
   9   5   0       1439.02       1415.22        28.47 o                         
  10   5   0        123.10        120.58        14.63 o                         
  11   5   0        329.48        332.49        21.81 o                         
  12   5   0        150.49        136.17        12.49 o                         
  13   5   0         83.61         87.22        17.02 o                         
  14   5   0          0.86        -11.17        11.17 o                         
  15   5   0          0.73          2.13        14.36 o                         
   0   6   0       2061.96       2269.79        33.62 o                         
   1   6   0       3896.91       4209.52        38.76 o                         
   2   6   0      11750.33      12140.95       113.57 o                         
   3   6   0        872.77        868.85        14.00 o                         
   4   6   0       1528.72       1534.81        15.90 o                         
   5   6   0         92.67         71.77         2.29 o                         
   6   6   0         19.26         23.15         2.43 o                         
   7   6   0        356.79        401.90         8.21 o                         
   8   6   0        556.90        614.87        11.90 o                         
   9   6   0         24.24         24.04         3.18 o                         
  10   6   0          1.09          3.32         5.88 o                         
  11   6   0         22.49         14.36        11.70 o                         
  12   6   0          0.56          8.51        11.70 o                         
  13   6   0         58.08         59.03        16.49 o                         
  14   6   0        137.69        169.13        22.87 o                         
  15   6   0         32.60         64.89        19.68 o                         
   1   7   0       3261.23       3518.87        34.54 o                         
   2   7   0        161.21        204.70         5.23 o                         
   3   7   0          1.33         13.37         1.62 o                         
   4   7   0       5227.08       5120.83        51.99 o                         
   5   7   0       4793.65       4966.32        50.06 o                         
   6   7   0       1712.67       1775.02        20.98 o                         
   7   7   0       1584.37       1573.28        21.74 o                         
   8   7   0        697.00        696.08        16.73 o                         
   9   7   0         88.61        101.85         9.71 o                         
  10   7   0        940.11        918.48        21.18 o                         
  11   7   0         13.63         25.53        11.70 o                         
  12   7   0          0.31         -4.79        11.17 o                         
  13   7   0         43.19         43.08        15.42 o                         
  14   7   0         36.60         45.74        17.02 o                         
   0   8   0      12375.65      12731.85       167.58 o                         
   1   8   0       8046.72       8342.52        88.02 o                         
   2   8   0        303.44        388.86         6.24 o                         
   3   8   0       9443.12       9443.62        94.03 o                         
   4   8   0         29.78         22.73         1.98 o                         
   5   8   0        645.81        657.12         8.83 o                         
   6   8   0        564.18        579.92         9.63 o                         
   7   8   0        136.74        138.65         7.57 o                         
   8   8   0        354.65        317.59        11.64 o                         
   9   8   0        169.17        177.78         8.75 o                         
  10   8   0          9.89         14.76         4.76 o                         
  11   8   0        111.85        104.77        17.55 o                         
  12   8   0          7.95         -1.60        12.23 o                         
  13   8   0         19.35         22.87        14.36 o                         
  14   8   0         41.12         82.97        19.68 o                         
   1   9   0       2518.46       2534.36        25.64 o                         
   2   9   0        480.54        591.10        13.03 o                         
   3   9   0         16.69         22.55         2.77 o                         
   4   9   0        616.91        620.48        10.31 o                         
   5   9   0          4.90          5.21         2.02 o                         
   6   9   0        212.79        201.62         5.41 o                         
   7   9   0       2670.31       2532.01        48.70 o                         
   8   9   0        501.46        464.90        14.93 o                         
   9   9   0        176.89        149.90         8.60 o                         
  10   9   0         96.63        103.10         9.76 o                         
  11   9   0        278.17        288.82        12.64 o                         
  12   9   0        108.65        109.56        19.15 o                         
  13   9   0        134.66         95.73        19.68 o                         
  14   9   0         43.81         38.29        18.08 o                         
   0  10   0       1217.00       1011.58        16.86 o                         
   1  10   0       1341.62       1292.67        13.53 o                         
   2  10   0       1122.33       1137.79        15.03 o                         
   3  10   0        185.46        149.24         4.22 o                         
   4  10   0       1520.02       1545.36        18.34 o                         
   5  10   0        406.25        408.18         8.73 o                         
   6  10   0        401.58        409.34         7.61 o                         
   7  10   0         27.68         45.45         5.94 o                         
   8  10   0          6.71          2.61         4.68 o                         
   9  10   0        292.81        294.56        12.35 o                         
  10  10   0          0.57         -4.53         5.03 o                         
  11  10   0         35.00         29.53         6.91 o                         
  12  10   0         41.26         19.68        14.89 o                         
  13  10   0         17.93        -11.70        13.30 o                         
   1  11   0         27.43         27.77         2.45 o                         
   2  11   0       1087.18       1068.21        14.61 o                         
   3  11   0        603.07        604.90         9.43 o                         
   4  11   0          8.82          5.75         2.86 o                         
   5  11   0        104.54         86.60         6.90 o                         
   6  11   0        205.46        184.38         5.45 o                         
   7  11   0        259.99        252.93        11.52 o                         
   8  11   0       1143.74       1091.34        26.38 o                         
   9  11   0          1.38          2.14         5.27 o                         
  10  11   0        388.09        419.22        15.30 o                         
  11  11   0        134.69        137.56        10.79 o                         
  12  11   0         96.38        119.67        21.27 o                         
  13  11   0          0.15          0.53        14.36 o                         
   0  12   0        636.54        708.45        16.51 o                         
   1  12   0       1408.73       1343.40        18.89 o                         
   2  12   0         47.12         47.09         3.59 o                         
   3  12   0        608.28        600.50        10.85 o                         
   4  12   0         29.74         26.98         3.59 o                         
   5  12   0       2646.63       2693.60        36.73 o                         
   6  12   0        258.38        245.92         8.37 o                         
   7  12   0        187.21        193.44        13.45 o                         
   8  12   0        115.85        116.57         8.73 o                         
   9  12   0         11.53          9.06         6.77 o                         
  10  12   0        109.10        106.07         8.95 o                         
  11  12   0         46.74         52.12        16.49 o                         
  12  12   0         44.74         64.35        18.61 o                         
  13  12   0        194.24        219.12        27.12 o                         
   1  13   0         62.89         65.35         3.99 o                         
   2  13   0        231.16        238.86         6.78 o                         
   3  13   0        205.00        201.83         6.88 o                         
   4  13   0          5.45          4.35         3.80 o                         
   5  13   0        514.97        506.67        11.11 o                         
   6  13   0       1846.08       1749.17        31.75 o                         
   7  13   0         33.05         41.07         6.85 o                         
   8  13   0        357.84        390.32        15.33 o                         
   9  13   0         22.74          8.07         6.32 o                         
  10  13   0        413.09        365.04        20.10 o                         
  11  13   0         40.73         50.15        11.43 o                         
  12  13   0        213.82        214.87        26.59 o                         
   0  14   0         48.69         49.39         6.62 o                         
   1  14   0       1710.65       1646.12        25.56 o                         
   2  14   0        155.44        170.26         6.58 o                         
   3  14   0         94.59        117.56         5.72 o                         
   4  14   0         36.75         55.33         5.29 o                         
   5  14   0        324.73        331.02         9.35 o                         
   6  14   0        157.37        170.81        12.03 o                         
   7  14   0        286.80        238.52        12.18 o                         
   8  14   0        150.87        155.70        10.68 o                         
   9  14   0         45.98         34.70        10.34 o                         
  10  14   0         86.89         91.37        13.10 o                         
  11  14   0         45.97         43.13        11.47 o                         
  12  14   0          5.78          0.53        14.89 o                         
   1  15   0        257.22        258.66         9.53 o                         
   2  15   0        112.32        113.34         6.77 o                         
   3  15   0          0.13         -3.41         4.65 o                         
   4  15   0       1491.19       1477.11        23.61 o                         
   5  15   0        108.81         97.25         6.27 o                         
   6  15   0        116.62        127.89        10.28 o                         
   7  15   0         62.73         76.66         5.39 o                         
   8  15   0        325.27        311.21        18.24 o                         
   9  15   0        119.01        108.08        12.97 o                         
  10  15   0         85.82         87.70        13.30 o                         
  11  15   0          0.40         -9.10        10.11 o                         
   0  16   0        101.72        110.66        10.67 o                         
   1  16   0        629.38        647.64        15.54 o                         
   2  16   0          0.12          3.13         5.12 o                         
   3  16   0       1947.21       1895.90        36.51 o                         
   4  16   0         71.08         77.55         6.97 o                         
   5  16   0          6.52         -0.07         4.24 o                         
   6  16   0         16.53         18.54         5.22 o                         
   7  16   0          0.57         -3.52         3.52 o                         
   8  16   0         51.26         45.77        11.09 o                         
   9  16   0         10.15         17.12        11.17 o                         
  10  16   0         26.18         15.42        10.53 o                         
   1  17   0         35.22         40.95         8.06 o                         
   2  17   0         98.06         80.63         9.41 o                         
   3  17   0         50.89         29.15         6.25 o                         
   4  17   0        508.04        540.20        16.10 o                         
   5  17   0        139.28        141.99         8.86 o                         
   6  17   0        308.99        327.13        13.51 o                         
   7  17   0         33.24         36.36         7.07 o                         
   8  17   0         18.76          5.05         9.03 o                         
   9  17   0          6.52         -6.13        14.09 o                         
  10  17   0        239.77        203.54        17.46 o                         
   0  18   0         36.79         25.00        13.83 o                         
   1  18   0        963.91        944.86        33.17 o                         
   2  18   0        423.91        397.27        14.47 o                         
   3  18   0       1091.85       1154.07        23.60 o                         
   4  18   0         23.28         27.65         7.09 o                         
   5  18   0        126.76        129.04        10.95 o                         
   6  18   0        202.64        215.40        23.40 o                         
   7  18   0          0.83        -12.76        12.76 o                         
   8  18   0          4.77         18.61        16.49 o                         
   9  18   0         27.14         19.43        11.21 o                         
   1  19   0          0.01         -1.15         5.51 o                         
   2  19   0         10.80         13.11         7.90 o                         
   3  19   0         27.17         15.82         7.91 o                         
   4  19   0         74.37         67.05         9.72 o                         
   5  19   0          2.36         15.42        13.83 o                         
   6  19   0          4.60          6.38        13.83 o                         
   7  19   0         10.97         19.15        16.49 o                         
   8  19   0        480.66        535.04        38.29 o                         
   0  20   0         97.14         77.12        18.08 o                         
   1  20   0        244.05        276.13        34.30 o                         
   2  20   0         57.61         64.01        12.79 o                         
   3  20   0         24.39         12.75         8.59 o                         
   4  20   0        169.27        174.26        16.53 o                         
   5  20   0         79.52         59.57        18.08 o                         
   6  20   0          0.37         -8.51        13.83 o                         
   1  21   0          9.56         -3.80        10.59 o                         
   2  21   0         12.76          8.78        11.66 o                         
   3  21   0         95.23        122.11        16.17 o                         
   4  21   0         14.18         15.06        12.22 o                         
   5  21   0        100.99         90.95        20.74 o                         
   0  22   0         29.32          5.85        18.08 o                         
   1  22   0         98.02         95.06        15.41 o                         
   2  22   0         49.16         73.17        14.65 o                         
 -15   0   1        272.24        275.50        27.12 o                         
 -13   0   1         17.83         22.34        12.76 o                         
 -11   0   1       2010.98       2086.96        74.99 o                         
  -9   0   1       6612.82       6311.94       187.74 o                         
  -7   0   1         55.26         77.83         5.71 o                         
  -5   0   1       1384.86       1418.28        22.59 o                         
  -3   0   1       1152.01       1129.84        17.79 o                         
  -1   0   1      24212.83      23180.71       305.47 o                         
   1   0   1        222.56        210.08         7.98 o                         
   3   0   1        972.86       1012.63        32.44 o                         
   5   0   1      19444.44      20741.16       424.42 o                         
   7   0   1       1241.51       1161.12        28.89 o                         
   9   0   1       2128.61       2032.71        70.20 o                         
  11   0   1         70.76         79.24        14.36 o                         
  13   0   1          8.48          6.38        12.23 o                         
  15   0   1         97.52        102.65        19.68 o                         
 -15   1   1         65.12         92.58        13.35 o                         
 -14   1   1         39.44         35.04         9.96 o                         
 -13   1   1         63.96         55.97        10.51 o                         
 -12   1   1         32.36         28.45         8.65 o                         
 -11   1   1         21.10         32.17         8.46 o                         
 -10   1   1        459.53        441.52        27.66 o                         
  -9   1   1        231.57        311.84        16.22 o                         
  -8   1   1         97.40        101.00         4.88 o                         
  -7   1   1       1286.49       1243.91        16.70 o                         
  -6   1   1         12.49          4.62         1.03 o                         
  -5   1   1       2320.49       2442.88        25.11 o                         
  -4   1   1       1191.38       1134.69        12.27 o                         
  -3   1   1       2188.00       2433.10        23.41 o                         
  -2   1   1      44429.96      42294.28       377.21 o                         
  -1   1   1       9062.44       8893.72        88.00 o                         
   0   1   1       9143.00       8972.06        80.49 o                         
   1   1   1       6227.69       6351.95       100.72 o                         
   2   1   1      25655.79      25169.64       692.60 o                         
   3   1   1       2652.80       2803.31        41.97 o                         
   4   1   1        404.65        479.87        10.68 o                         
   5   1   1        195.26        207.25        15.88 o                         
   6   1   1       2188.09       2398.76        37.69 o                         
   7   1   1        817.77        843.53        18.62 o                         
   8   1   1         50.79         50.24         4.52 o                         
   9   1   1          2.80         -1.19         5.44 o                         
  10   1   1       1011.70       1065.44        31.58 o                         
  11   1   1       1977.17       1903.23        49.45 o                         
  12   1   1        802.84        809.60        28.57 o                         
  13   1   1        149.07        166.69        14.48 o                         
  14   1   1         71.91         88.89        16.49 o                         
  15   1   1         83.90         81.77        13.35 o                         
 -15   2   1         16.77         20.07        10.34 o                         
 -14   2   1         12.82         20.64         9.38 o                         
 -13   2   1        372.08        380.11        20.12 o                         
 -12   2   1          0.29         -4.52         7.15 o                         
 -11   2   1        367.45        360.66        38.03 o                         
 -10   2   1         94.11         77.23        12.76 o                         
  -9   2   1       1876.95       1807.03        44.93 o                         
  -8   2   1          0.78         -0.89         1.76 o                         
  -7   2   1       3541.65       3518.86        40.95 o                         
  -6   2   1         10.58         18.67         2.98 o                         
  -5   2   1          7.93          3.42         0.93 o                         
  -4   2   1       4455.31       4479.70        44.72 o                         
  -3   2   1       8414.10       8197.68        73.41 o                         
  -2   2   1       3907.11       4061.77        38.62 o                         
  -1   2   1        754.32        691.72         7.51 o                         
   0   2   1          2.04          8.05         0.68 o                         
   1   2   1      12653.79      12679.36       121.06 o                         
   2   2   1       3502.47       3689.88        44.94 o                         
   3   2   1       3109.72       3191.64        43.45 o                         
   4   2   1       3076.48       3548.45        48.07 o                         
   5   2   1         21.12         14.94         1.60 o                         
   6   2   1        138.54        162.17         9.07 o                         
   7   2   1        704.14        730.62        14.25 o                         
   8   2   1          1.56          1.14         3.15 o                         
   9   2   1         67.50         65.49         6.00 o                         
  10   2   1          7.66          8.48         6.95 o                         
  11   2   1        165.69        155.52        12.56 o                         
  12   2   1          1.85          9.56         7.65 o                         
  13   2   1          4.62          8.57         8.03 o                         
  14   2   1         16.24         12.44         9.16 o                         
  15   2   1          0.33          9.66        13.03 o                         
 -15   3   1          5.54         19.15        14.89 o                         
 -14   3   1         66.50         89.04        12.39 o                         
 -13   3   1         73.40         77.85        11.21 o                         
 -12   3   1        201.31        214.57        32.44 o                         
 -11   3   1        106.17        147.34        35.63 o                         
 -10   3   1         81.00         80.87         9.58 o                         
  -9   3   1        303.27        312.77         7.00 o                         
  -8   3   1        585.80        614.15        10.38 o                         
  -7   3   1        830.99        807.83        11.55 o                         
  -6   3   1       3304.53       3328.68        36.27 o                         
  -5   3   1        135.33        129.90         2.99 o                         
  -4   3   1      13491.62      13783.61       134.83 o                         
  -3   3   1          6.55          9.70         0.96 o                         
  -2   3   1       2841.35       2992.80        26.10 o                         
  -1   3   1        772.60        833.51         8.65 o                         
   0   3   1      29452.52      28164.38       284.11 o                         
   1   3   1        852.32        940.90         9.66 o                         
   2   3   1       1136.61       1275.54        14.29 o                         
   3   3   1      12477.91      13208.63       129.07 o                         
   4   3   1       2245.58       2258.81        28.49 o                         
   5   3   1        988.32       1045.33        18.00 o                         
   6   3   1       2932.44       3411.16        52.35 o                         
   7   3   1         26.84         37.15         3.33 o                         
   8   3   1       1444.95       1386.29        35.50 o                         
   9   3   1         30.65         25.18         5.06 o                         
  10   3   1        181.42        190.17        25.53 o                         
  11   3   1         66.16         71.12         9.69 o                         
  12   3   1         62.21         56.62         9.96 o                         
  13   3   1          3.45         -2.21         7.65 o                         
  14   3   1        249.16        251.22        32.71 o                         
  15   3   1         54.62         64.89        18.61 o                         
 -15   4   1          7.71         18.61        15.42 o                         
 -14   4   1         35.06         15.96        13.83 o                         
 -13   4   1        350.56        367.23        19.68 o                         
 -12   4   1         15.30         13.83        10.11 o                         
 -11   4   1        847.41        826.70        55.84 o                         
 -10   4   1        390.10        402.44        18.10 o                         
  -9   4   1          3.90          5.39         2.92 o                         
  -8   4   1        714.20        727.25        16.14 o                         
  -7   4   1       1610.68       1577.25        20.18 o                         
  -6   4   1       1964.28       2192.00        24.81 o                         
  -5   4   1       4615.85       5211.05        49.26 o                         
  -4   4   1       1605.56       1638.90        16.49 o                         
  -3   4   1       1262.31       1221.72        12.56 o                         
  -2   4   1        903.23        929.09        10.05 o                         
  -1   4   1          0.20          2.29         0.58 o                         
   0   4   1       2271.24       2298.46        23.45 o                         
   1   4   1        120.04        122.45         2.35 o                         
   2   4   1        997.23       1121.07        11.59 o                         
   3   4   1       8559.74       8535.95        94.58 o                         
   4   4   1      13848.49      14243.85       156.88 o                         
   5   4   1       3121.42       3301.27        41.43 o                         
   6   4   1       4278.93       4346.15        68.75 o                         
   7   4   1       2401.27       2201.68        41.84 o                         
   8   4   1        667.56        628.48        16.05 o                         
   9   4   1       1352.44       1337.39        28.03 o                         
  10   4   1        776.43        723.90        24.37 o                         
  11   4   1        307.12        319.49        34.04 o                         
  12   4   1          1.70         -6.24         6.89 o                         
  13   4   1         41.52         36.68         9.84 o                         
  14   4   1          3.03        -11.70        11.70 o                         
  15   4   1         65.36         78.18        19.68 o                         
 -15   5   1          8.23         -4.25        13.30 o                         
 -14   5   1          8.18         25.53        14.89 o                         
 -13   5   1         20.02         21.27        13.30 o                         
 -12   5   1          5.65         10.11         7.79 o                         
 -11   5   1         60.13         48.61         9.07 o                         
 -10   5   1        141.04        162.75        12.03 o                         
  -9   5   1         52.12         43.38         3.63 o                         
  -8   5   1         26.70         12.50         3.59 o                         
  -7   5   1         20.21         35.13         2.98 o                         
  -6   5   1       4936.30       5159.61        49.12 o                         
  -5   5   1       1772.10       1783.30        18.20 o                         
  -4   5   1       2670.94       2631.55        27.06 o                         
  -3   5   1       6593.03       7030.01        62.89 o                         
  -2   5   1        489.83        555.96         7.60 o                         
  -1   5   1         48.26         85.93         2.82 o                         
   0   5   1       2363.02       2563.34        23.74 o                         
   1   5   1        928.34        932.26        10.12 o                         
   2   5   1        557.37        611.29         7.52 o                         
   3   5   1       1235.66       1385.68        15.81 o                         
   4   5   1        472.06        496.74         7.44 o                         
   5   5   1         15.08         19.09         1.82 o                         
   6   5   1         65.57         49.93         2.97 o                         
   7   5   1         45.99         45.70         2.94 o                         
   8   5   1        172.30        162.03         9.07 o                         
   9   5   1         25.16         15.42         3.77 o                         
  10   5   1          8.28          3.94         6.36 o                         
  11   5   1        132.07        134.17        11.73 o                         
  12   5   1          1.34         -4.25        10.64 o                         
  13   5   1         61.37         71.80        17.02 o                         
  14   5   1        163.32        174.45        23.40 o                         
  15   5   1          7.46         15.42        15.96 o                         
 -15   6   1        102.89        104.24        21.27 o                         
 -14   6   1          4.14         20.74        14.36 o                         
 -13   6   1        275.19        292.51        26.59 o                         
 -12   6   1        324.45        368.04        28.72 o                         
 -11   6   1        260.69        253.16        23.40 o                         
 -10   6   1        106.68        102.23        13.57 o                         
  -9   6   1        406.93        395.83        10.78 o                         
  -8   6   1        641.44        618.28        13.97 o                         
  -7   6   1       2787.64       2818.13        34.26 o                         
  -6   6   1       5821.09       6285.35        59.61 o                         
  -5   6   1        826.73        820.95         9.59 o                         
  -4   6   1       1281.28       1462.62        16.09 o                         
  -3   6   1        149.18        149.46         5.23 o                         
  -2   6   1        470.62        419.12         6.22 o                         
  -1   6   1        921.74        945.39         9.66 o                         
   0   6   1      15125.00      15585.09       137.57 o                         
   1   6   1       2123.39       2177.99        22.98 o                         
   2   6   1       2454.01       2561.36        28.37 o                         
   3   6   1        880.32        858.80        10.21 o                         
   4   6   1       1803.06       1939.04        21.86 o                         
   5   6   1       1040.99        929.32        11.86 o                         
   6   6   1       1357.69       1362.17        16.45 o                         
   7   6   1       4056.18       3987.13        50.23 o                         
   8   6   1        797.33        815.68        14.05 o                         
   9   6   1         35.55         38.55         5.96 o                         
  10   6   1         10.00         -1.23         4.55 o                         
  11   6   1         71.13         60.63        14.89 o                         
  12   6   1          0.49         -3.19        10.64 o                         
  13   6   1         30.52         33.51        14.89 o                         
  14   6   1         19.03         36.70        16.49 o                         
 -14   7   1        128.84        125.52        21.27 o                         
 -13   7   1        196.70        169.66        21.81 o                         
 -12   7   1          9.15         10.11        12.23 o                         
 -11   7   1         94.04        101.61         9.31 o                         
 -10   7   1        271.03        253.56        10.29 o                         
  -9   7   1         67.92         69.04         5.17 o                         
  -8   7   1        763.95        796.63        16.53 o                         
  -7   7   1         55.59         62.30         5.70 o                         
  -6   7   1        545.00        551.31         7.39 o                         
  -5   7   1       4967.70       5062.47        50.95 o                         
  -4   7   1       1788.67       1889.00        30.93 o                         
  -3   7   1        884.88        874.93        11.64 o                         
  -2   7   1       1357.15       1272.92        13.09 o                         
  -1   7   1       4588.83       4751.23        41.25 o                         
   0   7   1       5794.71       6018.18        56.93 o                         
   1   7   1        457.02        398.08         6.99 o                         
   2   7   1        340.99        319.34         5.57 o                         
   3   7   1        101.59        104.01         3.90 o                         
   4   7   1        296.01        334.40        11.55 o                         
   5   7   1       1366.06       1465.47        17.60 o                         
   6   7   1          2.79          6.08         2.38 o                         
   7   7   1          5.21         13.97         2.88 o                         
   8   7   1         41.72         40.65         3.51 o                         
   9   7   1        789.97        748.88        14.91 o                         
  10   7   1         13.04         11.17         6.64 o                         
  11   7   1         45.34         48.93        13.83 o                         
  12   7   1        581.24        543.55        35.10 o                         
  13   7   1        172.84        165.94        22.87 o                         
  14   7   1         93.90        124.45        21.81 o                         
 -14   8   1         89.32        147.32        22.87 o                         
 -13   8   1          7.43         10.11        12.76 o                         
 -12   8   1        203.18        204.76        22.87 o                         
 -11   8   1         18.51         13.58         7.98 o                         
 -10   8   1        180.82        172.59        12.22 o                         
  -9   8   1        166.47        168.08         8.84 o                         
  -8   8   1         44.29         29.34         5.21 o                         
  -7   8   1          1.04          3.66         2.88 o                         
  -6   8   1        310.68        300.89         5.60 o                         
  -5   8   1       1530.40       1460.89        16.63 o                         
  -4   8   1          3.63         12.22         1.80 o                         
  -3   8   1        752.71        850.84        14.10 o                         
  -2   8   1          7.35          9.13         1.56 o                         
  -1   8   1       3682.95       3838.12        35.25 o                         
   0   8   1        248.47        230.12         8.07 o                         
   1   8   1          3.84          6.36         1.50 o                         
   2   8   1       3932.81       3743.14        41.16 o                         
   3   8   1        400.31        381.22         6.22 o                         
   4   8   1        417.93        381.63         6.48 o                         
   5   8   1        970.20        964.17        12.70 o                         
   6   8   1       2750.74       2658.78        35.32 o                         
   7   8   1        243.18        245.56         8.35 o                         
   8   8   1       1096.07       1045.18        37.88 o                         
   9   8   1         32.72         34.12         4.84 o                         
  10   8   1         80.81         73.67         9.20 o                         
  11   8   1         55.12         76.05        15.96 o                         
  12   8   1         77.76         61.69        16.49 o                         
  13   8   1         18.90         27.12        15.42 o                         
  14   8   1          2.49          3.72        14.36 o                         
 -14   9   1          1.41         -0.53        14.89 o                         
 -13   9   1         26.04         23.93        14.89 o                         
 -12   9   1          2.60          0.38         4.91 o                         
 -11   9   1         34.26         21.44         6.77 o                         
 -10   9   1         89.23         82.19         7.45 o                         
  -9   9   1          0.20          4.30         4.59 o                         
  -8   9   1        174.15        168.46         9.03 o                         
  -7   9   1        312.23        333.44        13.05 o                         
  -6   9   1        124.00        119.74         4.18 o                         
  -5   9   1        527.39        510.81         8.47 o                         
  -4   9   1       1111.83       1100.72        14.78 o                         
  -3   9   1        160.89        180.52         4.50 o                         
  -2   9   1       8967.43       9273.74        92.62 o                         
  -1   9   1        604.03        568.09         7.03 o                         
   0   9   1        289.85        315.31         5.21 o                         
   1   9   1       3467.29       3705.96        36.90 o                         
   2   9   1       4493.60       4772.94        52.00 o                         
   3   9   1        504.49        486.80         7.56 o                         
   4   9   1         12.48          3.81         1.68 o                         
   5   9   1         38.12         37.11         2.28 o                         
   6   9   1        921.88        928.02        16.79 o                         
   7   9   1        116.37        112.28         6.14 o                         
   8   9   1        267.29        252.67        10.53 o                         
   9   9   1         15.96         11.66         4.88 o                         
  10   9   1        106.53        118.66         7.25 o                         
  11   9   1        150.01        148.92        20.21 o                         
  12   9   1          6.53         13.30        13.30 o                         
  13   9   1        142.33        149.98        22.34 o                         
  14   9   1          6.54         18.08        15.96 o                         
 -14  10   1         53.24         70.74        20.21 o                         
 -13  10   1         74.82         87.75        19.68 o                         
 -12  10   1        250.43        273.37        26.06 o                         
 -11  10   1         10.27          4.28         6.28 o                         
 -10  10   1        215.54        252.19        20.58 o                         
  -9  10   1        197.90        183.30        10.22 o                         
  -8  10   1         55.77         42.07         6.39 o                         
  -7  10   1        136.54        146.76         6.33 o                         
  -6  10   1        889.45        892.68        13.59 o                         
  -5  10   1        620.90        667.29        11.78 o                         
  -4  10   1        764.72        760.96        10.78 o                         
  -3  10   1         13.12         10.88         2.30 o                         
  -2  10   1         87.16         82.00         3.52 o                         
  -1  10   1        275.60        258.00         5.91 o                         
   0  10   1       2191.25       2315.51        23.94 o                         
   1  10   1        892.77        925.78        12.77 o                         
   2  10   1       1820.11       1816.68        22.11 o                         
   3  10   1       1007.05        996.46        12.89 o                         
   4  10   1        679.73        593.54         9.37 o                         
   5  10   1        999.49        949.61        14.82 o                         
   6  10   1        141.90        109.82         6.28 o                         
   7  10   1          2.82          4.13         4.42 o                         
   8  10   1         20.92         13.25         5.20 o                         
   9  10   1        761.44        750.20        20.14 o                         
  10  10   1        543.87        537.53        23.78 o                         
  11  10   1        195.94        165.40        21.27 o                         
  12  10   1          9.76          6.91        13.30 o                         
  13  10   1         19.74         28.72        16.49 o                         
 -13  11   1         43.59         42.55        17.55 o                         
 -12  11   1          0.81         -3.72        13.30 o                         
 -11  11   1          8.61          5.32        12.76 o                         
 -10  11   1          4.20         -5.52         5.52 o                         
  -9  11   1        129.79        111.70        11.15 o                         
  -8  11   1         63.63         53.15        10.54 o                         
  -7  11   1         98.49        101.22         5.89 o                         
  -6  11   1        572.30        574.70        11.44 o                         
  -5  11   1         63.84         66.52         5.24 o                         
  -4  11   1          1.23         -2.65         2.65 o                         
  -3  11   1       4143.62       4167.91        49.68 o                         
  -2  11   1          3.20         -0.86         2.10 o                         
  -1  11   1       2158.06       2241.09        22.14 o                         
   0  11   1        658.47        711.07        10.03 o                         
   1  11   1         89.97         69.94         3.34 o                         
   2  11   1        104.60        121.73         4.63 o                         
   3  11   1       1056.47       1011.83        14.09 o                         
   4  11   1        110.21        125.62         4.59 o                         
   5  11   1        668.29        663.42        10.91 o                         
   6  11   1         29.78         32.92         4.69 o                         
   7  11   1          1.91          4.66         6.74 o                         
   8  11   1        466.27        453.53        15.35 o                         
   9  11   1        352.39        309.85        14.12 o                         
  10  11   1         27.40         21.68         6.12 o                         
  11  11   1        100.06        112.49         8.94 o                         
  12  11   1         17.96          9.57        13.83 o                         
  13  11   1         68.80         40.42        17.55 o                         
 -13  12   1         57.21         46.27        18.08 o                         
 -12  12   1         27.38         42.02        17.02 o                         
 -11  12   1        166.63        144.66        20.74 o                         
 -10  12   1        236.07        230.26        12.21 o                         
  -9  12   1         95.42         68.84        12.34 o                         
  -8  12   1        814.79        854.31        23.01 o                         
  -7  12   1          8.45          3.60         4.84 o                         
  -6  12   1        104.85        103.48         5.19 o                         
  -5  12   1        734.02        647.71        18.96 o                         
  -4  12   1        617.06        553.06        12.23 o                         
  -3  12   1        398.72        410.50         8.65 o                         
  -2  12   1        100.04         97.72         4.39 o                         
  -1  12   1        329.15        323.74         7.35 o                         
   0  12   1        534.53        486.78         9.42 o                         
   1  12   1         52.07         54.34         4.40 o                         
   2  12   1          6.87          8.30         2.98 o                         
   3  12   1         76.19         78.19         4.53 o                         
   4  12   1        564.40        553.46        11.19 o                         
   5  12   1        307.52        261.74         7.59 o                         
   6  12   1         55.86         56.02         5.61 o                         
   7  12   1        784.71        737.32        20.46 o                         
   8  12   1        610.40        572.65        17.81 o                         
   9  12   1         86.09         86.18         8.19 o                         
  10  12   1        218.86        200.47        11.09 o                         
  11  12   1         31.22         17.01        11.70 o                         
  12  12   1          1.18        -10.11        13.83 o                         
  13  12   1         64.81         61.69        20.21 o                         
 -12  13   1          4.41          8.51        14.89 o                         
 -11  13   1          4.56         -8.46         8.46 o                         
 -10  13   1        106.08        113.26        16.22 o                         
  -9  13   1        100.87         84.31         8.76 o                         
  -8  13   1         36.54         19.15         6.79 o                         
  -7  13   1        996.31        990.88        20.82 o                         
  -6  13   1        150.78        128.31         6.58 o                         
  -5  13   1         80.05         79.49         5.11 o                         
  -4  13   1          0.24         -0.72         3.50 o                         
  -3  13   1        750.74        740.40        14.93 o                         
  -2  13   1        222.11        217.19         6.94 o                         
  -1  13   1       1424.45       1471.52        20.79 o                         
   0  13   1        232.64        229.24         8.12 o                         
   1  13   1         42.06         36.89         3.70 o                         
   2  13   1        681.57        660.79        12.63 o                         
   3  13   1        122.51        109.23         5.30 o                         
   4  13   1         42.85         43.81         4.20 o                         
   5  13   1        942.78        889.04        16.94 o                         
   6  13   1        101.86        119.12         6.76 o                         
   7  13   1         19.32         12.56         6.00 o                         
   8  13   1         87.75         72.17         8.19 o                         
   9  13   1         13.30         13.62         6.32 o                         
  10  13   1         52.35         53.18        10.67 o                         
  11  13   1        563.01        601.41        35.63 o                         
  12  13   1          6.88         11.70        15.42 o                         
 -12  14   1        181.96        222.31        27.12 o                         
 -11  14   1          0.71         -0.27         9.78 o                         
 -10  14   1        844.34        879.11        31.56 o                         
  -9  14   1        122.30        123.15        13.15 o                         
  -8  14   1        273.77        254.00        13.20 o                         
  -7  14   1         23.01          2.87         6.22 o                         
  -6  14   1         14.02          7.68         5.22 o                         
  -5  14   1        922.96        872.65        16.26 o                         
  -4  14   1         11.37         11.34         3.68 o                         
  -3  14   1        727.47        691.10        14.72 o                         
  -2  14   1         65.29         45.41         5.04 o                         
  -1  14   1          1.42         -3.35         3.64 o                         
   0  14   1          5.14          3.38         3.86 o                         
   1  14   1          0.10         -2.15         3.63 o                         
   2  14   1        118.72        131.15         7.17 o                         
   3  14   1         15.92          9.76         3.57 o                         
   4  14   1        949.69        907.94        16.28 o                         
   5  14   1         82.25         78.46         5.59 o                         
   6  14   1       1148.41       1119.36        20.05 o                         
   7  14   1         78.95         89.45         8.65 o                         
   8  14   1        916.70        934.87        25.25 o                         
   9  14   1        105.48         94.03        11.96 o                         
  10  14   1        175.97        189.92        15.74 o                         
  11  14   1          5.02          6.56        10.13 o                         
  12  14   1         11.65         14.89        15.96 o                         
 -11  15   1          0.13        -15.42        15.42 o                         
 -10  15   1         51.22         56.38        11.64 o                         
  -9  15   1         29.26         41.02        12.76 o                         
  -8  15   1          0.01         -6.17         6.17 o                         
  -7  15   1         42.22         47.21         5.78 o                         
  -6  15   1         27.90         23.09         5.29 o                         
  -5  15   1        568.18        575.65        12.79 o                         
  -4  15   1          2.53          1.14         3.73 o                         
  -3  15   1        122.39        122.79         7.05 o                         
  -2  15   1         19.74         29.54         4.90 o                         
  -1  15   1        257.58        271.97         8.88 o                         
   0  15   1        170.08        188.03         8.15 o                         
   1  15   1       1692.55       1627.58        28.17 o                         
   2  15   1        234.40        222.94         9.56 o                         
   3  15   1        154.01        151.81         6.58 o                         
   4  15   1          0.39         -2.90         3.50 o                         
   5  15   1        322.37        320.58         9.96 o                         
   6  15   1        403.37        384.21        10.41 o                         
   7  15   1          1.41         -0.15         5.82 o                         
   8  15   1        125.27        104.93        13.83 o                         
   9  15   1        151.33        154.52        14.45 o                         
  10  15   1         21.67         20.50        10.34 o                         
  11  15   1          4.69         -1.85        10.64 o                         
 -10  16   1         22.00          6.50        10.13 o                         
  -9  16   1         19.66         18.34         9.96 o                         
  -8  16   1        423.85        440.88        28.45 o                         
  -7  16   1          6.92         -2.77         4.60 o                         
  -6  16   1        949.15        975.26        22.09 o                         
  -5  16   1        253.15        235.80         9.52 o                         
  -4  16   1          3.13          5.45         4.67 o                         
  -3  16   1         47.55         39.55         5.96 o                         
  -2  16   1         17.69         14.56         4.76 o                         
  -1  16   1        184.29        171.41         8.12 o                         
   0  16   1        275.70        314.47        10.76 o                         
   1  16   1         22.12         15.83         4.73 o                         
   2  16   1       1058.41       1020.45        20.66 o                         
   3  16   1         59.51         57.69         5.97 o                         
   4  16   1         63.30         60.74         5.90 o                         
   5  16   1          0.70          3.78         4.38 o                         
   6  16   1        355.76        377.04        11.68 o                         
   7  16   1         21.87         22.75         9.21 o                         
   8  16   1        186.41        180.59        14.85 o                         
   9  16   1        138.06        174.77        15.23 o                         
  10  16   1          0.83         -1.91        15.96 o                         
 -10  17   1          7.83          6.94        10.67 o                         
  -9  17   1          3.85         10.14        10.13 o                         
  -8  17   1         17.75         28.68        10.13 o                         
  -7  17   1         43.21         35.34         9.76 o                         
  -6  17   1         45.51         69.26         8.06 o                         
  -5  17   1        515.79        553.98        16.31 o                         
  -4  17   1         68.81         54.56         7.43 o                         
  -3  17   1        120.52        109.83         8.70 o                         
  -2  17   1         12.79         19.81         5.34 o                         
  -1  17   1        952.48        957.92        22.67 o                         
   0  17   1        289.85        300.94        12.47 o                         
   1  17   1        717.01        774.21        18.97 o                         
   2  17   1          2.23          6.66         4.86 o                         
   3  17   1        221.75        214.26         9.25 o                         
   4  17   1        130.60        130.91         8.66 o                         
   5  17   1        171.56        167.83         9.23 o                         
   6  17   1         16.56         15.84         4.75 o                         
   7  17   1         95.46        111.35        12.79 o                         
   8  17   1        111.32         90.93        12.77 o                         
   9  17   1        407.51        441.24        29.52 o                         
  -9  18   1         81.06         94.77        14.23 o                         
  -8  18   1         42.26         18.08        15.42 o                         
  -7  18   1         26.48         29.25        15.42 o                         
  -6  18   1        270.12        269.65        25.53 o                         
  -5  18   1        164.96        159.06        11.97 o                         
  -4  18   1          8.66         10.20         9.41 o                         
  -3  18   1         92.69         95.06         7.76 o                         
  -2  18   1        189.80        191.19        10.31 o                         
  -1  18   1        111.78        107.34         8.79 o                         
   0  18   1         92.61         89.08         8.34 o                         
   1  18   1         16.92         30.73         6.75 o                         
   2  18   1        521.65        544.32        15.05 o                         
   3  18   1          0.70         -5.03         5.03 o                         
   4  18   1        468.09        474.72        19.14 o                         
   5  18   1          7.87          2.86         7.08 o                         
   6  18   1         56.47         37.76        15.42 o                         
   7  18   1        161.28        167.00        22.34 o                         
   8  18   1         13.77          3.61        19.41 o                         
   9  18   1         48.07         50.25        12.22 o                         
  -8  19   1         17.72         25.53        17.02 o                         
  -7  19   1          0.56        -13.30        13.30 o                         
  -6  19   1         18.25         28.19        16.49 o                         
  -5  19   1         43.93         41.48        17.02 o                         
  -4  19   1         10.00          5.45         6.64 o                         
  -3  19   1        564.19        567.53        21.07 o                         
  -2  19   1        151.62        159.21        11.94 o                         
  -1  19   1        158.95        153.79        10.06 o                         
   0  19   1        124.86        119.51         9.22 o                         
   1  19   1        368.90        349.86        20.20 o                         
   2  19   1         10.93         10.56         6.67 o                         
   3  19   1        159.02        166.01        11.03 o                         
   4  19   1          0.70         -0.84         7.75 o                         
   5  19   1         26.68         32.56        11.43 o                         
   6  19   1          7.70          4.25        14.89 o                         
   7  19   1         60.60         90.95        19.68 o                         
   8  19   1         22.50         24.46        17.02 o                         
  -7  20   1        231.45        303.68        30.85 o                         
  -6  20   1         58.26         84.56        20.21 o                         
  -5  20   1         30.36         78.18        19.15 o                         
  -4  20   1         21.69         28.10        11.47 o                         
  -3  20   1          2.00         -9.03         9.03 o                         
  -2  20   1          4.89        -12.07        15.16 o                         
  -1  20   1          0.11          0.23        10.34 o                         
   0  20   1         20.58         18.35        10.91 o                         
   1  20   1          3.21         -2.70        10.13 o                         
   2  20   1          2.66         -0.58         9.76 o                         
   3  20   1        114.68        123.14        18.24 o                         
   4  20   1         60.48         64.43        30.32 o                         
   5  20   1         44.75         29.78        15.96 o                         
   6  20   1        215.15        193.06        23.93 o                         
  -5  21   1         53.10         65.95        20.21 o                         
  -4  21   1         55.09         36.75        14.09 o                         
  -3  21   1         43.63         30.14        14.63 o                         
  -2  21   1         15.24          8.43        11.43 o                         
  -1  21   1         52.74         46.52        12.97 o                         
   0  21   1         27.48         20.75        11.47 o                         
   1  21   1          0.44         -1.52        10.13 o                         
   2  21   1          0.72         -9.58         9.58 o                         
   3  21   1        196.22        227.87        18.99 o                         
   4  21   1          0.03         -0.18        10.71 o                         
   5  21   1          8.82          6.38        15.42 o                         
  -2  22   1         47.28         37.79        14.10 o                         
  -1  22   1          1.18         -1.89        11.64 o                         
   0  22   1         62.36         45.49        13.15 o                         
   1  22   1         20.31         16.14        12.97 o                         
   2  22   1          0.43        -11.28        11.28 o                         
 -14   0   2         12.07         25.53        13.83 o                         
 -12   0   2         55.78         31.38        12.23 o                         
 -10   0   2        669.65        653.64        32.97 o                         
  -8   0   2        177.02        247.56        12.44 o                         
  -6   0   2       1486.89       1453.44        23.59 o                         
  -4   0   2       9543.19       9778.54       128.25 o                         
  -2   0   2        683.16        772.00        10.36 o                         
   0   0   2         28.28         26.10         1.93 o                         
   2   0   2       5615.67       6368.84       179.23 o                         
   4   0   2       2674.94       3033.11        89.88 o                         
   6   0   2       1936.47       2387.98        74.99 o                         
   8   0   2       4153.85       4093.61       125.52 o                         
  10   0   2        250.00        323.36        23.40 o                         
  12   0   2        179.67        187.21        20.21 o                         
  14   0   2        909.37        982.32        49.46 o                         
 -15   1   2        107.39        124.67        34.57 o                         
 -14   1   2         44.71         56.19        18.35 o                         
 -13   1   2        382.04        418.02        21.06 o                         
 -12   1   2         14.56         25.07        10.11 o                         
 -11   1   2        940.51        899.75        29.33 o                         
 -10   1   2        152.19        201.57        18.08 o                         
  -9   1   2         41.06         35.83         3.17 o                         
  -8   1   2        833.36        872.89        11.68 o                         
  -7   1   2        894.49        937.63        11.21 o                         
  -6   1   2         63.99         48.32         2.37 o                         
  -5   1   2        429.86        480.40         6.33 o                         
  -4   1   2         46.26         40.73         2.50 o                         
  -3   1   2       2466.15       2511.28        23.33 o                         
  -2   1   2        228.56        250.47         4.01 o                         
  -1   1   2       5523.34       5533.00        54.45 o                         
   0   1   2      19096.17      18757.76       159.13 o                         
   1   1   2      56196.29      50187.27       640.04 o                         
   2   1   2      53450.72      49951.04       883.64 o                         
   3   1   2      22211.72      22281.33       325.33 o                         
   4   1   2       2301.29       2657.37        46.46 o                         
   5   1   2         28.07         76.83         6.33 o                         
   6   1   2        276.63        287.45        13.97 o                         
   7   1   2       1052.04       1006.00        21.31 o                         
   8   1   2         41.75         35.76         7.45 o                         
   9   1   2         22.97         19.15         6.77 o                         
  10   1   2        515.91        571.86        44.41 o                         
  11   1   2         11.70         14.09         8.08 o                         
  12   1   2         94.02         90.73        11.28 o                         
  13   1   2         25.89         23.15         9.38 o                         
  14   1   2          2.82         30.86        10.34 o                         
  15   1   2         25.28         26.30        10.89 o                         
 -15   2   2         69.96         72.95        15.69 o                         
 -14   2   2         51.65         52.04        10.83 o                         
 -13   2   2        109.96        119.08        12.77 o                         
 -12   2   2          2.01          6.18         7.98 o                         
 -11   2   2        552.31        545.62        22.18 o                         
 -10   2   2       3004.20       3005.35        55.72 o                         
  -9   2   2         34.82         34.23         3.83 o                         
  -8   2   2       2237.21       2245.18        24.11 o                         
  -7   2   2        115.28        104.17         3.27 o                         
  -6   2   2       3334.21       3216.96        33.20 o                         
  -5   2   2        667.89        610.95         7.74 o                         
  -4   2   2       9981.98       9864.00        97.07 o                         
  -3   2   2         50.92         41.72         1.42 o                         
  -2   2   2      11165.71      11501.87       107.03 o                         
  -1   2   2        412.62        397.77         4.86 o                         
   0   2   2      14637.29      14898.38       125.88 o                         
   1   2   2       1171.33       1134.73        11.85 o                         
   2   2   2          0.67          2.04         0.68 o                         
   3   2   2       1849.55       1875.60        65.79 o                         
   4   2   2       2248.63       2459.16        43.28 o                         
   5   2   2        155.48        147.72         6.74 o                         
   6   2   2         62.31         71.79         4.51 o                         
   7   2   2         48.43         44.00         5.23 o                         
   8   2   2        222.07        213.99        12.22 o                         
   9   2   2        133.13        166.12        11.43 o                         
  10   2   2       2715.67       2619.69        62.61 o                         
  11   2   2          9.04          8.80         9.57 o                         
  12   2   2        700.27        750.20        27.45 o                         
  13   2   2         12.30         19.94         9.03 o                         
  14   2   2         11.36         11.17         9.40 o                         
  15   2   2         54.55         62.74        12.59 o                         
 -15   3   2        102.86         99.55        13.69 o                         
 -14   3   2         63.91         89.49        12.56 o                         
 -13   3   2        188.74        216.96        15.96 o                         
 -12   3   2         11.20         13.31         8.03 o                         
 -11   3   2        254.93        242.61        15.03 o                         
 -10   3   2        823.33        862.64        17.02 o                         
  -9   3   2       1974.77       1939.68        32.87 o                         
  -8   3   2         38.39         49.15         2.75 o                         
  -7   3   2         20.69         12.31         1.69 o                         
  -6   3   2       1305.75       1326.68        15.04 o                         
  -5   3   2         88.11         97.43         2.84 o                         
  -4   3   2        736.42        756.09         8.94 o                         
  -3   3   2       3878.83       3757.91        36.42 o                         
  -2   3   2         59.11         50.68         1.65 o                         
  -1   3   2      32206.74      31576.18       310.99 o                         
   0   3   2      12902.12      12681.93       107.24 o                         
   1   3   2       3586.01       3598.78        32.66 o                         
   2   3   2         98.95        117.94         1.99 o                         
   3   3   2       1733.70       1654.89        23.15 o                         
   4   3   2        787.92        846.50        14.34 o                         
   5   3   2       9943.12      10251.82       212.87 o                         
   6   3   2       4969.16       5581.11        96.00 o                         
   7   3   2        988.89        979.87        21.46 o                         
   8   3   2        811.47        817.96        24.58 o                         
   9   3   2       1134.67       1074.87        30.81 o                         
  10   3   2         56.92         55.24         8.78 o                         
  11   3   2          1.55         11.25         7.49 o                         
  12   3   2         29.53         17.92         8.46 o                         
  13   3   2        122.59        115.32        12.72 o                         
  14   3   2         15.44         16.79         9.92 o                         
  15   3   2         73.97         76.59        19.68 o                         
 -15   4   2          1.42        -10.11        13.30 o                         
 -14   4   2        208.66        206.89        24.46 o                         
 -13   4   2          0.40         -7.33         7.33 o                         
 -12   4   2        655.15        636.43        24.96 o                         
 -11   4   2          5.67         10.40         5.96 o                         
 -10   4   2         55.94         57.27         6.56 o                         
  -9   4   2         29.06         28.55         4.13 o                         
  -8   4   2       3513.63       3549.83        43.78 o                         
  -7   4   2         23.02         22.71         1.91 o                         
  -6   4   2       2355.52       2469.31        28.08 o                         
  -5   4   2       4759.49       4996.13        50.39 o                         
  -4   4   2        924.62       1137.26        12.10 o                         
  -3   4   2       2060.09       2115.42        20.00 o                         
  -2   4   2         90.07         67.80         1.88 o                         
  -1   4   2         21.44         27.55         1.58 o                         
   0   4   2       6060.16       6163.04        55.42 o                         
   1   4   2       2915.45       2996.56        27.54 o                         
   2   4   2       1313.03       1334.71        13.40 o                         
   3   4   2       6875.18       7074.70        85.67 o                         
   4   4   2       1304.99       1435.92        17.44 o                         
   5   4   2        299.75        333.51         6.55 o                         
   6   4   2       2967.33       2997.69        90.41 o                         
   7   4   2        530.20        507.74        39.90 o                         
   8   4   2       1082.42       1002.62        28.30 o                         
   9   4   2        878.06        898.21        27.38 o                         
  10   4   2         22.27         17.35         7.12 o                         
  11   4   2        362.19        353.74        17.95 o                         
  12   4   2        231.85        243.12        15.95 o                         
  13   4   2         82.63         39.89        15.42 o                         
  14   4   2         68.35         78.18        18.61 o                         
  15   4   2          9.76         -9.04        13.83 o                         
 -15   5   2         71.69         97.33        20.74 o                         
 -14   5   2          6.29         11.70        13.83 o                         
 -13   5   2         42.84         55.31        15.96 o                         
 -12   5   2         20.82         25.54         8.55 o                         
 -11   5   2        236.10        257.08        10.23 o                         
 -10   5   2        710.21        710.32        18.65 o                         
  -9   5   2        739.87        735.14        15.79 o                         
  -8   5   2         97.72         80.91         8.50 o                         
  -7   5   2        152.84        151.35         5.13 o                         
  -6   5   2        202.40        215.24         4.13 o                         
  -5   5   2        557.16        653.01         8.04 o                         
  -4   5   2        535.03        560.25         7.03 o                         
  -3   5   2        512.68        570.53         6.70 o                         
  -2   5   2       1293.67       1599.20        16.41 o                         
  -1   5   2       1305.74       1320.87        13.77 o                         
   0   5   2        534.49        546.04         6.50 o                         
   1   5   2        233.71        244.29         3.61 o                         
   2   5   2         21.02         45.45         1.52 o                         
   3   5   2        168.70        217.71         3.86 o                         
   4   5   2        888.92        788.85        14.12 o                         
   5   5   2       8037.33       8110.67        90.58 o                         
   6   5   2       7846.90       8449.85       112.18 o                         
   7   5   2       2381.15       2445.11        55.39 o                         
   8   5   2         28.02         29.89         6.10 o                         
   9   5   2         40.84         38.60         6.99 o                         
  10   5   2          0.34         -4.15         4.53 o                         
  11   5   2        109.96        104.03        11.11 o                         
  12   5   2          3.13         -2.66        11.17 o                         
  13   5   2         18.62          9.57        13.30 o                         
  14   5   2         14.75          1.06        13.83 o                         
 -15   6   2         97.10        105.31        21.27 o                         
 -14   6   2         25.35          7.45        13.83 o                         
 -13   6   2         10.22          6.91        12.76 o                         
 -12   6   2          4.69          6.91        12.23 o                         
 -11   6   2        562.16        517.78        15.39 o                         
 -10   6   2        222.43        206.47        11.99 o                         
  -9   6   2        300.90        282.96        12.82 o                         
  -8   6   2       2490.03       2482.25        35.67 o                         
  -7   6   2       2143.98       2222.73        24.41 o                         
  -6   6   2       4720.79       4611.04        44.54 o                         
  -5   6   2         14.03         21.00         1.79 o                         
  -4   6   2       8922.07       9286.96        86.88 o                         
  -3   6   2       1897.79       1743.03        17.98 o                         
  -2   6   2       2089.49       1955.44        23.51 o                         
  -1   6   2      17872.64      18473.08       163.92 o                         
   0   6   2       1745.82       1913.41        20.36 o                         
   1   6   2       1015.49        960.23        10.54 o                         
   2   6   2          7.57          6.31         0.95 o                         
   3   6   2       1639.45       1823.66        22.11 o                         
   4   6   2        147.67        172.56         4.42 o                         
   5   6   2       1700.51       1861.25        22.89 o                         
   6   6   2       3833.01       3690.53        46.62 o                         
   7   6   2        176.83        187.80         8.21 o                         
   8   6   2          2.40         -3.83         3.83 o                         
   9   6   2        146.37        146.92        10.75 o                         
  10   6   2        359.82        341.77        16.48 o                         
  11   6   2        345.81        261.67        23.93 o                         
  12   6   2        305.03        332.40        28.19 o                         
  13   6   2         93.61         90.95        18.61 o                         
  14   6   2        130.51        139.34        22.34 o                         
 -14   7   2         41.81         39.89        17.02 o                         
 -13   7   2        284.58        245.71        25.53 o                         
 -12   7   2         81.66         92.40        11.43 o                         
 -11   7   2         25.33         24.42         6.43 o                         
 -10   7   2        159.41        147.76        10.71 o                         
  -9   7   2         43.62         43.38         4.85 o                         
  -8   7   2        824.00        824.30        12.86 o                         
  -7   7   2         45.96         38.14         3.06 o                         
  -6   7   2          0.75          0.29         1.51 o                         
  -5   7   2        461.80        474.88         6.78 o                         
  -4   7   2         24.80         29.63         2.28 o                         
  -3   7   2       1938.50       1946.49        21.29 o                         
  -2   7   2        651.19        636.62         7.91 o                         
  -1   7   2       3507.19       3560.60        31.47 o                         
   0   7   2       5476.30       5300.82        48.25 o                         
   1   7   2       9981.92      10027.69        98.93 o                         
   2   7   2       1682.53       1726.95        20.25 o                         
   3   7   2      10682.62      10919.87       115.23 o                         
   4   7   2       6739.12       7001.53        73.21 o                         
   5   7   2        962.48        887.92        12.67 o                         
   6   7   2       1504.65       1516.51        19.57 o                         
   7   7   2          2.22          6.21         2.54 o                         
   8   7   2         65.13         65.75         3.42 o                         
   9   7   2        421.78        444.83        22.87 o                         
  10   7   2        366.57        359.18        17.10 o                         
  11   7   2         18.17         24.46        13.30 o                         
  12   7   2         22.41         38.82        15.42 o                         
  13   7   2          4.49         -7.45        12.23 o                         
  14   7   2         18.61         -3.72        13.83 o                         
 -14   8   2          0.27         -7.45        13.30 o                         
 -13   8   2          0.21        -11.17        11.17 o                         
 -12   8   2         47.29         51.44        10.64 o                         
 -11   8   2        138.94        109.93         9.74 o                         
 -10   8   2         55.86         54.06         6.38 o                         
  -9   8   2         85.12         57.09         6.94 o                         
  -8   8   2         23.18         29.62         2.72 o                         
  -7   8   2        124.71        123.49         5.35 o                         
  -6   8   2       2644.79       2598.02        27.87 o                         
  -5   8   2        538.12        544.10         7.63 o                         
  -4   8   2       2507.08       2577.95        26.17 o                         
  -3   8   2       2672.20       2845.76        31.23 o                         
  -2   8   2         66.65         82.01         2.61 o                         
  -1   8   2       1360.14       1683.70        16.74 o                         
   0   8   2       1160.11       1125.86        12.03 o                         
   1   8   2         67.57         54.92         2.61 o                         
   2   8   2         39.35         46.41         2.91 o                         
   3   8   2        297.54        273.44         9.14 o                         
   4   8   2        286.45        258.32         5.94 o                         
   5   8   2        734.09        688.90         9.55 o                         
   6   8   2        342.50        327.99         7.75 o                         
   7   8   2       1024.04       1031.43        19.79 o                         
   8   8   2        598.24        576.51        15.68 o                         
   9   8   2          6.94          6.79         6.36 o                         
  10   8   2        105.40        117.46        11.97 o                         
  11   8   2        198.59        212.74        22.87 o                         
  12   8   2        118.49        142.00        21.27 o                         
  13   8   2         94.91        128.71        21.81 o                         
  14   8   2        102.38         97.33        21.81 o                         
 -14   9   2        147.23        164.87        23.93 o                         
 -13   9   2         37.83         36.70        15.96 o                         
 -12   9   2         96.47        108.13         9.65 o                         
 -11   9   2        184.79        171.60        24.73 o                         
 -10   9   2         16.20         11.15         5.48 o                         
  -9   9   2          0.68         -0.59         4.79 o                         
  -8   9   2         60.55         70.55         3.86 o                         
  -7   9   2          4.51         -1.33         2.41 o                         
  -6   9   2        146.21        147.89         6.14 o                         
  -5   9   2         41.96         47.62         2.54 o                         
  -4   9   2       1379.70       1430.89        19.53 o                         
  -3   9   2       1560.98       1625.35        18.44 o                         
  -2   9   2        595.13        620.23         8.25 o                         
  -1   9   2       1341.35       1558.29        15.86 o                         
   0   9   2       7452.28       7578.71        73.52 o                         
   1   9   2        611.05        540.22         7.33 o                         
   2   9   2       2215.02       2233.26        24.60 o                         
   3   9   2       3053.76       2902.72        31.10 o                         
   4   9   2        520.71        490.83         7.28 o                         
   5   9   2          4.72          1.13         2.46 o                         
   6   9   2        302.09        298.88         9.55 o                         
   7   9   2        431.81        461.13        12.05 o                         
   8   9   2        126.57        101.75         8.06 o                         
   9   9   2        404.51        387.26        12.60 o                         
  10   9   2        114.17        120.20        11.73 o                         
  11   9   2          1.10          2.13        12.23 o                         
  12   9   2         60.82         52.12        16.49 o                         
  13   9   2         42.81         68.08        19.15 o                         
 -14  10   2          1.46         -9.04        13.83 o                         
 -13  10   2          1.64          7.45        13.83 o                         
 -12  10   2         89.33         61.16        17.02 o                         
 -11  10   2        138.86        127.83        11.31 o                         
 -10  10   2        245.50        243.39        11.92 o                         
  -9  10   2        966.58        913.41        23.71 o                         
  -8  10   2        118.46        106.88         5.85 o                         
  -7  10   2       2235.46       2174.27        37.31 o                         
  -6  10   2         32.85         24.90         3.44 o                         
  -5  10   2       3419.70       3311.73        40.36 o                         
  -4  10   2        740.59        692.57        10.25 o                         
  -3  10   2       1284.32       1314.56        15.66 o                         
  -2  10   2        120.14        119.43         4.15 o                         
  -1  10   2       3305.73       3624.70        34.04 o                         
   0  10   2       4875.14       5051.38        48.97 o                         
   1  10   2        525.99        498.51         7.96 o                         
   2  10   2         11.92         15.79         2.26 o                         
   3  10   2       1258.51       1343.17        16.26 o                         
   4  10   2        927.76        911.70        13.31 o                         
   5  10   2         53.94         55.89         4.58 o                         
   6  10   2        119.43        122.43         7.57 o                         
   7  10   2        490.39        493.41        13.02 o                         
   8  10   2        677.22        673.00        18.41 o                         
   9  10   2       1228.01       1152.83        26.68 o                         
  10  10   2        391.98        365.36        11.72 o                         
  11  10   2        519.05        513.76        34.57 o                         
  12  10   2          0.84          8.51        13.83 o                         
  13  10   2         74.78         81.37        20.21 o                         
 -13  11   2          7.58         22.34        15.42 o                         
 -12  11   2        127.59        124.45        20.21 o                         
 -11  11   2        110.91         99.99        18.61 o                         
 -10  11   2        363.55        346.49        17.23 o                         
  -9  11   2         34.47         20.43         7.09 o                         
  -8  11   2         11.39         10.62         3.89 o                         
  -7  11   2         20.05         18.97         4.25 o                         
  -6  11   2          1.07         -1.74         3.09 o                         
  -5  11   2        106.11         98.75         6.66 o                         
  -4  11   2        482.95        480.54         9.45 o                         
  -3  11   2       1147.54       1142.92        16.77 o                         
  -2  11   2       1536.89       1571.88        17.54 o                         
  -1  11   2        358.02        370.21         5.89 o                         
   0  11   2        464.90        411.29         6.52 o                         
   1  11   2         79.46         89.14         4.18 o                         
   2  11   2       5068.22       4942.17        51.50 o                         
   3  11   2        207.14        197.97         6.21 o                         
   4  11   2       3565.41       3462.13        41.77 o                         
   5  11   2        211.68        193.88         7.48 o                         
   6  11   2         86.30         75.62        11.03 o                         
   7  11   2        165.40        188.95         9.97 o                         
   8  11   2         32.19         50.80         6.53 o                         
   9  11   2        894.13        900.38        23.18 o                         
  10  11   2          0.38          7.24         8.45 o                         
  11  11   2          3.32         -7.95        10.11 o                         
  12  11   2          0.18        -12.76        12.76 o                         
  13  11   2         19.65         21.27        16.49 o                         
 -13  12   2         44.00         68.08        19.68 o                         
 -12  12   2        201.61        240.39        26.06 o                         
 -11  12   2         95.34         98.92        18.61 o                         
 -10  12   2          5.75          6.36         8.53 o                         
  -9  12   2        476.55        493.34        17.27 o                         
  -8  12   2        282.06        254.99        16.99 o                         
  -7  12   2          4.77          1.30         4.15 o                         
  -6  12   2          0.41         -3.30         3.30 o                         
  -5  12   2        120.55        109.83         5.96 o                         
  -4  12   2         36.17         37.10         3.94 o                         
  -3  12   2          5.62         14.18         2.96 o                         
  -2  12   2       1063.62       1090.21        16.36 o                         
  -1  12   2         12.72          6.62         2.69 o                         
   0  12   2        566.44        565.60         9.55 o                         
   1  12   2       1504.13       1461.59        20.65 o                         
   2  12   2        849.83        893.75        14.31 o                         
   3  12   2       1187.77       1236.88        19.42 o                         
   4  12   2         42.83         56.22         4.09 o                         
   5  12   2         56.05         48.43         5.01 o                         
   6  12   2        546.13        480.43        16.71 o                         
   7  12   2         48.94         46.31         6.72 o                         
   8  12   2         47.20         40.84         6.65 o                         
   9  12   2        842.50        847.39        22.88 o                         
  10  12   2          0.56         -0.46         5.34 o                         
  11  12   2         81.97         75.31        11.96 o                         
  12  12   2         49.16         13.30        14.89 o                         
 -12  13   2        453.41        502.06        36.17 o                         
 -11  13   2          3.35          3.72        12.76 o                         
 -10  13   2        316.09        350.17        39.09 o                         
  -9  13   2         16.78         17.42         6.87 o                         
  -8  13   2         72.56         71.78         8.68 o                         
  -7  13   2          5.78          2.60         4.50 o                         
  -6  13   2          4.08          2.69         3.69 o                         
  -5  13   2          1.01         -2.86         3.38 o                         
  -4  13   2       1066.75       1074.49        18.10 o                         
  -3  13   2         72.04         75.95         4.86 o                         
  -2  13   2        106.40        107.98         4.88 o                         
  -1  13   2        280.49        235.34         7.72 o                         
   0  13   2          4.33          3.31         2.63 o                         
   1  13   2        315.07        294.03         7.44 o                         
   2  13   2       1407.41       1316.16        20.65 o                         
   3  13   2       1268.08       1234.64        19.73 o                         
   4  13   2        299.75        264.25         7.80 o                         
   5  13   2          3.66         -3.07         3.07 o                         
   6  13   2       2547.86       2577.44        47.13 o                         
   7  13   2        320.29        322.30        14.42 o                         
   8  13   2       1093.61       1056.68        26.88 o                         
   9  13   2         34.63         34.59         8.27 o                         
  10  13   2          7.59          0.58         8.63 o                         
  11  13   2         98.94         90.78        12.87 o                         
  12  13   2          6.78         19.68        15.96 o                         
 -12  14   2          0.06         -1.06        14.89 o                         
 -11  14   2         60.08         37.93        11.47 o                         
 -10  14   2          2.29         -8.63         8.63 o                         
  -9  14   2        288.05        279.53        25.26 o                         
  -8  14   2         85.15         88.40         7.72 o                         
  -7  14   2        610.75        654.27        16.66 o                         
  -6  14   2         61.72         59.85         5.90 o                         
  -5  14   2        984.15       1011.87        19.34 o                         
  -4  14   2          0.93         -3.19         3.38 o                         
  -3  14   2       1496.78       1473.34        23.09 o                         
  -2  14   2        825.58        785.73        16.20 o                         
  -1  14   2       1642.02       1634.13        25.56 o                         
   0  14   2        265.21        238.41         8.26 o                         
   1  14   2         25.40         29.85         4.48 o                         
   2  14   2        214.62        196.87         7.08 o                         
   3  14   2        190.38        198.18         7.14 o                         
   4  14   2        190.46        186.79         7.08 o                         
   5  14   2        152.94        161.04         6.73 o                         
   6  14   2          0.02         -0.35         4.91 o                         
   7  14   2        633.52        590.99        19.00 o                         
   8  14   2         25.08         13.48         6.70 o                         
   9  14   2        238.01        241.49        16.50 o                         
  10  14   2         20.02         19.25         9.96 o                         
  11  14   2         48.78         40.22        11.59 o                         
 -11  15   2         14.81          9.31        10.71 o                         
 -10  15   2        180.87        149.69        14.85 o                         
  -9  15   2         23.77         31.45        10.34 o                         
  -8  15   2        182.57        204.07         9.18 o                         
  -7  15   2        111.88        104.82         7.56 o                         
  -6  15   2          0.31         -4.54         4.54 o                         
  -5  15   2          8.48          7.70         4.18 o                         
  -4  15   2         65.92         79.44         5.53 o                         
  -3  15   2        494.89        563.76        14.14 o                         
  -2  15   2        236.61        223.72         8.76 o                         
  -1  15   2          0.18         -3.47         3.47 o                         
   0  15   2       1719.96       1691.56        29.13 o                         
   1  15   2        272.80        266.08         9.61 o                         
   2  15   2        292.48        334.51        10.53 o                         
   3  15   2         35.59         34.58         4.46 o                         
   4  15   2        735.77        750.28        15.92 o                         
   5  15   2        238.84        221.06        11.56 o                         
   6  15   2        446.22        431.51        14.03 o                         
   7  15   2         80.47         77.24         9.43 o                         
   8  15   2         71.95         67.49        10.91 o                         
   9  15   2          8.26          7.65         9.31 o                         
  10  15   2        156.04        151.02        14.92 o                         
  11  15   2          2.54          1.73        10.13 o                         
 -10  16   2          0.16         -8.79         9.54 o                         
  -9  16   2        143.96        131.48        14.29 o                         
  -8  16   2         17.94         20.09         5.92 o                         
  -7  16   2        418.07        415.87        16.78 o                         
  -6  16   2         55.66         53.59         6.74 o                         
  -5  16   2         82.06         79.17         6.71 o                         
  -4  16   2         85.65         91.57         6.96 o                         
  -3  16   2        919.56        948.74        19.86 o                         
  -2  16   2         27.11          8.68         4.77 o                         
  -1  16   2        272.25        250.52        10.75 o                         
   0  16   2         18.17         21.82         4.93 o                         
   1  16   2        132.54        147.88         7.64 o                         
   2  16   2          2.81          0.78         4.36 o                         
   3  16   2        148.88        161.14         7.92 o                         
   4  16   2         97.85         95.40         6.43 o                         
   5  16   2        372.14        383.23        10.91 o                         
   6  16   2         63.34         56.54         8.44 o                         
   7  16   2        210.26        218.11        15.60 o                         
   8  16   2         86.92         90.19        12.79 o                         
   9  16   2          3.37         16.42         9.96 o                         
  10  16   2         36.33         37.63        11.43 o                         
 -10  17   2         28.98         19.96        11.26 o                         
  -9  17   2         53.26         50.91        20.74 o                         
  -8  17   2        179.24        192.50        22.34 o                         
  -7  17   2          4.48         13.53         9.38 o                         
  -6  17   2          1.08         -3.29         9.84 o                         
  -5  17   2         12.92         13.89         5.33 o                         
  -4  17   2        178.98        188.80        11.97 o                         
  -3  17   2         10.84         -2.09         4.97 o                         
  -2  17   2        537.82        520.42        16.06 o                         
  -1  17   2         20.85         15.97         5.97 o                         
   0  17   2       1368.24       1362.91        25.90 o                         
   1  17   2          0.59          0.36         4.70 o                         
   2  17   2        816.02        811.48        23.55 o                         
   3  17   2          9.46         11.62         4.95 o                         
   4  17   2        883.65        863.78        33.14 o                         
   5  17   2         21.12         16.40         5.16 o                         
   6  17   2         99.93         99.91        12.22 o                         
   7  17   2         14.59         23.23         9.58 o                         
   8  17   2         12.17          0.09         8.78 o                         
   9  17   2         14.72          1.45        17.28 o                         
  -9  18   2         20.09          3.28        10.83 o                         
  -8  18   2          1.18        -10.64        13.83 o                         
  -7  18   2         42.53         54.78        17.02 o                         
  -6  18   2         47.04         33.24        10.59 o                         
  -5  18   2        303.19        276.60        12.89 o                         
  -4  18   2        203.34        195.28        10.95 o                         
  -3  18   2         59.88         70.88         8.11 o                         
  -2  18   2         84.52         82.57         8.13 o                         
  -1  18   2        192.85        204.59        10.64 o                         
   0  18   2         49.88         44.83         7.52 o                         
   1  18   2          1.18         -2.88         5.01 o                         
   2  18   2          9.82          5.12         5.30 o                         
   3  18   2         32.99         20.13         6.30 o                         
   4  18   2          0.42         -6.74         6.74 o                         
   5  18   2          6.70         20.55        10.11 o                         
   6  18   2        103.44         84.03        18.08 o                         
   7  18   2         21.85         11.70        13.83 o                         
   8  18   2         34.77         29.86        10.89 o                         
  -8  19   2          3.02         -3.19        15.42 o                         
  -7  19   2          0.13        -14.89        14.89 o                         
  -6  19   2         20.10         10.64        14.89 o                         
  -5  19   2         81.39         71.05        14.09 o                         
  -4  19   2        103.76         99.50        11.05 o                         
  -3  19   2          7.81         -0.81         7.45 o                         
  -2  19   2        200.62        217.99        13.24 o                         
  -1  19   2        199.20        190.44        10.91 o                         
   0  19   2        348.17        371.08        17.09 o                         
   1  19   2         86.67         80.21        10.01 o                         
   2  19   2        212.08        203.36        11.56 o                         
   3  19   2         15.41         14.81         8.38 o                         
   4  19   2        407.31        458.48        24.25 o                         
   5  19   2        145.02        154.41        15.41 o                         
   6  19   2        144.75        180.83        23.93 o                         
   7  19   2          0.12        -11.70        12.76 o                         
  -7  20   2        125.26        132.43        23.40 o                         
  -6  20   2         10.24         33.51        18.61 o                         
  -5  20   2        245.58        276.56        28.19 o                         
  -4  20   2          0.66          1.60        10.15 o                         
  -3  20   2        236.58        223.52        17.63 o                         
  -2  20   2        197.55        196.73        16.53 o                         
  -1  20   2         14.74         14.57        10.51 o                         
   0  20   2          1.99         -9.57         9.78 o                         
   1  20   2        105.51        111.28        11.64 o                         
   2  20   2         13.67         21.66         7.83 o                         
   3  20   2          0.03         -9.83         9.83 o                         
   4  20   2          0.80         -5.19        22.34 o                         
   5  20   2         13.45         19.68        15.42 o                         
   6  20   2          6.67          2.66        15.42 o                         
  -5  21   2         48.80         44.67        19.68 o                         
  -4  21   2         98.77        101.92        16.75 o                         
  -3  21   2         13.07         10.81        11.59 o                         
  -2  21   2         54.85         65.57        26.06 o                         
  -1  21   2         59.75         66.91        13.16 o                         
   0  21   2          1.82         11.22        10.83 o                         
   1  21   2         11.14         10.67        10.98 o                         
   2  21   2        251.50        254.61        19.17 o                         
   3  21   2         21.35         38.56        12.79 o                         
   4  21   2          1.37         -9.58         9.58 o                         
  -2  22   2          5.31         -3.98        11.81 o                         
  -1  22   2         12.28         13.26        12.23 o                         
   0  22   2         15.58         -0.24        14.89 o                         
   1  22   2         15.92          6.00        11.84 o                         
   2  22   2         17.32          8.86        15.42 o                         
 -15   0   3         83.92        119.67        20.74 o                         
 -13   0   3       1527.30       1414.18        59.57 o                         
 -11   0   3         48.22         39.89        12.23 o                         
  -9   0   3        418.54        412.73        11.59 o                         
  -7   0   3       2275.66       2485.41        35.09 o                         
  -5   0   3        364.90        285.45         5.94 o                         
  -3   0   3       1989.63       1888.04        26.99 o                         
  -1   0   3      47979.38      45593.64       605.27 o                         
   1   0   3      23624.76      22916.28       331.98 o                         
   3   0   3       3542.94       3954.27       114.88 o                         
   5   0   3       6260.25       6520.95       187.74 o                         
   7   0   3        218.80        262.20        18.08 o                         
   9   0   3          0.46         -5.85         7.98 o                         
  11   0   3        256.53        202.10        20.21 o                         
  13   0   3       1339.61       1373.22        59.03 o                         
  15   0   3         10.42         25.53        15.96 o                         
 -15   1   3          0.47         -1.94        14.36 o                         
 -14   1   3        103.72        121.14        13.69 o                         
 -13   1   3         47.87         54.41        10.34 o                         
 -12   1   3        411.03        435.22        20.49 o                         
 -11   1   3         13.53         13.83        10.64 o                         
 -10   1   3        128.02        142.14         8.15 o                         
  -9   1   3        194.50        188.29         5.31 o                         
  -8   1   3       1913.87       1803.89        21.42 o                         
  -7   1   3         23.67         40.20         7.31 o                         
  -6   1   3       2566.27       2373.36        25.26 o                         
  -5   1   3        209.74        187.44         5.16 o                         
  -4   1   3       1140.96       1135.76        12.78 o                         
  -3   1   3          0.19          1.41         0.83 o                         
  -2   1   3      11753.63      11803.49       115.52 o                         
  -1   1   3        120.87        168.95         3.74 o                         
   0   1   3       1784.68       2020.87        20.88 o                         
   1   1   3      22032.18      22838.03       211.18 o                         
   2   1   3        422.68        472.71        12.18 o                         
   3   1   3        713.31        656.99        17.11 o                         
   4   1   3         41.69         72.95         5.44 o                         
   5   1   3       1269.59       1343.25        32.15 o                         
   6   1   3        946.77        874.28        24.06 o                         
   7   1   3          5.31         10.81        10.37 o                         
   8   1   3        433.66        460.24        17.86 o                         
   9   1   3          4.01         -4.52         5.64 o                         
  10   1   3        372.18        396.48        18.42 o                         
  11   1   3        398.73        364.81        18.59 o                         
  12   1   3        164.33        173.60        21.54 o                         
  13   1   3          3.25          9.43         8.63 o                         
  14   1   3         32.58         33.43        10.89 o                         
  15   1   3          0.15         -8.93         9.76 o                         
 -15   2   3         75.49         88.31        13.35 o                         
 -14   2   3          2.74          3.51         8.41 o                         
 -13   2   3          8.64         11.03        14.09 o                         
 -12   2   3         51.95         62.56        15.16 o                         
 -11   2   3       1102.35       1076.15        24.57 o                         
 -10   2   3        243.15        304.83        21.80 o                         
  -9   2   3        108.62         84.48         4.19 o                         
  -8   2   3          1.04          4.95         2.51 o                         
  -7   2   3        596.64        768.38        10.02 o                         
  -6   2   3       1098.01       1191.00        13.91 o                         
  -5   2   3       2380.43       2272.22        24.14 o                         
  -4   2   3       1751.89       1886.42        20.21 o                         
  -3   2   3       3945.99       3848.58        35.39 o                         
  -2   2   3       2868.12       3016.16        30.69 o                         
  -1   2   3       2187.48       2253.75        21.02 o                         
   0   2   3       7423.77       7581.79        64.62 o                         
   1   2   3       4880.45       5068.70        47.45 o                         
   2   2   3       3964.09       4152.73        46.73 o                         
   3   2   3        484.15        383.11         9.04 o                         
   4   2   3         59.37         79.17         3.78 o                         
   5   2   3       5733.91       6067.20       103.18 o                         
   6   2   3        114.33        104.27         5.52 o                         
   7   2   3        781.83        775.33        17.87 o                         
   8   2   3         27.41         40.43         6.95 o                         
   9   2   3          0.31         -7.37        10.37 o                         
  10   2   3        267.76        263.59        15.58 o                         
  11   2   3        211.87        189.25        14.09 o                         
  12   2   3         38.36         35.36         9.58 o                         
  13   2   3         85.63         58.88        11.09 o                         
  14   2   3        118.08        130.46        14.85 o                         
 -15   3   3          0.79         18.88        10.15 o                         
 -14   3   3         23.40         25.00         9.78 o                         
 -13   3   3         21.43         22.09         8.83 o                         
 -12   3   3        239.64        253.39        18.08 o                         
 -11   3   3          0.16         -4.13         4.13 o                         
 -10   3   3       3294.78       3262.79        61.00 o                         
  -9   3   3         23.23         30.10         2.95 o                         
  -8   3   3       3288.67       3199.24        33.91 o                         
  -7   3   3       2723.24       2624.60        28.12 o                         
  -6   3   3       2162.71       2092.90        22.78 o                         
  -5   3   3        747.88        878.69        10.79 o                         
  -4   3   3          6.33          6.63         1.25 o                         
  -3   3   3        726.97        792.42         9.05 o                         
  -2   3   3       1268.42       1265.86        13.22 o                         
  -1   3   3      29669.21      29335.79       301.62 o                         
   0   3   3       1142.68       1117.03        10.93 o                         
   1   3   3       1704.26       1752.74        16.52 o                         
   2   3   3         68.05         88.52         2.04 o                         
   3   3   3        178.69        213.28         4.79 o                         
   4   3   3       2661.26       2698.15        59.40 o                         
   5   3   3        551.68        503.46        12.50 o                         
   6   3   3       4219.57       4242.43        74.36 o                         
   7   3   3       1230.60       1275.21        26.47 o                         
   8   3   3       2540.65       2471.49        57.51 o                         
   9   3   3         54.73         26.39         7.27 o                         
  10   3   3        437.42        418.55        18.76 o                         
  11   3   3        170.22        165.88        13.10 o                         
  12   3   3        283.70        255.57        33.51 o                         
  13   3   3         38.79         32.83        10.07 o                         
  14   3   3         49.40         65.42        17.55 o                         
 -15   4   3         97.45        115.41        22.34 o                         
 -14   4   3        207.65        251.92        17.84 o                         
 -13   4   3        113.31        115.62        12.76 o                         
 -12   4   3         69.22         60.29         5.39 o                         
 -11   4   3         12.56          9.17         4.80 o                         
 -10   4   3        511.16        510.19        15.61 o                         
  -9   4   3        547.69        536.53        10.94 o                         
  -8   4   3         93.19         98.94         3.96 o                         
  -7   4   3         29.88         17.03         2.04 o                         
  -6   4   3        533.03        547.31         7.94 o                         
  -5   4   3         92.23         98.75         4.60 o                         
  -4   4   3          9.91         14.23         1.68 o                         
  -3   4   3       8389.07       8281.17        87.75 o                         
  -2   4   3        191.59        183.22         3.29 o                         
  -1   4   3        473.81        472.13         5.87 o                         
   0   4   3        192.64        169.62         2.66 o                         
   1   4   3         67.94         89.27         2.44 o                         
   2   4   3       1036.32        951.59        12.12 o                         
   3   4   3       7010.35       7088.82        73.50 o                         
   4   4   3          9.85          9.20         1.48 o                         
   5   4   3       1129.92       1288.86        42.17 o                         
   6   4   3        824.66        854.37        23.99 o                         
   7   4   3       2502.58       2665.65        60.11 o                         
   8   4   3        116.82        126.41         9.69 o                         
   9   4   3        589.75        520.74        20.21 o                         
  10   4   3         63.01         64.19         9.16 o                         
  11   4   3        345.80        364.23        18.54 o                         
  12   4   3          0.12         -3.00         7.49 o                         
  13   4   3         47.05         46.80        15.96 o                         
  14   4   3          0.58          8.51        13.83 o                         
 -15   5   3          9.57         29.78        16.49 o                         
 -14   5   3         24.34         26.59        14.89 o                         
 -13   5   3         42.32         48.93        15.42 o                         
 -12   5   3        113.37        115.71        12.11 o                         
 -11   5   3         86.92        109.72         7.66 o                         
 -10   5   3       2315.84       2173.22        43.36 o                         
  -9   5   3        162.89        160.20         5.03 o                         
  -8   5   3       1430.59       1386.60        18.67 o                         
  -7   5   3         17.02          8.75         1.95 o                         
  -6   5   3       3629.39       3728.46        41.02 o                         
  -5   5   3        739.50        825.47         9.79 o                         
  -4   5   3      12736.88      13087.46       121.45 o                         
  -3   5   3        792.05        838.49        10.25 o                         
  -2   5   3         10.92          8.55         1.11 o                         
  -1   5   3        193.74        169.16         3.42 o                         
   0   5   3         11.07         12.41         1.05 o                         
   1   5   3       3313.80       3473.51        35.23 o                         
   2   5   3          3.30         11.85         3.87 o                         
   3   5   3        711.14        817.56        10.13 o                         
   4   5   3          2.79          3.81         1.35 o                         
   5   5   3       2260.70       2319.44        32.78 o                         
   6   5   3         31.69         44.15        14.04 o                         
   7   5   3         24.92         33.55         5.99 o                         
   9   5   3        302.76        241.50        22.87 o                         
  10   5   3       1389.17       1330.16        59.57 o                         
  11   5   3        362.89        376.85        18.77 o                         
  12   5   3         85.84        102.11        18.08 o                         
  13   5   3          2.68          4.25        12.76 o                         
  14   5   3         41.06         41.48        17.02 o                         
 -15   6   3        109.94        138.81        23.40 o                         
 -14   6   3         13.90         14.89        14.89 o                         
 -13   6   3        176.17        195.19        23.40 o                         
 -12   6   3          1.13         -1.66         5.47 o                         
 -11   6   3        151.46        159.89         9.42 o                         
 -10   6   3        124.70        100.15         7.35 o                         
  -9   6   3        543.07        524.96        10.52 o                         
  -8   6   3         18.19         15.64         2.72 o                         
  -7   6   3        154.34        154.37         4.58 o                         
  -6   6   3          9.00          7.63         1.72 o                         
  -5   6   3        254.88        239.64         7.02 o                         
  -4   6   3       1408.79       1414.76        15.29 o                         
  -3   6   3       5854.72       5939.47        56.96 o                         
  -2   6   3       5766.20       5901.94        54.01 o                         
  -1   6   3        924.85        886.12        10.16 o                         
   0   6   3         53.26         94.32         2.42 o                         
   1   6   3       5230.95       5184.94        52.05 o                         
   2   6   3       5034.55       5262.47        52.75 o                         
   3   6   3       4305.68       4206.85        48.17 o                         
   4   6   3       1096.30       1010.93        12.43 o                         
   5   6   3       1947.73       1991.38        26.33 o                         
   6   6   3       1294.19       1326.96        20.40 o                         
   7   6   3        359.00        324.36        13.92 o                         
   8   6   3        866.55        845.94        42.55 o                         
   9   6   3          0.17          7.61         5.99 o                         
  10   6   3         28.26         30.53         7.66 o                         
  11   6   3          9.62         -8.51        10.64 o                         
  12   6   3          4.62        -11.17        11.17 o                         
  13   6   3         60.37         69.67        17.55 o                         
  14   6   3          3.45         -1.60        13.83 o                         
 -14   7   3        126.90        127.64        22.34 o                         
 -13   7   3        118.46        126.46        13.56 o                         
 -12   7   3         28.77         25.34         7.18 o                         
 -11   7   3        203.96        233.68        15.96 o                         
 -10   7   3         26.62         27.27         7.15 o                         
  -9   7   3       1287.48       1329.64        19.58 o                         
  -8   7   3        548.26        534.21        10.16 o                         
  -7   7   3        376.49        377.89         7.70 o                         
  -6   7   3       1205.47       1264.13        14.35 o                         
  -5   7   3       2766.15       2809.41        34.92 o                         
  -4   7   3       2451.01       2416.09        24.64 o                         
  -3   7   3       1840.21       1944.90        20.42 o                         
  -2   7   3        600.16        670.00         8.88 o                         
  -1   7   3        745.86        816.12         9.72 o                         
   0   7   3        471.42        515.38         7.22 o                         
   1   7   3        866.87        922.26        11.04 o                         
   2   7   3         95.98         54.26         2.40 o                         
   3   7   3        593.25        620.00        11.62 o                         
   4   7   3       1309.43       1345.24        17.39 o                         
   5   7   3        185.32        148.19         4.08 o                         
   6   7   3         84.37         80.23         3.88 o                         
   7   7   3       2029.43       2041.06        33.00 o                         
   8   7   3       1145.40       1116.34        47.33 o                         
   9   7   3       1285.71       1307.87        36.33 o                         
  10   7   3          2.48         -5.80         6.13 o                         
  11   7   3         44.63         40.42        14.36 o                         
  12   7   3          3.75         10.64        13.30 o                         
  13   7   3         10.41          8.51        13.30 o                         
  14   7   3        113.37        121.79        22.34 o                         
 -14   8   3        149.10        165.94        23.93 o                         
 -13   8   3         29.94         31.91        15.42 o                         
 -12   8   3        305.10        304.38        30.85 o                         
 -11   8   3        116.80        114.17        10.43 o                         
 -10   8   3        140.12        135.92        14.74 o                         
  -9   8   3        475.87        471.35        20.88 o                         
  -8   8   3          9.41         22.08         5.08 o                         
  -7   8   3        285.79        302.51         7.61 o                         
  -6   8   3       1069.90       1150.20        15.79 o                         
  -5   8   3       2369.91       2470.14        25.51 o                         
  -4   8   3         59.92         60.34         2.85 o                         
  -3   8   3         73.03         90.57         4.63 o                         
  -2   8   3       2699.05       2766.29        27.86 o                         
  -1   8   3       2603.42       2673.86        28.49 o                         
   0   8   3       4244.50       4469.00        43.99 o                         
   1   8   3       1828.24       1815.86        19.98 o                         
   2   8   3       4403.37       4317.45        44.08 o                         
   3   8   3       1636.08       1644.44        18.09 o                         
   4   8   3        784.99        818.58        11.84 o                         
   5   8   3       1122.20       1018.14        13.04 o                         
   6   8   3        274.10        284.68         8.56 o                         
   7   8   3        147.19        149.53         6.76 o                         
   8   8   3        117.48        133.37         9.18 o                         
   9   8   3          0.09         -0.06         6.26 o                         
  10   8   3         90.76         98.00        12.76 o                         
  11   8   3          0.14          1.06        11.70 o                         
  12   8   3        206.92        206.89        23.93 o                         
  13   8   3         58.77         58.50        17.55 o                         
 -14   9   3         33.65         38.29        17.55 o                         
 -13   9   3          6.66          6.38        14.36 o                         
 -12   9   3        157.73        168.06        21.81 o                         
 -11   9   3         79.41         80.56         9.82 o                         
 -10   9   3         24.75         22.15         6.00 o                         
  -9   9   3        129.40        133.30         6.83 o                         
  -8   9   3        556.69        531.41        13.36 o                         
  -7   9   3        266.29        260.17         8.33 o                         
  -6   9   3       2010.23       1921.45        24.58 o                         
  -5   9   3       1779.41       1816.72        22.51 o                         
  -4   9   3       1017.68       1062.16        14.23 o                         
  -3   9   3       3514.93       3435.66        38.45 o                         
  -2   9   3       2739.42       2678.01        27.34 o                         
  -1   9   3        124.78        151.00         4.72 o                         
   0   9   3         58.46         49.99         2.32 o                         
   1   9   3        594.58        612.10         8.55 o                         
   2   9   3       1470.53       1621.30        19.85 o                         
   3   9   3         23.07         25.27         2.11 o                         
   4   9   3         56.09         66.37         5.27 o                         
   5   9   3        324.00        330.83        16.66 o                         
   6   9   3       1226.25       1094.79        66.26 o                         
   7   9   3         50.22         38.82         4.57 o                         
   8   9   3         48.36         49.12         5.11 o                         
   9   9   3        310.39        305.18        16.58 o                         
  10   9   3        798.60        771.45        27.33 o                         
  11   9   3         31.10         17.02        13.30 o                         
  12   9   3        809.59        799.89        44.67 o                         
  13   9   3        178.02        205.29        25.53 o                         
 -14  10   3        129.25        127.11        22.87 o                         
 -13  10   3        148.09        188.27        25.00 o                         
 -12  10   3         75.82         97.86        18.61 o                         
 -11  10   3          1.01          4.12         7.98 o                         
 -10  10   3         26.80         27.60         6.57 o                         
  -9  10   3        155.15        177.18        11.75 o                         
  -8  10   3        285.45        260.64         9.65 o                         
  -7  10   3         77.84         78.82         5.29 o                         
  -6  10   3         11.31         13.20         3.22 o                         
  -5  10   3        230.94        242.61         6.60 o                         
  -4  10   3       1843.53       1815.97        22.03 o                         
  -3  10   3        375.90        366.45         6.58 o                         
  -2  10   3       5944.33       6194.56        59.71 o                         
  -1  10   3       2401.12       2451.90        32.87 o                         
   0  10   3       6351.90       6277.83        59.62 o                         
   1  10   3       2544.15       2507.21        25.83 o                         
   2  10   3       2550.24       2474.50        27.32 o                         
   3  10   3        102.04         99.73         3.55 o                         
   4  10   3        516.48        500.07        12.09 o                         
   5  10   3        876.05        844.17        21.57 o                         
   6  10   3        530.00        508.01        17.40 o                         
   7  10   3        130.92        127.37         8.98 o                         
   8  10   3        142.59        137.37         8.18 o                         
   9  10   3         69.98         61.81         6.04 o                         
  10  10   3        146.61        130.55        12.64 o                         
  11  10   3          0.08          6.38        12.76 o                         
  12  10   3         18.09         36.70        15.96 o                         
  13  10   3          5.69          3.72        14.89 o                         
 -13  11   3         49.50         69.67        19.15 o                         
 -12  11   3          1.51         -6.91        12.76 o                         
 -11  11   3        158.97        167.53        21.81 o                         
 -10  11   3         66.34         47.85         7.90 o                         
  -9  11   3        110.82        124.22         7.98 o                         
  -8  11   3          2.09          0.25         4.05 o                         
  -7  11   3        928.36        916.18        18.10 o                         
  -6  11   3        150.12        147.17         5.94 o                         
  -5  11   3        617.01        611.85        12.01 o                         
  -4  11   3        230.25        245.06         6.78 o                         
  -3  11   3        347.90        360.02         8.10 o                         
  -2  11   3        710.47        710.75        10.74 o                         
  -1  11   3       1338.34       1310.07        16.02 o                         
   0  11   3        880.81        842.08        10.61 o                         
   1  11   3        990.47        963.90        12.97 o                         
   2  11   3        249.43        259.31         6.07 o                         
   3  11   3        804.49        789.65        12.45 o                         
   4  11   3          7.20          3.59         1.91 o                         
   5  11   3        118.28        124.55         6.92 o                         
   6  11   3         24.66         17.39         4.33 o                         
   7  11   3        743.20        700.24        16.49 o                         
   8  11   3        212.38        184.44         9.74 o                         
   9  11   3        123.48        122.82         8.03 o                         
  10  11   3          5.78         13.38         8.83 o                         
  11  11   3        507.30        471.57        22.64 o                         
  12  11   3         17.24         20.74        15.96 o                         
 -13  12   3         26.53         23.93        17.02 o                         
 -12  12   3         45.94         37.23        16.49 o                         
 -11  12   3         19.41         28.72        14.89 o                         
 -10  12   3        103.10        125.23        10.06 o                         
  -9  12   3        120.55        126.41         7.24 o                         
  -8  12   3         94.16        102.51         6.86 o                         
  -7  12   3        279.17        251.40        10.01 o                         
  -6  12   3        574.99        634.42        12.94 o                         
  -5  12   3        423.84        424.66        11.33 o                         
  -4  12   3        140.93        155.37         5.61 o                         
  -3  12   3        170.82        168.66         5.77 o                         
  -2  12   3        316.55        295.93         7.41 o                         
  -1  12   3        234.70        210.60         5.66 o                         
   0  12   3       4089.40       4074.61        45.30 o                         
   1  12   3        139.01        142.68         5.28 o                         
   2  12   3         45.42         50.23         4.40 o                         
   3  12   3        430.52        411.72         9.54 o                         
   4  12   3        369.64        364.53         7.50 o                         
   5  12   3         15.44         10.04         4.41 o                         
   6  12   3        953.68        901.96        19.93 o                         
   7  12   3          1.13         -1.07         4.96 o                         
   8  12   3        146.86        144.57         9.19 o                         
   9  12   3         78.18         68.26        11.74 o                         
  10  12   3          4.14          8.31         4.52 o                         
  11  12   3          7.72          6.34        10.90 o                         
  12  12   3         17.00         12.76        15.42 o                         
 -12  13   3         27.80         14.36        15.42 o                         
 -11  13   3        268.09        296.77        27.66 o                         
 -10  13   3         79.79        110.48        16.75 o                         
  -9  13   3        601.05        586.89        31.15 o                         
  -8  13   3         41.26         32.02         5.59 o                         
  -7  13   3       1975.96       1991.24        38.62 o                         
  -6  13   3         51.03         56.72         5.61 o                         
  -5  13   3       1269.99       1255.22        20.61 o                         
  -4  13   3         81.98         83.46         5.25 o                         
  -3  13   3       2611.95       2580.24        33.46 o                         
  -2  13   3        264.78        243.69         7.03 o                         
  -1  13   3        158.30        171.78         6.70 o                         
   0  13   3        578.38        592.06        10.11 o                         
   1  13   3         81.96         85.40         4.42 o                         
   2  13   3        170.40        150.17         5.99 o                         
   3  13   3        282.49        263.42        10.23 o                         
   4  13   3        330.32        279.50         8.39 o                         
   5  13   3        301.84        317.48        14.97 o                         
   6  13   3        494.34        469.57        22.95 o                         
   7  13   3        623.50        609.11        19.59 o                         
   8  13   3        154.21        160.84        14.86 o                         
   9  13   3        362.23        328.07        20.92 o                         
  10  13   3        124.82        117.35        25.53 o                         
  11  13   3        401.39        415.52        46.00 o                         
  12  13   3         18.72         -4.25        14.36 o                         
 -12  14   3        219.60        234.54        27.12 o                         
 -11  14   3          2.57         18.61        14.89 o                         
 -10  14   3         72.99         80.99        12.56 o                         
  -9  14   3         41.15         59.25        11.26 o                         
  -8  14   3         96.62         82.99         7.05 o                         
  -7  14   3          0.50          3.23         5.13 o                         
  -6  14   3        236.93        216.53         8.97 o                         
  -5  14   3        664.33        677.33        14.02 o                         
  -4  14   3         10.63         10.53         3.89 o                         
  -3  14   3          0.37          0.88         3.37 o                         
  -2  14   3        156.94        155.46         7.11 o                         
  -1  14   3        629.60        596.71        15.15 o                         
   0  14   3        197.32        201.04         8.04 o                         
   1  14   3        135.13        139.10         6.38 o                         
   2  14   3       1671.70       1668.43        25.32 o                         
   3  14   3        586.75        563.03        12.06 o                         
   4  14   3       1935.21       1944.29        31.05 o                         
   5  14   3          4.52          8.17         6.29 o                         
   6  14   3         39.29         29.66         5.94 o                         
   7  14   3         42.11         33.32        10.70 o                         
   8  14   3        110.70         97.12         9.16 o                         
   9  14   3         13.83          7.61        11.43 o                         
  10  14   3         18.10         10.38         9.45 o                         
  11  14   3          0.51          4.56         9.76 o                         
 -11  15   3         80.94         89.35        19.15 o                         
 -10  15   3          1.81         -3.33         9.07 o                         
  -9  15   3        226.15        234.13        11.07 o                         
  -8  15   3         90.77         94.45         7.46 o                         
  -7  15   3        201.93        185.84         9.79 o                         
  -6  15   3         64.41         65.92         6.24 o                         
  -5  15   3        658.03        667.52        14.25 o                         
  -4  15   3        164.60        180.73         7.32 o                         
  -3  15   3          4.98          1.94         4.20 o                         
  -2  15   3        119.44        111.04         6.32 o                         
  -1  15   3        235.29        208.18         8.49 o                         
   0  15   3        339.57        327.38        10.48 o                         
   1  15   3          4.04          0.68         3.99 o                         
   2  15   3          3.87         -0.81         3.88 o                         
   3  15   3        540.54        538.59        12.02 o                         
   4  15   3         10.78          6.05         3.88 o                         
   5  15   3        654.26        643.19        19.19 o                         
   6  15   3        461.44        441.71        14.41 o                         
   7  15   3        273.28        280.67        13.42 o                         
   8  15   3          4.85          8.54         8.83 o                         
   9  15   3        328.10        385.70        43.61 o                         
  10  15   3         18.54         13.33        10.30 o                         
 -10  16   3         10.38         11.99        13.83 o                         
  -9  16   3         73.29         75.48        32.18 o                         
  -8  16   3         12.21          7.13         9.31 o                         
  -7  16   3         44.62         47.26         8.45 o                         
  -6  16   3          8.91          0.12         5.23 o                         
  -5  16   3         37.93         37.51         5.75 o                         
  -4  16   3        433.52        451.12        13.16 o                         
  -3  16   3         11.83          6.12         4.85 o                         
  -2  16   3        654.60        655.87        17.61 o                         
  -1  16   3         19.67          8.12         4.68 o                         
   0  16   3        253.49        291.56        10.30 o                         
   1  16   3         11.77          8.72         4.58 o                         
   2  16   3       1203.42       1199.50        23.63 o                         
   3  16   3         13.10          5.14         4.86 o                         
   4  16   3        299.65        302.27         9.91 o                         
   5  16   3          8.20          2.30         5.81 o                         
   6  16   3        164.31        152.20         9.28 o                         
   7  16   3         20.74          6.62         8.83 o                         
   8  16   3         71.73         45.98        10.89 o                         
   9  16   3         26.53         26.46        10.51 o                         
  10  16   3          9.62         19.62        10.51 o                         
 -10  17   3         10.14          5.30        11.05 o                         
  -9  17   3        319.15        389.35        22.53 o                         
  -8  17   3          1.71          7.73         9.58 o                         
  -7  17   3        154.73        184.55        23.40 o                         
  -6  17   3        114.52         97.10        12.87 o                         
  -5  17   3        277.65        296.35        11.26 o                         
  -4  17   3         12.84         -0.61         5.28 o                         
  -3  17   3       1055.10       1031.49        24.18 o                         
  -2  17   3         68.18         53.20         7.08 o                         
  -1  17   3          0.60         -2.95         4.94 o                         
   0  17   3         14.73          6.59         5.02 o                         
   1  17   3        168.80        166.50         8.53 o                         
   2  17   3          2.17          2.23         4.64 o                         
   3  17   3        217.89        215.50        10.11 o                         
   4  17   3          4.97         -3.18         4.74 o                         
   5  17   3        201.53        201.16        12.67 o                         
   6  17   3          8.77         12.06         8.83 o                         
   7  17   3         63.85         70.79        11.64 o                         
   8  17   3         19.96         15.42         9.78 o                         
   9  17   3         10.27          6.12         9.92 o                         
  -9  18   3         31.80         10.64        18.08 o                         
  -8  18   3         45.23         39.89        17.02 o                         
  -7  18   3         55.15         67.54        19.15 o                         
  -6  18   3         37.85         14.51        10.34 o                         
  -5  18   3         15.53          4.00         7.85 o                         
  -4  18   3        127.81        128.45        11.19 o                         
  -3  18   3        116.95        117.31         8.89 o                         
  -2  18   3        145.40        157.38        11.98 o                         
  -1  18   3         27.66         30.63         6.64 o                         
   0  18   3        249.77        222.60         9.85 o                         
   1  18   3         45.29         43.32         6.37 o                         
   2  18   3        739.04        809.72        18.81 o                         
   3  18   3        152.60        145.10        11.55 o                         
   4  18   3        342.15        350.21        19.37 o                         
   5  18   3          6.69         -9.00         9.00 o                         
   6  18   3        100.42        101.58        18.61 o                         
   7  18   3          1.40          0.53        12.76 o                         
   8  18   3         35.05         32.62        11.43 o                         
  -8  19   3          0.34        -14.36        14.89 o                         
  -7  19   3        141.21        160.09        24.46 o                         
  -6  19   3         43.72         45.21        18.08 o                         
  -5  19   3        178.52        217.74        14.63 o                         
  -4  19   3        225.76        218.83        15.36 o                         
  -3  19   3          3.23          1.50         7.52 o                         
  -2  19   3          1.04         -9.03         9.03 o                         
  -1  19   3         37.41         39.74         8.89 o                         
   0  19   3          7.50          0.36         7.10 o                         
   1  19   3          7.73          1.23         6.52 o                         
   2  19   3         12.26         -3.24         9.29 o                         
   3  19   3         34.60         28.23         9.27 o                         
   4  19   3         53.94         79.59        13.52 o                         
   5  19   3          1.66          1.33        10.15 o                         
   6  19   3         13.92         -2.13        13.30 o                         
   7  19   3          3.94         -7.98        13.83 o                         
  -6  20   3        132.49        177.64        25.00 o                         
  -5  20   3         54.72         74.46        20.74 o                         
  -4  20   3         24.14          9.09        11.26 o                         
  -3  20   3        243.16        276.08        23.14 o                         
  -2  20   3         39.89         17.91        11.26 o                         
  -1  20   3          0.32          3.84        10.13 o                         
   0  20   3        272.57        341.68        33.77 o                         
   1  20   3         11.28          8.20         8.08 o                         
   2  20   3        187.65        225.33        18.61 o                         
   3  20   3         78.58         83.33        16.22 o                         
   4  20   3         83.43        121.51        15.20 o                         
   5  20   3          4.80         13.83        14.36 o                         
   6  20   3         51.16         18.08        17.02 o                         
  -5  21   3          4.74        -15.42        15.42 o                         
  -4  21   3         94.76        102.65        15.14 o                         
  -3  21   3         16.94         12.76        11.84 o                         
  -2  21   3         82.63         92.40        14.23 o                         
  -1  21   3          2.62        -11.97        11.97 o                         
   0  21   3         55.18         43.83        14.89 o                         
   1  21   3         21.02          8.29        11.36 o                         
   2  21   3          2.92         -7.71        10.91 o                         
   3  21   3         36.65         27.39        12.41 o                         
   4  21   3         13.51         -9.82         9.82 o                         
  -1  22   3         59.55         34.60        13.48 o                         
   0  22   3         61.74         74.23        14.99 o                         
 -14   0   4        244.96        278.15        26.06 o                         
 -12   0   4        381.90        365.91        27.12 o                         
 -10   0   4       5671.91       5564.68       121.62 o                         
  -8   0   4        404.67        565.59        13.07 o                         
  -6   0   4       2197.54       2228.95        68.70 o                         
  -4   0   4      12458.40      12610.20       168.34 o                         
  -2   0   4       6214.70       5769.47        97.91 o                         
   0   0   4        737.25        791.21        40.14 o                         
   2   0   4       7532.25       7686.77       112.72 o                         
   4   0   4       3827.41       3522.94       105.31 o                         
   6   0   4       2418.19       2460.85        78.71 o                         
   8   0   4       3123.66       3387.85       107.43 o                         
  10   0   4        180.40        235.08        20.21 o                         
  12   0   4        379.43        413.78        29.78 o                         
  14   0   4        124.53        139.34        21.27 o                         
 -15   1   4         21.82         13.96         9.96 o                         
 -14   1   4         13.59          9.27         8.78 o                         
 -13   1   4          0.79          0.94         8.24 o                         
 -12   1   4          4.53         -0.42         5.87 o                         
 -11   1   4        467.15        448.30        11.46 o                         
 -10   1   4       1110.66       1131.93        22.16 o                         
  -9   1   4        100.45        107.09         5.77 o                         
  -8   1   4       3247.47       3294.61        35.02 o                         
  -7   1   4       1135.47       1182.77        15.34 o                         
  -6   1   4       5283.19       5688.39        57.62 o                         
  -5   1   4       2051.75       2005.66        21.74 o                         
  -4   1   4          8.26          8.55         1.83 o                         
  -3   1   4       7702.72       7359.91        73.07 o                         
  -2   1   4       2231.97       2263.43        22.46 o                         
  -1   1   4        300.00        308.67         4.97 o                         
   0   1   4      17662.42      18042.16       168.68 o                         
   1   1   4        103.64        160.17         2.83 o                         
   2   1   4      12256.68      13140.58       166.75 o                         
   3   1   4       3236.82       3310.41        57.29 o                         
   4   1   4        233.71        243.58        13.03 o                         
   5   1   4         43.21         47.87         5.64 o                         
   6   1   4        126.62        151.27         9.21 o                         
   7   1   4         96.65        119.06        26.06 o                         
   8   1   4        821.72        849.20        26.32 o                         
   9   1   4         11.55          8.98         6.57 o                         
  10   1   4          2.41          9.70         7.27 o                         
  11   1   4        688.87        779.69        27.80 o                         
  12   1   4         14.89         12.21         8.46 o                         
  13   1   4        153.24        200.66        16.17 o                         
  14   1   4          2.01         -5.58         9.03 o                         
 -15   2   4          6.39          3.72        13.56 o                         
 -14   2   4         85.40         90.07        22.87 o                         
 -13   2   4          1.15          6.69         9.57 o                         
 -12   2   4        162.51        185.77         9.28 o                         
 -11   2   4          2.11          3.87         3.42 o                         
 -10   2   4        120.60        116.29        14.15 o                         
  -9   2   4          4.95         13.21         3.66 o                         
  -8   2   4        342.72        415.94         8.04 o                         
  -7   2   4       2472.99       2508.09        27.23 o                         
  -6   2   4         51.49         85.14         5.15 o                         
  -5   2   4          5.38          5.60         1.54 o                         
  -4   2   4          3.64          6.49         1.56 o                         
  -3   2   4       1925.49       1895.24        18.50 o                         
  -2   2   4       1009.43        940.40        10.35 o                         
  -1   2   4        484.63        526.97         6.05 o                         
   0   2   4       3333.33       3325.16        30.55 o                         
   1   2   4        501.62        509.28         6.23 o                         
   2   2   4        103.25         72.03         2.42 o                         
   3   2   4          2.64          3.90         2.07 o                         
   4   2   4       5834.62       6146.86       104.10 o                         
   5   2   4       1265.09       1247.85        24.63 o                         
   6   2   4       1322.21       1255.82        32.71 o                         
   7   2   4        120.11        117.76        20.48 o                         
   8   2   4         44.68         53.14        14.36 o                         
   9   2   4         55.33         56.86         8.63 o                         
  10   2   4        650.98        709.81        25.33 o                         
  11   2   4         26.01         31.01         8.65 o                         
  12   2   4         54.26         64.50        10.45 o                         
  13   2   4          6.67          2.72         8.83 o                         
  14   2   4          8.44         10.74         9.96 o                         
 -15   3   4        202.31        242.81        18.42 o                         
 -14   3   4         18.88         26.53        10.90 o                         
 -13   3   4        341.19        346.02        19.17 o                         
 -12   3   4         85.37         80.21         7.00 o                         
 -11   3   4        333.40        313.33        11.05 o                         
 -10   3   4       1342.92       1368.99        25.62 o                         
  -9   3   4        516.71        504.59        14.47 o                         
  -8   3   4       1705.57       1759.61        21.48 o                         
  -7   3   4        473.92        461.90         8.14 o                         
  -6   3   4        304.37        318.80         5.79 o                         
  -5   3   4       1312.29       1208.62        14.26 o                         
  -4   3   4       9221.16       9465.74        89.26 o                         
  -3   3   4       3592.52       3523.79        32.94 o                         
  -2   3   4       6461.51       6709.55        60.73 o                         
  -1   3   4       1345.60       1320.09        13.16 o                         
   0   3   4       1225.87       1283.06        12.67 o                         
   1   3   4        202.13        174.76         2.99 o                         
   2   3   4       1077.50       1066.80        12.42 o                         
   3   3   4        142.22        147.72         6.95 o                         
   4   3   4        899.42        995.14        20.23 o                         
   5   3   4       1653.47       1666.78        31.81 o                         
   6   3   4          4.16          4.52         3.08 o                         
   7   3   4        110.75        113.30        14.09 o                         
   8   3   4        750.11        755.66        24.20 o                         
   9   3   4        359.96        366.57        17.03 o                         
  10   3   4        116.88        112.49        11.05 o                         
  11   3   4         90.36         94.98        11.09 o                         
  12   3   4        434.83        506.60        23.07 o                         
  13   3   4        278.08        334.56        20.21 o                         
  14   3   4         15.11         13.30        15.42 o                         
 -15   4   4         93.29         85.63        20.21 o                         
 -14   4   4         72.72         90.08        15.96 o                         
 -13   4   4         22.62         18.61         4.58 o                         
 -12   4   4        440.25        436.71        14.99 o                         
 -11   4   4         42.10         45.17         6.03 o                         
 -10   4   4       2014.89       1953.83        34.10 o                         
  -9   4   4        829.56        793.68        16.99 o                         
  -8   4   4       3227.95       3106.89        37.73 o                         
  -7   4   4        299.26        277.73         5.66 o                         
  -6   4   4       2816.56       2829.92        28.36 o                         
  -5   4   4         18.54         31.03         2.10 o                         
  -4   4   4          1.58          1.96         1.35 o                         
  -3   4   4        573.88        512.29         9.25 o                         
  -2   4   4        787.50        781.60         8.73 o                         
  -1   4   4        184.35        225.72         4.02 o                         
   0   4   4         66.15         63.74         1.82 o                         
   1   4   4         49.10         56.55         2.48 o                         
   2   4   4       3986.72       3886.57        44.34 o                         
   3   4   4       3463.38       3657.22        38.97 o                         
   4   4   4        151.52         99.98         5.64 o                         
   5   4   4        628.76        566.78        37.50 o                         
   6   4   4       3839.60       3900.97        77.44 o                         
   7   4   4         39.23         57.34         7.41 o                         
   8   4   4       3195.81       3170.49        71.61 o                         
   9   4   4        558.33        563.70        21.19 o                         
  10   4   4         21.68         23.10        15.69 o                         
  11   4   4         68.28         80.37        12.76 o                         
  12   4   4        312.21        295.50        26.59 o                         
  13   4   4          4.24          6.91        13.30 o                         
  14   4   4         29.00         57.97        18.08 o                         
 -15   5   4         17.89          6.91        14.89 o                         
 -14   5   4        110.04        114.88        20.21 o                         
 -13   5   4         29.66         45.98         8.59 o                         
 -12   5   4        296.94        307.97        12.81 o                         
 -11   5   4          9.12          7.53         5.05 o                         
 -10   5   4        482.14        481.16        12.47 o                         
  -9   5   4       1368.56       1311.28        21.75 o                         
  -8   5   4        128.91        111.36         4.93 o                         
  -7   5   4        358.11        349.45         6.88 o                         
  -6   5   4        320.39        305.16         5.27 o                         
  -5   5   4       2908.28       2623.41        33.66 o                         
  -4   5   4          5.89         17.44         2.08 o                         
  -3   5   4       1011.69       1222.94        15.29 o                         
  -2   5   4       2052.40       2278.61        24.33 o                         
  -1   5   4       1928.58       1865.55        20.12 o                         
   0   5   4       3010.62       3024.72        29.46 o                         
   1   5   4       3033.08       2885.63        28.11 o                         
   2   5   4        560.77        505.99         7.69 o                         
   3   5   4          1.50          1.67         1.31 o                         
   4   5   4         27.74         17.68         2.24 o                         
   5   5   4       3090.01       3193.33        68.04 o                         
   6   5   4        363.13        423.30        12.51 o                         
   7   5   4       1367.17        894.03        34.04 o                         
   8   5   4         67.90         33.44        28.99 o                         
   9   5   4        415.68        463.00        19.00 o                         
  10   5   4         10.34         14.60         7.79 o                         
  11   5   4         19.45         22.87        12.76 o                         
  12   5   4          4.21         10.64        12.76 o                         
  13   5   4         82.60         69.14        18.08 o                         
  14   5   4         13.93          1.60        14.36 o                         
 -15   6   4          0.23         13.83        15.42 o                         
 -14   6   4         23.15         20.21        14.89 o                         
 -13   6   4         23.06         24.29         6.91 o                         
 -12   6   4        528.79        507.05        37.76 o                         
 -11   6   4         46.22         42.15         6.63 o                         
 -10   6   4        110.42        100.07         9.50 o                         
  -9   6   4         19.58         10.01         3.63 o                         
  -8   6   4       1032.97        997.15        20.16 o                         
  -7   6   4       1387.41       1415.34        19.61 o                         
  -6   6   4       1625.54       1600.03        23.40 o                         
  -5   6   4        580.12        593.96         8.06 o                         
  -4   6   4        135.84        142.75         4.04 o                         
  -3   6   4        346.94        368.14         6.76 o                         
  -2   6   4        689.29        688.42         9.74 o                         
  -1   6   4        118.33        130.53         3.85 o                         
   0   6   4        291.41        270.27         4.41 o                         
   1   6   4        660.31        659.93         7.93 o                         
   2   6   4       2704.33       2611.52        31.00 o                         
   3   6   4        147.76        141.75         3.99 o                         
   4   6   4       2288.88       2332.52        25.97 o                         
   5   6   4          4.76          5.68         1.84 o                         
   6   6   4       1148.22       1141.41        29.68 o                         
   7   6   4       3048.40       3021.73        67.58 o                         
   8   6   4        414.53        410.68        17.28 o                         
   9   6   4        118.84        131.76        10.86 o                         
  10   6   4        653.04        694.06        38.29 o                         
  11   6   4         14.59         14.36        12.76 o                         
  12   6   4        160.27        135.09        20.74 o                         
  13   6   4          6.83         22.34        14.89 o                         
  14   6   4         32.76         31.38        17.02 o                         
 -14   7   4        104.28         94.14        20.21 o                         
 -13   7   4        168.25        171.79        22.34 o                         
 -12   7   4        134.45        124.11        11.31 o                         
 -11   7   4         47.67         56.80        14.36 o                         
 -10   7   4         28.95         21.78         4.30 o                         
  -9   7   4        504.16        489.81        11.35 o                         
  -8   7   4         88.45         94.70         4.94 o                         
  -7   7   4        567.52        553.96        15.02 o                         
  -6   7   4        206.98        200.05         6.84 o                         
  -5   7   4        447.45        468.52         7.07 o                         
  -4   7   4       1263.69       1102.17        13.69 o                         
  -3   7   4       1614.36       1689.10        38.50 o                         
  -2   7   4       2217.25       2275.48        24.71 o                         
  -1   7   4       2077.14       1894.48        21.17 o                         
   0   7   4       5575.27       5492.63        52.44 o                         
   1   7   4       1403.12       1470.63        15.67 o                         
   2   7   4        877.80        834.08        10.15 o                         
   3   7   4        508.66        504.03         8.51 o                         
   4   7   4         15.71         30.81         2.29 o                         
   5   7   4        262.93        286.53         5.98 o                         
   6   7   4        225.28        226.11         8.68 o                         
   7   7   4        200.57        164.46        10.59 o                         
   8   7   4       1791.58       1690.74        64.35 o                         
   9   7   4          5.26          2.66        10.64 o                         
  10   7   4        144.71        149.98        19.68 o                         
  11   7   4         15.60         32.44        14.89 o                         
  12   7   4         73.64         63.29        17.55 o                         
  13   7   4        112.27        120.73        21.81 o                         
 -14   8   4         13.64         17.02        15.42 o                         
 -13   8   4        151.55        191.46        23.40 o                         
 -12   8   4         15.20         23.40        13.30 o                         
 -11   8   4        903.23        919.77        30.06 o                         
 -10   8   4        352.00        323.81        11.62 o                         
  -9   8   4        211.58        209.70         8.70 o                         
  -8   8   4        189.39        173.75         8.17 o                         
  -7   8   4       1429.55       1451.88        21.78 o                         
  -6   8   4        213.30        187.74         5.13 o                         
  -5   8   4       2654.29       2652.97        27.42 o                         
  -4   8   4        546.37        528.75        10.16 o                         
  -3   8   4          0.25         -1.73         1.73 o                         
  -2   8   4        384.81        439.29         7.08 o                         
  -1   8   4         35.89         38.52         2.56 o                         
   0   8   4         12.44         19.87         2.13 o                         
   1   8   4       2866.78       2836.37        28.35 o                         
   2   8   4        761.14        766.31        10.07 o                         
   3   8   4       1538.65       1568.88        20.17 o                         
   4   8   4        581.98        547.76        10.95 o                         
   5   8   4        724.15        762.81        13.48 o                         
   6   8   4        353.90        372.99        10.80 o                         
   7   8   4        117.41        116.50         5.11 o                         
   8   8   4         70.35         65.95        13.83 o                         
   9   8   4        247.80        235.61        22.34 o                         
  10   8   4         41.05         30.54        11.43 o                         
  11   8   4        174.89        194.12        23.40 o                         
  12   8   4          1.55          0.53        13.30 o                         
  13   8   4          0.60         -9.57        12.76 o                         
 -14   9   4          4.09         13.30        15.42 o                         
 -13   9   4         29.87         25.00        15.42 o                         
 -12   9   4         10.99         27.66        14.36 o                         
 -11   9   4         60.39         72.90        10.21 o                         
 -10   9   4         86.40         78.18         5.83 o                         
  -9   9   4        566.01        516.39        13.67 o                         
  -8   9   4        443.27        432.82        12.48 o                         
  -7   9   4        336.85        314.23         9.45 o                         
  -6   9   4        292.20        264.13         6.22 o                         
  -5   9   4        819.26        829.27        12.06 o                         
  -4   9   4       1382.20       1376.98        17.75 o                         
  -3   9   4       6427.34       6441.62        66.91 o                         
  -2   9   4       5586.86       5748.25        64.08 o                         
  -1   9   4       3496.39       3550.06        39.51 o                         
   0   9   4       6058.66       5970.52        60.72 o                         
   1   9   4       5855.98       6292.56        60.10 o                         
   2   9   4         64.84         85.97         6.82 o                         
   3   9   4       2860.45       2958.33        35.66 o                         
   4   9   4        509.99        488.24        12.45 o                         
   5   9   4        169.39        162.43         8.11 o                         
   6   9   4          2.32         -3.64         3.64 o                         
   7   9   4        113.87        120.80         8.13 o                         
   8   9   4         41.32         35.63        12.76 o                         
   9   9   4         21.24         21.01        19.41 o                         
  10   9   4        195.06        195.72        14.54 o                         
  11   9   4        422.03        424.41        32.44 o                         
  12   9   4        213.86        202.63        25.00 o                         
  13   9   4         32.99         34.04        17.55 o                         
 -14  10   4        117.71         79.24        20.74 o                         
 -13  10   4         86.74         89.88        19.68 o                         
 -12  10   4          1.95         -4.79        12.23 o                         
 -11  10   4        133.54        140.26        23.14 o                         
 -10  10   4        275.10        260.58         9.48 o                         
  -9  10   4        120.01        128.02         7.23 o                         
  -8  10   4       2038.60       1862.70        37.54 o                         
  -7  10   4          4.19         -0.30         3.60 o                         
  -6  10   4        347.23        353.10         8.76 o                         
  -5  10   4        120.36        123.91         4.87 o                         
  -4  10   4         77.42         73.38         4.72 o                         
  -3  10   4       1117.15       1131.13        14.36 o                         
  -2  10   4        128.81        122.14         3.85 o                         
  -1  10   4        316.51        336.37         6.39 o                         
   0  10   4         24.99         35.66         2.64 o                         
   1  10   4       1202.78       1202.13        13.93 o                         
   2  10   4         54.05         56.68         3.71 o                         
   3  10   4       1703.32       1661.36        23.28 o                         
   4  10   4       2860.74       2752.48        45.74 o                         
   5  10   4       2175.52       2130.09        41.96 o                         
   6  10   4        119.62        107.83         7.35 o                         
   7  10   4        427.72        397.40        13.07 o                         
   8  10   4         29.90         35.51         5.13 o                         
   9  10   4        185.47        155.42        13.10 o                         
  10  10   4        200.01        215.44        14.95 o                         
  11  10   4         16.99         15.68         9.31 o                         
  12  10   4         16.79          5.32        14.36 o                         
  13  10   4         22.46         27.12        17.55 o                         
 -13  11   4          3.36         23.40        15.42 o                         
 -12  11   4         97.85        105.31        19.68 o                         
 -11  11   4         25.80         37.76        14.89 o                         
 -10  11   4         48.47         64.45         5.74 o                         
  -9  11   4        191.63        176.48         9.67 o                         
  -8  11   4        150.71        152.18         8.06 o                         
  -7  11   4         19.01         13.90         4.30 o                         
  -6  11   4          6.35          2.43         3.25 o                         
  -5  11   4         67.40         56.74         4.21 o                         
  -4  11   4       1139.31       1114.55        16.81 o                         
  -3  11   4         19.73         14.99         3.05 o                         
  -2  11   4       5018.89       5040.88        55.03 o                         
  -1  11   4         33.05         28.47         2.86 o                         
   0  11   4         17.90         17.19         2.42 o                         
   1  11   4         60.56         51.29         3.33 o                         
   2  11   4       1001.32       1010.03        15.08 o                         
   3  11   4        622.66        590.63        10.68 o                         
   4  11   4        522.73        484.10        13.28 o                         
   5  11   4        368.76        359.79        11.26 o                         
   6  11   4          0.07         -1.26         4.17 o                         
   7  11   4         23.82         11.15         3.99 o                         
   8  11   4         27.24         33.69         5.74 o                         
   9  11   4          6.20         13.41         8.31 o                         
  10  11   4        177.47        160.19        14.39 o                         
  11  11   4          9.31         17.55         9.69 o                         
  12  11   4        130.13        144.13        23.40 o                         
 -13  12   4         35.93         45.74        18.61 o                         
 -12  12   4         92.57         93.07        19.15 o                         
 -11  12   4        142.31        136.15        20.21 o                         
 -10  12   4          8.91          7.57         6.41 o                         
  -9  12   4       1218.37       1179.52        24.72 o                         
  -8  12   4          8.98          7.05         5.03 o                         
  -7  12   4        369.50        341.92        10.99 o                         
  -6  12   4         98.38         86.94         5.46 o                         
  -5  12   4       1079.90       1125.77        21.06 o                         
  -4  12   4         61.66         53.79         4.52 o                         
  -3  12   4        231.44        231.30         6.85 o                         
  -2  12   4          3.32         -0.51         2.72 o                         
  -1  12   4         35.22         35.01         3.25 o                         
   0  12   4        196.97        174.81         5.35 o                         
   1  12   4          2.96          3.57         2.44 o                         
   2  12   4         42.69         42.77         5.15 o                         
   3  12   4        440.78        440.77         8.85 o                         
   4  12   4        130.55        121.63         7.16 o                         
   5  12   4       2083.22       2023.18        35.90 o                         
   6  12   4         56.14         50.75         6.05 o                         
   7  12   4        269.09        275.20        12.36 o                         
   8  12   4        543.24        522.76        16.73 o                         
   9  12   4        962.84        984.10        24.39 o                         
  10  12   4         55.42         58.89        11.26 o                         
  11  12   4         24.48         19.91        10.13 o                         
  12  12   4          4.13        -11.70        13.83 o                         
 -12  13   4          0.76        -12.76        13.30 o                         
 -11  13   4          0.05         -5.85        12.23 o                         
 -10  13   4        149.41        156.47         9.10 o                         
  -9  13   4         55.80         45.64         6.25 o                         
  -8  13   4        797.81        792.01        19.28 o                         
  -7  13   4         39.74         41.87         6.10 o                         
  -6  13   4        800.02        798.83        17.31 o                         
  -5  13   4        739.69        753.45        17.40 o                         
  -4  13   4        295.16        295.84         8.93 o                         
  -3  13   4        225.68        230.59         8.61 o                         
  -2  13   4         10.33          6.54         3.07 o                         
  -1  13   4        594.00        632.95        13.02 o                         
   0  13   4        623.16        631.92        11.38 o                         
   1  13   4        336.68        342.28         8.23 o                         
   2  13   4       2536.39       2432.51        34.09 o                         
   3  13   4        431.36        436.34        10.02 o                         
   4  13   4         21.16         25.05         5.25 o                         
   5  13   4        460.61        471.50        14.07 o                         
   6  13   4        662.14        662.95        17.12 o                         
   7  13   4          7.46          6.39         6.64 o                         
   8  13   4          1.88          0.44         5.53 o                         
   9  13   4         35.97         35.45         6.56 o                         
  10  13   4        130.22        121.53        13.69 o                         
  11  13   4         30.66         23.72        10.59 o                         
 -12  14   4          0.05         -1.06        15.42 o                         
 -11  14   4        181.05        185.61        23.93 o                         
 -10  14   4          8.73          4.04         9.38 o                         
  -9  14   4        379.01        383.22        14.75 o                         
  -8  14   4          2.79         -3.17         5.35 o                         
  -7  14   4        794.31        851.98        24.33 o                         
  -6  14   4         76.51         88.04         6.63 o                         
  -5  14   4        582.02        594.35        13.18 o                         
  -4  14   4         38.57         41.14         6.66 o                         
  -3  14   4         22.83         20.36         3.80 o                         
  -2  14   4        260.71        240.54         9.67 o                         
  -1  14   4        836.39        808.03        17.15 o                         
   0  14   4         22.37         19.83         4.37 o                         
   1  14   4        185.40        185.55         6.42 o                         
   2  14   4          3.93         -0.63         2.86 o                         
   3  14   4        711.47        714.04        15.04 o                         
   4  14   4        415.21        395.32         9.86 o                         
   5  14   4         27.15         29.75         5.81 o                         
   6  14   4         38.47         26.18         5.88 o                         
   7  14   4       1142.59       1098.30        27.90 o                         
   8  14   4          0.04         -2.67         8.08 o                         
   9  14   4        571.13        556.58        25.19 o                         
  10  14   4          0.42          3.66         8.93 o                         
  11  14   4         81.15         56.04        12.26 o                         
 -11  15   4         82.68        113.28        21.27 o                         
 -10  15   4          4.65          4.85        12.23 o                         
  -9  15   4          7.32          1.28        14.89 o                         
  -8  15   4         61.13         67.86         9.18 o                         
  -7  15   4         47.79         47.51         6.88 o                         
  -6  15   4        321.30        354.78        11.63 o                         
  -5  15   4          7.52         10.08         4.41 o                         
  -4  15   4        117.61        128.36         7.44 o                         
  -3  15   4         22.14         31.67         5.17 o                         
  -2  15   4        204.25        179.82         8.16 o                         
  -1  15   4         78.31         72.47         6.02 o                         
   0  15   4        606.25        653.16        15.41 o                         
   1  15   4          8.86          4.09         4.07 o                         
   2  15   4          3.94         -0.33         3.15 o                         
   3  15   4          9.46          9.17         4.22 o                         
   4  15   4         76.07         58.89         4.58 o                         
   5  15   4         45.57         48.16         6.55 o                         
   6  15   4        167.03        158.13         9.15 o                         
   7  15   4          3.75         -3.19         7.90 o                         
   8  15   4         21.57         17.39        11.97 o                         
   9  15   4         11.12         10.78         9.76 o                         
  10  15   4         15.06         17.99        10.45 o                         
 -10  16   4         31.11          6.78        10.45 o                         
  -9  16   4         50.42         32.18        11.43 o                         
  -8  16   4         87.18         90.98        25.00 o                         
  -7  16   4        369.61        377.11        16.56 o                         
  -6  16   4          1.30          0.39         4.95 o                         
  -5  16   4        128.55        139.49         8.04 o                         
  -4  16   4        119.56        118.22         7.65 o                         
  -3  16   4          1.14         -4.94         4.94 o                         
  -2  16   4         79.42         58.58         6.93 o                         
  -1  16   4        123.77        118.17         7.22 o                         
   0  16   4         48.40         30.32         6.11 o                         
   1  16   4        338.05        353.44        11.37 o                         
   2  16   4          7.89          5.52         4.39 o                         
   3  16   4        359.31        381.89        12.46 o                         
   4  16   4         17.87         12.56         4.28 o                         
   5  16   4        791.54        750.20        19.27 o                         
   6  16   4          7.41          2.00         6.71 o                         
   7  16   4        244.93        242.05        16.91 o                         
   8  16   4         29.30         17.28         9.78 o                         
   9  16   4         47.60         49.37        12.02 o                         
 -10  17   4          0.83         11.08        10.71 o                         
  -9  17   4          2.55         -0.88         9.54 o                         
  -8  17   4         36.25         42.02        11.26 o                         
  -7  17   4         91.52        104.26        13.35 o                         
  -6  17   4        145.13        154.90        12.04 o                         
  -5  17   4         87.28         96.47         7.73 o                         
  -4  17   4       1078.09       1138.15        27.33 o                         
  -3  17   4         32.34         38.49         6.98 o                         
  -2  17   4        633.65        692.09        18.93 o                         
  -1  17   4         28.72         19.67         5.61 o                         
   0  17   4        520.18        573.00        15.09 o                         
   1  17   4        168.93        154.01         8.23 o                         
   2  17   4         54.43         66.81         7.14 o                         
   3  17   4         12.96          9.22         5.32 o                         
   4  17   4         17.52         25.53         5.19 o                         
   5  17   4         12.55          8.64         7.19 o                         
   6  17   4        105.71        122.63        12.94 o                         
   7  17   4          1.06          4.34         9.21 o                         
   8  17   4         14.73         18.24         9.96 o                         
   9  17   4         17.10          4.14        10.34 o                         
  -9  18   4         73.59         54.78        20.21 o                         
  -8  18   4         19.08         20.74        17.55 o                         
  -7  18   4         96.96        124.45        22.34 o                         
  -6  18   4        104.35        120.68        12.06 o                         
  -5  18   4          0.58         -8.83         8.83 o                         
  -4  18   4        193.34        200.60        12.87 o                         
  -3  18   4          0.08         -5.67         5.67 o                         
  -2  18   4          5.92          4.24         5.72 o                         
  -1  18   4         38.81         29.30         6.75 o                         
   0  18   4          0.08         -3.02         4.95 o                         
   1  18   4        323.70        327.56        11.90 o                         
   2  18   4         31.11         25.56         8.08 o                         
   3  18   4        277.29        274.12        14.81 o                         
   4  18   4          8.06         -2.53         4.87 o                         
   5  18   4         97.71        127.26        13.72 o                         
   6  18   4          6.17          7.98        13.83 o                         
   7  18   4         84.01        104.78        16.49 o                         
   8  18   4         64.82         62.95        12.39 o                         
  -7  19   4        124.78        119.13        22.34 o                         
  -6  19   4          3.81        -13.83        13.83 o                         
  -5  19   4         14.05          3.19        14.89 o                         
  -4  19   4          1.15         -8.83         8.83 o                         
  -3  19   4         26.90         19.00        19.15 o                         
  -2  19   4        361.40        393.60        26.06 o                         
  -1  19   4         27.99         27.09        10.65 o                         
   0  19   4        168.39        179.17        12.67 o                         
   1  19   4         51.08         47.18         7.91 o                         
   2  19   4         33.40         40.74        13.34 o                         
   3  19   4         86.68        102.02        17.02 o                         
   4  19   4        198.98        178.20        25.00 o                         
   5  19   4         55.34         49.36        12.02 o                         
   6  19   4          0.04         -6.91        14.36 o                         
   7  19   4          4.94         -6.38        14.89 o                         
  -6  20   4          2.99         -2.66        17.02 o                         
  -5  20   4         22.85         31.91        19.15 o                         
  -4  20   4          0.33         -5.88         9.93 o                         
  -3  20   4          0.83         -9.58         9.58 o                         
  -2  20   4          0.19         -5.78         9.76 o                         
  -1  20   4        241.84        245.36        18.17 o                         
   0  20   4         15.63          6.15        14.89 o                         
   1  20   4         11.97         11.26         7.36 o                         
   2  20   4         60.93         71.74        13.63 o                         
   3  20   4          2.01         -0.30        10.13 o                         
   4  20   4          0.78        -10.41        13.83 o                         
   5  20   4         33.70         39.16        12.18 o                         
  -4  21   4         98.27        124.98        23.40 o                         
  -3  21   4        173.72        190.03        17.46 o                         
  -2  21   4          7.71          1.33        10.91 o                         
  -1  21   4        145.72        131.87        16.28 o                         
   0  21   4          5.42         -7.26        10.59 o                         
   1  21   4          5.08          4.09        11.73 o                         
   2  21   4        289.89        340.44        35.63 o                         
   3  21   4         34.45         56.71        13.10 o                         
 -15   0   5        111.05        111.16        20.74 o                         
 -13   0   5        137.71        149.88        17.55 o                         
 -11   0   5        532.18        505.34        18.78 o                         
  -9   0   5        176.01        208.32        11.59 o                         
  -7   0   5        115.74        104.38         8.60 o                         
  -5   0   5       9719.96       9919.90       149.07 o                         
  -3   0   5       4473.01       4370.12        99.19 o                         
  -1   0   5      15652.10      16302.90       224.57 o                         
   1   0   5      23032.35      23454.09       306.26 o                         
   3   0   5       2107.71       2536.12        45.14 o                         
   5   0   5       1439.88       1630.10        55.31 o                         
   7   0   5       1770.66       1920.49        65.95 o                         
   9   0   5          9.63          5.32         9.04 o                         
  11   0   5         99.97         74.46        14.89 o                         
  13   0   5         27.62         46.27        15.96 o                         
 -15   1   5        131.93        145.85        17.55 o                         
 -14   1   5         88.36        131.92        19.41 o                         
 -13   1   5         28.13         33.98         5.61 o                         
 -12   1   5        315.21        322.77        10.31 o                         
 -11   1   5        384.09        387.70        11.61 o                         
 -10   1   5        117.65        127.40         6.89 o                         
  -9   1   5          6.27          8.76         5.14 o                         
  -8   1   5        416.33        417.38         9.31 o                         
  -7   1   5        791.31        894.00        13.14 o                         
  -6   1   5        550.32        507.59         7.75 o                         
  -5   1   5        290.83        525.74        38.77 o                         
  -4   1   5       1125.38       1338.84        21.61 o                         
  -3   1   5       1074.86       1236.07        14.35 o                         
  -2   1   5         51.59         26.64         2.70 o                         
  -1   1   5        416.39        417.32        26.40 o                         
   0   1   5       3791.06       3981.38        42.80 o                         
   1   1   5      16183.46      17049.22       187.54 o                         
   2   1   5      11534.37      12016.80       141.11 o                         
   3   1   5       8103.17       8843.54       127.50 o                         
   4   1   5       2005.21       1998.17        65.42 o                         
   5   1   5        594.07        655.44        19.74 o                         
   6   1   5       2169.45       2111.86        49.45 o                         
   7   1   5         12.84          9.31         5.64 o                         
   8   1   5        862.95        893.98        27.45 o                         
   9   1   5        370.23        426.84        21.27 o                         
  10   1   5         19.91         22.31         7.70 o                         
  11   1   5          1.56          2.93         7.52 o                         
  12   1   5         12.44         23.60         9.84 o                         
  13   1   5          4.23          1.33         9.57 o                         
  14   1   5         33.56         53.40        12.39 o                         
 -15   2   5          1.53         13.30        10.15 o                         
 -14   2   5          2.24         16.28         9.58 o                         
 -13   2   5        171.66        186.64         9.78 o                         
 -12   2   5         44.43         44.50         4.98 o                         
 -11   2   5        110.27        112.52         6.57 o                         
 -10   2   5         47.63         41.89         5.23 o                         
  -9   2   5       1731.31       1673.38        30.30 o                         
  -8   2   5        106.98         96.66         4.13 o                         
  -7   2   5       1735.66       1721.51        22.88 o                         
  -6   2   5         24.10         44.76         2.52 o                         
  -5   2   5       2192.82       1933.10        21.49 o                         
  -4   2   5       4920.45       5065.63        51.53 o                         
  -3   2   5       3203.53       3186.46        31.54 o                         
  -2   2   5       2902.90       2975.35        28.08 o                         
  -1   2   5        739.48        683.76         8.05 o                         
   0   2   5       2519.41       2686.12        29.47 o                         
   1   2   5       1272.17       1176.44        40.11 o                         
   2   2   5        647.74        768.75        31.20 o                         
   3   2   5        488.84        677.97        24.41 o                         
   4   2   5       1790.72       1981.58        31.57 o                         
   5   2   5        396.53        428.92        13.85 o                         
   6   2   5        297.65        275.67        13.15 o                         
   7   2   5        368.03        367.68        15.78 o                         
   8   2   5          0.23         -4.08         9.31 o                         
   9   2   5       1708.41       1749.24        45.49 o                         
  10   2   5         46.21         34.94         8.83 o                         
  11   2   5        442.63        438.40        25.53 o                         
  12   2   5         44.95         38.85         9.96 o                         
  13   2   5        467.28        450.12        23.28 o                         
  14   2   5         15.55          2.60        17.55 o                         
 -15   3   5          8.05         11.43        10.15 o                         
 -14   3   5        484.76        540.96        25.12 o                         
 -13   3   5         10.82         23.62         5.92 o                         
 -12   3   5        495.46        512.92        13.15 o                         
 -11   3   5          5.89         -3.64         3.64 o                         
 -10   3   5       1234.97       1201.14        23.81 o                         
  -9   3   5        216.24        186.43         7.94 o                         
  -8   3   5        742.84        691.73        11.56 o                         
  -7   3   5          6.22          7.11         2.28 o                         
  -6   3   5        671.34        746.94        10.30 o                         
  -5   3   5        581.37        608.74         8.71 o                         
  -4   3   5       2264.57       2334.51        27.96 o                         
  -3   3   5       2244.69       2380.89        30.14 o                         
  -2   3   5       1859.61       1946.68        22.38 o                         
  -1   3   5       2147.12       2203.59        23.35 o                         
   0   3   5        270.82        190.84         3.48 o                         
   1   3   5         45.29         41.58         1.85 o                         
   2   3   5       4671.70       4538.57        51.47 o                         
   3   3   5        894.15        868.47        15.67 o                         
   4   3   5       9598.57       9333.26       134.92 o                         
   5   3   5       1104.55       1191.67        24.43 o                         
   6   3   5       2349.82       2349.42        43.89 o                         
   7   3   5         29.38         23.64         6.65 o                         
   8   3   5        835.16        792.30        25.33 o                         
   9   3   5         59.64         63.54         9.00 o                         
  10   3   5        225.31        203.39        28.99 o                         
  11   3   5         10.46         16.42         8.55 o                         
  12   3   5         75.64         74.90        11.43 o                         
  13   3   5         40.30         60.23        14.89 o                         
  14   3   5         10.76         11.70        15.42 o                         
 -15   4   5        103.62        105.31        20.74 o                         
 -14   4   5         14.91         17.28         9.78 o                         
 -13   4   5         25.98         22.24         6.19 o                         
 -12   4   5         38.97         46.16         5.04 o                         
 -11   4   5         37.77         30.66         4.70 o                         
 -10   4   5        936.51        946.30        19.98 o                         
  -9   4   5        974.11        951.21        19.81 o                         
  -8   4   5        288.49        306.67         7.95 o                         
  -7   4   5       4592.53       4483.90        49.59 o                         
  -6   4   5       4044.50       4142.52        43.38 o                         
  -5   4   5       1932.26       1966.82        22.04 o                         
  -4   4   5        313.70        254.46         5.13 o                         
  -3   4   5       3394.99       3218.47        33.67 o                         
  -2   4   5        263.50        306.51         5.16 o                         
  -1   4   5        981.03        864.36        10.47 o                         
   0   4   5        873.53        773.56         8.95 o                         
   1   4   5        401.46        438.33         5.63 o                         
   2   4   5        348.49        431.90         6.51 o                         
   3   4   5       5582.03       5705.15        89.17 o                         
   4   4   5         23.36         16.57         2.67 o                         
   5   4   5         45.05         49.13         6.89 o                         
   6   4   5        337.26        349.59        14.61 o                         
   7   4   5         35.29         42.08         7.12 o                         
   8   4   5        605.20        585.74        21.35 o                         
   9   4   5         95.29         70.28         9.20 o                         
  10   4   5         16.68         17.37         7.54 o                         
  11   4   5       1060.72       1160.91        36.96 o                         
  12   4   5          9.65         12.23        12.76 o                         
  13   4   5         40.45         38.82        15.96 o                         
  14   4   5         47.58         38.82        17.02 o                         
 -15   5   5        146.56        114.88        21.81 o                         
 -14   5   5          0.92          7.45        13.83 o                         
 -13   5   5         29.73         32.69         9.54 o                         
 -12   5   5        126.67        121.46         9.25 o                         
 -11   5   5         47.91         53.77         6.53 o                         
 -10   5   5        280.26        291.88        10.19 o                         
  -9   5   5       1542.68       1457.23        24.01 o                         
  -8   5   5         49.63         51.97         4.02 o                         
  -7   5   5        615.67        593.33        10.49 o                         
  -6   5   5        186.52        214.54         5.14 o                         
  -5   5   5          2.33          3.60         1.92 o                         
  -4   5   5         33.17         52.99         2.45 o                         
  -3   5   5        438.82        484.94         7.31 o                         
  -2   5   5         50.34         82.17         2.87 o                         
  -1   5   5         77.13         57.39         2.27 o                         
   0   5   5       4983.22       4946.73        47.25 o                         
   1   5   5       1444.45       1488.66        15.53 o                         
   2   5   5          5.42          3.92         1.41 o                         
   3   5   5        400.64        359.03         6.36 o                         
   4   5   5       2920.19       2800.14        35.43 o                         
   5   5   5       1123.87       1088.74        19.81 o                         
   6   5   5       1279.18       1233.42        31.86 o                         
   7   5   5         40.05         46.80        11.70 o                         
   8   5   5         46.68         61.86         8.43 o                         
   9   5   5        308.19        287.03        16.05 o                         
  10   5   5        547.42        524.44        25.00 o                         
  11   5   5         17.16         -1.06        11.17 o                         
  12   5   5         17.61         40.42        15.42 o                         
  13   5   5         30.92         34.04        15.96 o                         
  14   5   5          3.31         14.36        15.42 o                         
 -15   6   5          0.35        -12.23        12.76 o                         
 -14   6   5        253.75        252.09        27.12 o                         
 -13   6   5         43.83         63.29        17.02 o                         
 -12   6   5         10.73          2.28         5.84 o                         
 -11   6   5        184.40        187.23        10.67 o                         
 -10   6   5         80.73         77.81         6.02 o                         
  -9   6   5         74.68         67.95         5.06 o                         
  -8   6   5       3160.75       3022.57        40.38 o                         
  -7   6   5       2069.49       2022.10        26.40 o                         
  -6   6   5         15.35         12.14         2.76 o                         
  -5   6   5       1043.62       1077.63        13.71 o                         
  -4   6   5        167.85        172.94         8.85 o                         
  -3   6   5       5014.80       4951.01        56.67 o                         
  -2   6   5       1856.13       1724.01        19.93 o                         
  -1   6   5       3572.03       3581.86        37.20 o                         
   0   6   5        787.11        737.98         8.99 o                         
   1   6   5       2135.09       2246.63        22.67 o                         
   2   6   5        199.44        188.32         6.05 o                         
   3   6   5        538.55        543.67         9.37 o                         
   4   6   5          7.02         13.23         2.04 o                         
   5   6   5        702.03        667.39        11.82 o                         
   6   6   5         30.03         30.82         4.76 o                         
   7   6   5        116.42        130.50         7.73 o                         
   8   6   5          0.67          6.91         6.10 o                         
   9   6   5        503.52        506.51        20.05 o                         
  10   6   5        256.66        255.82        23.93 o                         
  11   6   5        244.17        207.95        22.87 o                         
  12   6   5        555.93        506.85        35.63 o                         
  13   6   5         46.95         73.39        18.61 o                         
 -14   7   5        177.63        174.98        24.46 o                         
 -13   7   5        184.94        210.61        25.00 o                         
 -12   7   5        241.93        259.27        15.72 o                         
 -11   7   5        296.95        323.02        22.98 o                         
 -10   7   5        844.08        782.66        30.92 o                         
  -9   7   5        145.68        164.92         7.85 o                         
  -8   7   5        672.94        697.06        14.61 o                         
  -7   7   5        164.56        163.62         5.96 o                         
  -6   7   5        160.01        147.24         7.58 o                         
  -5   7   5         52.76         48.02         3.07 o                         
  -4   7   5       1075.65       1187.01        16.92 o                         
  -3   7   5        192.63        217.79        14.47 o                         
  -2   7   5       2050.80       2106.40        22.21 o                         
  -1   7   5      11649.31      11768.40       116.56 o                         
   0   7   5       2755.68       2820.58        28.23 o                         
   1   7   5       4988.67       5034.12        48.36 o                         
   2   7   5       1974.07       2009.85        25.00 o                         
   3   7   5       1688.49       1701.66        21.60 o                         
   4   7   5        612.45        608.82         9.48 o                         
   5   7   5       1977.22       1943.44        28.01 o                         
   6   7   5       1824.97       1834.47        34.99 o                         
   7   7   5         50.23         53.82         5.67 o                         
   8   7   5       1089.26       1033.91        45.74 o                         
   9   7   5          7.09         -8.51         9.57 o                         
  10   7   5         51.37         51.06        14.89 o                         
  11   7   5         64.64         69.67        17.02 o                         
  12   7   5         27.78         34.57        15.96 o                         
  13   7   5          0.08          8.51        15.42 o                         
 -14   8   5         18.87         33.51        16.49 o                         
 -13   8   5          1.98         10.11        13.30 o                         
 -12   8   5         24.64         48.40        15.42 o                         
 -11   8   5         15.21         11.21         4.94 o                         
 -10   8   5          2.74          1.18         5.03 o                         
  -9   8   5          3.09          7.22         4.68 o                         
  -8   8   5        268.09        233.34         7.51 o                         
  -7   8   5        100.67         91.53         4.88 o                         
  -6   8   5       1132.65       1118.42        15.14 o                         
  -5   8   5       1538.41       1480.10        18.77 o                         
  -4   8   5       1865.45       1960.68        23.78 o                         
  -3   8   5        930.29        949.30        13.81 o                         
  -2   8   5       5624.48       5477.21        64.03 o                         
  -1   8   5       3977.62       3922.71        42.38 o                         
   0   8   5       1094.00       1162.06        13.29 o                         
   1   8   5       2532.34       2517.16        25.65 o                         
   2   8   5       2684.10       2720.56        28.88 o                         
   3   8   5         23.16         40.13         2.70 o                         
   4   8   5       1108.38       1085.31        16.46 o                         
   5   8   5          7.37          3.77         2.50 o                         
   6   8   5       1001.63        933.05        30.16 o                         
   7   8   5        124.78        126.58        15.96 o                         
   8   8   5         27.87         28.19        11.70 o                         
   9   8   5          4.42          9.57        11.17 o                         
  10   8   5        283.47        286.13        25.53 o                         
  11   8   5        123.08        138.81        20.74 o                         
  12   8   5          5.06         19.15        14.89 o                         
  13   8   5         87.28         93.07        20.74 o                         
 -14   9   5         27.73         30.85        17.02 o                         
 -13   9   5         15.98         31.91        15.42 o                         
 -12   9   5         77.77         59.57        16.49 o                         
 -11   9   5        298.78        326.64        12.40 o                         
 -10   9   5          5.96          2.50         4.49 o                         
  -9   9   5        650.37        665.39        16.60 o                         
  -8   9   5        818.14        704.52        16.98 o                         
  -7   9   5         12.28         10.26         3.38 o                         
  -6   9   5        220.72        223.71         6.14 o                         
  -5   9   5        189.65        188.49         5.40 o                         
  -4   9   5       3509.47       3503.64        39.37 o                         
  -3   9   5        547.42        610.24         9.37 o                         
  -2   9   5        245.79        237.79         5.72 o                         
  -1   9   5       3618.20       3688.64        41.74 o                         
   0   9   5        139.32        137.99         4.27 o                         
   1   9   5       2602.58       2702.03        27.57 o                         
   2   9   5        925.99        853.79        11.00 o                         
   3   9   5        262.34        249.98        11.76 o                         
   4   9   5        366.84        361.89        12.12 o                         
   5   9   5        328.18        304.28        17.06 o                         
   6   9   5          1.51          4.02         3.98 o                         
   7   9   5         84.07         88.08         4.63 o                         
   8   9   5        450.88        470.15        30.32 o                         
   9   9   5         95.51        124.45        18.08 o                         
  10   9   5          0.11          0.00        11.70 o                         
  11   9   5         18.83          4.25        13.30 o                         
  12   9   5         39.32         54.78        17.55 o                         
  13   9   5          5.32         18.61        15.96 o                         
 -13  10   5         53.09         57.97        18.08 o                         
 -12  10   5         24.16         20.21        14.36 o                         
 -11  10   5         29.50         51.37         7.09 o                         
 -10  10   5          0.39          4.22         5.76 o                         
  -9  10   5        149.38        163.95         8.39 o                         
  -8  10   5        229.61        222.26         9.74 o                         
  -7  10   5        248.64        262.95         9.24 o                         
  -6  10   5        334.92        323.35         8.66 o                         
  -5  10   5       1021.91       1039.19        14.73 o                         
  -4  10   5       4673.40       4673.35        51.45 o                         
  -3  10   5        359.16        398.67        14.03 o                         
  -2  10   5       1454.15       1477.19        20.17 o                         
  -1  10   5       1524.28       1560.13        20.91 o                         
   0  10   5       1243.27       1243.57        18.14 o                         
   1  10   5       1305.83       1263.99        15.33 o                         
   2  10   5        612.82        576.06        12.00 o                         
   3  10   5       1050.00       1016.29        20.79 o                         
   4  10   5        281.39        270.48        15.36 o                         
   5  10   5        112.48        115.77        14.71 o                         
   6  10   5         23.77         17.15         4.90 o                         
   7  10   5          3.33         -1.94         4.65 o                         
   8  10   5        785.78        731.82        38.29 o                         
   9  10   5        546.19        517.79        22.26 o                         
  10  10   5        518.61        526.54        23.45 o                         
  11  10   5          0.61         -7.65         7.65 o                         
  12  10   5        280.05        315.92        30.32 o                         
 -13  11   5        446.39        506.32        37.76 o                         
 -12  11   5         26.82         14.89        14.89 o                         
 -11  11   5        237.63        226.62        15.96 o                         
 -10  11   5        408.66        431.71        13.52 o                         
  -9  11   5        307.41        312.48        11.61 o                         
  -8  11   5         21.84         20.11         5.30 o                         
  -7  11   5       1891.07       1856.17        31.11 o                         
  -6  11   5        127.86        120.07         5.93 o                         
  -5  11   5        334.43        334.28         9.33 o                         
  -4  11   5         49.89         47.03         3.90 o                         
  -3  11   5        782.89        791.88        12.11 o                         
  -2  11   5         49.35         54.38         3.48 o                         
  -1  11   5        406.08        411.31         9.68 o                         
   0  11   5        258.50        249.85         6.51 o                         
   1  11   5        267.05        270.59         7.48 o                         
   2  11   5       2927.72       2932.13        36.09 o                         
   3  11   5       3255.54       3112.36        51.39 o                         
   4  11   5        109.72        117.04        10.54 o                         
   5  11   5        110.39        111.89         7.90 o                         
   6  11   5        462.18        442.02        14.78 o                         
   7  11   5        649.16        642.57        18.07 o                         
   8  11   5         21.07         20.41         8.48 o                         
   9  11   5        280.54        259.52        21.81 o                         
  10  11   5          4.69         12.87         8.78 o                         
  11  11   5          6.12          5.68         9.58 o                         
  12  11   5         71.58         58.50        19.15 o                         
 -13  12   5         26.50         20.21        17.02 o                         
 -12  12   5        155.70        199.44        24.46 o                         
 -11  12   5          5.59         17.02        13.83 o                         
 -10  12   5        623.51        662.90        19.88 o                         
  -9  12   5         12.56          6.50         5.22 o                         
  -8  12   5        132.29        144.79         8.64 o                         
  -7  12   5         98.53         88.20         6.45 o                         
  -6  12   5       1089.42       1094.49        21.09 o                         
  -5  12   5        225.22        214.69         8.51 o                         
  -4  12   5       1041.83        999.08        16.09 o                         
  -3  12   5        533.84        519.17        10.49 o                         
  -2  12   5        635.24        636.35        10.81 o                         
  -1  12   5        291.62        254.79         6.45 o                         
   0  12   5       1463.33       1372.55        19.43 o                         
   1  12   5        100.23         96.51         4.86 o                         
   2  12   5         63.10         72.51         5.79 o                         
   3  12   5        708.91        669.63        12.36 o                         
   4  12   5        354.96        336.82        13.14 o                         
   5  12   5          4.80         10.60         5.37 o                         
   6  12   5        108.65         93.50         9.86 o                         
   7  12   5         10.59         -0.73         4.49 o                         
   8  12   5         65.31         63.98         6.60 o                         
   9  12   5          2.15         -3.04         8.46 o                         
  10  12   5         38.36         31.19        10.34 o                         
  11  12   5         33.59         25.35        10.89 o                         
 -12  13   5         85.51         95.20        20.21 o                         
 -11  13   5        116.64         94.67        19.15 o                         
 -10  13   5          0.26         -8.25         8.25 o                         
  -9  13   5        105.46        113.04         8.07 o                         
  -8  13   5          5.63          2.00         5.29 o                         
  -7  13   5        169.29        167.68         8.15 o                         
  -6  13   5        316.07        298.54        11.19 o                         
  -5  13   5         65.87         64.75         5.20 o                         
  -4  13   5        117.14        125.64         5.84 o                         
  -3  13   5        756.41        771.98        13.66 o                         
  -2  13   5        224.02        210.45         6.78 o                         
  -1  13   5         13.39          9.90         3.58 o                         
   0  13   5       1102.63       1058.11        16.32 o                         
   1  13   5       1331.49       1298.17        20.80 o                         
   2  13   5        121.60        119.19         5.13 o                         
   3  13   5        203.59        199.01         7.49 o                         
   4  13   5        230.17        237.91        15.40 o                         
   5  13   5       1224.74       1155.50        24.31 o                         
   6  13   5          1.57          3.51         4.97 o                         
   7  13   5       1167.28       1110.17        36.78 o                         
   8  13   5         38.65         38.91         6.68 o                         
   9  13   5         42.74         37.29         5.12 o                         
  10  13   5          9.76         16.61        10.37 o                         
  11  13   5         40.59         20.65        10.89 o                         
 -12  14   5        219.30        271.24        28.72 o                         
 -11  14   5         51.92         44.14        16.49 o                         
 -10  14   5         14.37         13.21         9.92 o                         
  -9  14   5         13.86          2.99         8.78 o                         
  -8  14   5        918.95        975.35        22.98 o                         
  -7  14   5         13.95         20.82         5.46 o                         
  -6  14   5       1251.25       1292.98        24.47 o                         
  -5  14   5         33.25         32.18         6.22 o                         
  -4  14   5       1426.28       1454.05        23.47 o                         
  -3  14   5          1.17         -1.94         3.82 o                         
  -2  14   5        699.29        735.18        16.68 o                         
  -1  14   5        184.06        173.81         7.86 o                         
   0  14   5         11.18         14.40         4.19 o                         
   1  14   5          9.59          3.82         3.08 o                         
   2  14   5        247.00        243.50         7.38 o                         
   3  14   5         12.34          2.30         3.53 o                         
   4  14   5         85.19         85.63         7.60 o                         
   5  14   5        185.52        175.57         9.00 o                         
   6  14   5        254.50        254.82        15.05 o                         
   7  14   5         36.47         26.93         6.87 o                         
   8  14   5        361.72        380.06        20.64 o                         
   9  14   5         66.37         58.09        11.59 o                         
  10  14   5         23.81          6.76        10.13 o                         
 -11  15   5        128.42        154.24        22.87 o                         
 -10  15   5          0.02         -9.03         9.03 o                         
  -9  15   5        306.94        322.53        23.93 o                         
  -8  15   5         29.92         23.93         8.07 o                         
  -7  15   5         82.89         75.69         7.80 o                         
  -6  15   5        177.04        217.82        17.53 o                         
  -5  15   5        236.97        231.42         8.62 o                         
  -4  15   5          8.92          5.95         4.64 o                         
  -3  15   5        649.47        623.97        17.00 o                         
  -2  15   5        704.52        638.95        15.57 o                         
  -1  15   5         17.57         28.44         5.14 o                         
   0  15   5         37.43         33.23         5.04 o                         
   1  15   5        178.87        198.10         8.45 o                         
   2  15   5        392.48        411.89        13.13 o                         
   3  15   5        731.55        760.99        14.47 o                         
   4  15   5         62.99         52.73         6.67 o                         
   5  15   5       1108.73       1133.93        27.41 o                         
   6  15   5          2.92          4.61         5.23 o                         
   7  15   5        305.21        341.88        19.89 o                         
   8  15   5         20.89         20.68        15.16 o                         
   9  15   5        100.55         97.15        13.52 o                         
  10  15   5          1.18         -2.39        10.30 o                         
 -10  16   5         59.71         52.10        12.78 o                         
  -9  16   5         14.60         11.31        10.21 o                         
  -8  16   5        115.68        114.06        13.78 o                         
  -7  16   5          1.53         -1.52         7.04 o                         
  -6  16   5        490.41        473.55        17.43 o                         
  -5  16   5        116.81        121.55         7.86 o                         
  -4  16   5        586.90        593.42        17.25 o                         
  -3  16   5         83.09         92.94        11.05 o                         
  -2  16   5        872.32        925.49        20.00 o                         
  -1  16   5         10.74         16.67         5.57 o                         
   0  16   5        337.92        325.98        11.12 o                         
   1  16   5         85.57         85.79         6.67 o                         
   2  16   5          3.73         -0.37         4.60 o                         
   3  16   5          3.80          0.78         3.89 o                         
   4  16   5          4.51         -4.43         5.31 o                         
   5  16   5         26.10         22.67         6.22 o                         
   6  16   5        130.26        141.02        11.10 o                         
   7  16   5          4.76          1.91         8.41 o                         
   8  16   5         17.74         14.46         9.58 o                         
   9  16   5         55.55         50.42        12.22 o                         
  -9  17   5         26.14         24.74        11.25 o                         
  -8  17   5          2.83        -10.26        14.63 o                         
  -7  17   5         37.33         27.52        11.97 o                         
  -6  17   5         35.63         35.07         9.91 o                         
  -5  17   5          7.12         22.71        10.30 o                         
  -4  17   5          0.10         -2.44         5.72 o                         
  -3  17   5          2.44          8.19         5.99 o                         
  -2  17   5          3.80         -4.46         5.48 o                         
  -1  17   5        518.25        511.51        14.49 o                         
   0  17   5         39.52         38.94         6.04 o                         
   1  17   5        458.87        459.22        13.60 o                         
   2  17   5         41.84         44.56         6.35 o                         
   3  17   5        479.65        499.44        15.81 o                         
   4  17   5          1.13         -4.65         8.55 o                         
   5  17   5        502.39        518.50        19.22 o                         
   6  17   5         88.60         74.92        12.02 o                         
   7  17   5          3.73          0.15         8.83 o                         
   8  17   5          8.98         -1.60         9.40 o                         
  -8  18   5        116.53        157.43        25.00 o                         
  -7  18   5          5.42         -6.38        14.89 o                         
  -6  18   5         54.85         50.71        12.18 o                         
  -5  18   5         52.28         53.78        11.96 o                         
  -4  18   5        183.92        214.34        13.26 o                         
  -3  18   5        218.87        230.70        14.55 o                         
  -2  18   5        702.47        740.82        20.38 o                         
  -1  18   5        195.63        171.81        10.66 o                         
   0  18   5        160.42        163.86        10.44 o                         
   1  18   5         15.46          3.69         8.39 o                         
   2  18   5        102.82        103.20        10.84 o                         
   3  18   5        162.47        182.96        26.33 o                         
   4  18   5          6.86          8.33         9.58 o                         
   5  18   5         52.39         66.28        12.76 o                         
   6  18   5         12.76         21.81        14.89 o                         
   7  18   5         41.42         36.77        11.26 o                         
  -7  19   5         55.52         38.82        19.68 o                         
  -6  19   5         13.42          6.91        17.02 o                         
  -5  19   5          0.08         -6.91        15.42 o                         
  -4  19   5          2.87          2.90        12.23 o                         
  -3  19   5        146.76        149.89        14.68 o                         
  -2  19   5        112.08        119.19        14.39 o                         
  -1  19   5         88.17         85.52        12.64 o                         
   0  19   5         57.86         44.02        10.29 o                         
   1  19   5         11.14          4.97         7.97 o                         
   2  19   5        136.76        141.49        19.41 o                         
   3  19   5        382.41        419.56        23.45 o                         
   4  19   5        101.52        152.46        21.27 o                         
   5  19   5         59.02         72.24        14.36 o                         
   6  19   5         29.21          1.60        15.96 o                         
  -6  20   5        112.31        110.09        22.87 o                         
  -5  20   5         14.12        -10.64        15.42 o                         
  -4  20   5         98.74        146.69        20.21 o                         
  -3  20   5         17.81          3.31        10.59 o                         
  -2  20   5          9.37          6.82        11.17 o                         
  -1  20   5        298.38        317.91        25.53 o                         
   0  20   5        234.26        265.30        27.39 o                         
   1  20   5         14.14         16.96        10.98 o                         
   2  20   5         74.59         90.38        14.77 o                         
   3  20   5          0.59          5.81        10.89 o                         
   4  20   5          0.01         -7.25        10.07 o                         
   5  20   5         12.72          2.59        10.73 o                         
  -4  21   5         54.27         52.65        20.21 o                         
  -3  21   5         21.41         17.00        12.64 o                         
  -2  21   5         39.63         19.74        11.99 o                         
  -1  21   5         16.76         -2.09        20.21 o                         
   0  21   5         44.62         26.02        12.78 o                         
   1  21   5        276.16        302.52        31.38 o                         
   2  21   5         52.00         43.38        13.25 o                         
 -14   0   6         28.38         28.72        14.89 o                         
 -12   0   6         27.20         37.38         7.77 o                         
 -10   0   6         80.18        101.35         9.71 o                         
  -8   0   6       2347.55       2320.51        58.02 o                         
  -6   0   6        174.91        216.57        18.04 o                         
  -4   0   6      10635.53      11356.38       289.69 o                         
  -2   0   6       9445.91       9508.78       142.24 o                         
   0   0   6       4073.47       3772.89        57.86 o                         
   2   0   6        882.37        966.96        19.83 o                         
   4   0   6       2386.19       2203.54        50.20 o                         
   6   0   6       2193.27       2194.92        73.39 o                         
   8   0   6         55.71         52.12        11.70 o                         
  10   0   6         25.49         17.02        11.17 o                         
  12   0   6        761.84        746.18        40.95 o                         
  14   0   6        218.23        265.39        27.66 o                         
 -15   1   6         13.03         27.72        11.26 o                         
 -14   1   6          3.92         -4.23         8.63 o                         
 -13   1   6         63.06         77.19         6.17 o                         
 -12   1   6        127.43        129.82         7.39 o                         
 -11   1   6        111.98        114.78         7.04 o                         
 -10   1   6       1039.15        927.45        20.16 o                         
  -9   1   6        300.10        299.51        10.30 o                         
  -8   1   6       1444.47       1410.41        21.78 o                         
  -7   1   6       1891.75       1802.10        30.17 o                         
  -6   1   6       1784.29       1825.27        26.36 o                         
  -5   1   6        785.03        717.02        10.67 o                         
  -4   1   6       1023.25       1348.30        46.35 o                         
  -3   1   6       6766.30       6772.33        72.72 o                         
  -2   1   6        208.10        274.27        19.27 o                         
  -1   1   6       2007.60       1980.54        22.66 o                         
   0   1   6        227.55        233.45        12.29 o                         
   1   1   6        574.85        609.00         8.40 o                         
   2   1   6         74.71         86.76         3.45 o                         
   3   1   6         89.23         99.69         4.36 o                         
   4   1   6        575.33        684.54        28.94 o                         
   5   1   6       2029.14       2116.99        49.26 o                         
   6   1   6        527.62        513.46        18.61 o                         
   7   1   6       1345.76       1384.42        36.67 o                         
   8   1   6       1424.21       1426.45        38.55 o                         
   9   1   6        203.38        205.28        13.72 o                         
  10   1   6          5.95          7.14         7.49 o                         
  11   1   6         97.65        124.41        12.59 o                         
  12   1   6        143.71        190.83        21.81 o                         
  13   1   6         73.03         79.32        15.42 o                         
  14   1   6        140.32        139.58        16.16 o                         
 -15   2   6          1.19         -3.19         9.40 o                         
 -14   2   6        250.82        248.66        17.84 o                         
 -13   2   6          0.61          5.74         4.14 o                         
 -12   2   6        174.13        174.50         8.37 o                         
 -11   2   6         27.31         19.32         4.68 o                         
 -10   2   6        603.02        605.95        15.51 o                         
  -9   2   6        546.78        533.25        15.51 o                         
  -8   2   6        229.22        219.75         6.40 o                         
  -7   2   6        515.76        523.60         9.63 o                         
  -6   2   6         12.92         18.95         2.91 o                         
  -5   2   6       1522.76       1656.88        24.05 o                         
  -4   2   6         18.37         32.71         4.89 o                         
  -3   2   6         13.90         49.77         6.20 o                         
  -2   2   6       2404.24       2441.69        29.40 o                         
  -1   2   6        173.16        170.96         6.21 o                         
   0   2   6       2469.49       2502.01        27.90 o                         
   1   2   6       1030.89       1101.48        14.21 o                         
   2   2   6       2068.93       1950.28        27.82 o                         
   3   2   6       5436.67       5726.22        75.39 o                         
   4   2   6       3908.76       4018.65        60.74 o                         
   5   2   6        126.20        127.31        10.95 o                         
   6   2   6       1140.07       1084.13        29.88 o                         
   7   2   6        310.99        347.13        20.48 o                         
   8   2   6          1.56          5.85        11.17 o                         
   9   2   6         36.68         36.28         8.41 o                         
  10   2   6          3.00          1.60         7.15 o                         
  11   2   6         92.64         82.77        11.43 o                         
  12   2   6          2.17          1.42         8.41 o                         
  13   2   6        295.36        309.39        20.05 o                         
  14   2   6         37.16         71.80        19.68 o                         
 -15   3   6         42.95         37.81        11.64 o                         
 -14   3   6          2.61          1.56         9.16 o                         
 -13   3   6         77.90         76.59         6.86 o                         
 -12   3   6          1.73         -0.61         4.22 o                         
 -11   3   6        357.85        338.61        11.34 o                         
 -10   3   6        938.89        879.81        19.56 o                         
  -9   3   6       1329.78       1321.62        25.71 o                         
  -8   3   6        520.19        540.55        10.19 o                         
  -7   3   6       3829.98       3637.50        43.87 o                         
  -6   3   6        480.29        435.87         7.47 o                         
  -5   3   6       6195.91       6012.18        73.61 o                         
  -4   3   6       5436.64       6022.33        63.84 o                         
  -3   3   6          7.81          4.74         1.43 o                         
  -2   3   6        782.32        785.27        11.17 o                         
  -1   3   6       3108.21       3356.81        34.77 o                         
   0   3   6        535.74        522.02         7.09 o                         
   1   3   6          2.68          3.34         1.37 o                         
   2   3   6         18.99         24.77         1.77 o                         
   3   3   6       1708.93       1704.66        25.20 o                         
   4   3   6          0.77          5.45         2.56 o                         
   5   3   6       2014.38       2012.22        33.85 o                         
   6   3   6        311.02        312.78        11.53 o                         
   7   3   6       1738.59       1698.41        43.03 o                         
   8   3   6        443.75        455.59        19.08 o                         
   9   3   6        708.95        679.26        24.58 o                         
  10   3   6          3.14         -6.22         6.89 o                         
  11   3   6        740.16        726.57        27.55 o                         
  12   3   6         20.10         18.76         9.45 o                         
  13   3   6         68.70         82.44        19.15 o                         
 -15   4   6         53.06         76.59        19.68 o                         
 -14   4   6        158.77        156.61        25.53 o                         
 -13   4   6        116.23        148.24        21.15 o                         
 -12   4   6        537.49        574.88        15.22 o                         
 -11   4   6         57.07         71.71         6.25 o                         
 -10   4   6          0.93          3.46         4.35 o                         
  -9   4   6        180.68        199.04         8.67 o                         
  -8   4   6        729.57        677.40        12.75 o                         
  -7   4   6        378.59        431.49         8.89 o                         
  -6   4   6          4.74          6.10         2.13 o                         
  -5   4   6       1393.53       1412.41        17.01 o                         
  -4   4   6         33.83         75.72         6.02 o                         
  -3   4   6        652.56        665.62        10.43 o                         
  -2   4   6         11.07          4.00         1.66 o                         
  -1   4   6       5699.62       6003.86        60.58 o                         
   0   4   6          5.52         14.20         1.85 o                         
   1   4   6        150.10        202.89         3.50 o                         
   2   4   6       6885.03       6824.28        76.85 o                         
   3   4   6        974.59       1003.11        13.21 o                         
   4   4   6        791.91        732.86        16.43 o                         
   5   4   6        687.64        646.75        13.84 o                         
   6   4   6        280.60        265.44        10.92 o                         
   7   4   6        531.24        520.47        20.76 o                         
   8   4   6        443.49        392.32        17.95 o                         
   9   4   6        102.52        109.45        10.98 o                         
  10   4   6         11.39         28.72         8.63 o                         
  11   4   6         23.63         44.35        12.50 o                         
  12   4   6          4.46         -6.91        12.23 o                         
  13   4   6          0.86          4.79        13.83 o                         
 -15   5   6          4.12        -13.83        13.83 o                         
 -14   5   6          2.77        -12.76        12.76 o                         
 -13   5   6          4.07          0.51         8.25 o                         
 -12   5   6         28.09         32.36         5.49 o                         
 -11   5   6        127.57        131.02         7.55 o                         
 -10   5   6        467.16        422.12        17.89 o                         
  -9   5   6         77.91         85.44         5.48 o                         
  -8   5   6        314.44        313.29         8.50 o                         
  -7   5   6         72.07         79.05         4.19 o                         
  -6   5   6        602.92        550.02         9.36 o                         
  -5   5   6       2639.84       2496.27        31.46 o                         
  -4   5   6       3370.45       3542.20        37.53 o                         
  -3   5   6       6291.82       6657.10        64.17 o                         
  -2   5   6          6.51          4.47         1.60 o                         
  -1   5   6        139.74        158.01         3.87 o                         
   0   5   6       1202.85       1210.60        14.10 o                         
   1   5   6        401.09        386.92         5.48 o                         
   2   5   6       1371.40       1502.55        17.97 o                         
   3   5   6         43.06         29.72         2.08 o                         
   4   5   6       1164.56       1141.81        23.99 o                         
   5   5   6         95.47        109.02         9.57 o                         
   6   5   6         93.47         88.56         6.46 o                         
   7   5   6         40.87         42.18         5.92 o                         
   8   5   6        108.87         94.86         7.91 o                         
   9   5   6       1171.86       1178.91        34.82 o                         
  10   5   6        103.16         94.99        10.83 o                         
  11   5   6          1.36          4.79        12.23 o                         
  12   5   6         80.90        101.58        20.21 o                         
  13   5   6         35.00         44.14        17.55 o                         
 -14   6   6        109.04        112.75        21.27 o                         
 -13   6   6         11.07         20.21        14.36 o                         
 -12   6   6        250.23        255.43        10.03 o                         
 -11   6   6        883.88        849.61        19.41 o                         
 -10   6   6        218.42        218.49        10.44 o                         
  -9   6   6         12.95          6.58         3.98 o                         
  -8   6   6          0.77          3.78         3.45 o                         
  -7   6   6         47.50         39.49         3.58 o                         
  -6   6   6        119.05        119.43         8.18 o                         
  -5   6   6        217.55        217.02         6.94 o                         
  -4   6   6        518.90        450.41         7.61 o                         
  -3   6   6       2560.28       2542.61        29.39 o                         
  -2   6   6        546.90        465.31         7.85 o                         
  -1   6   6        475.65        551.66         8.09 o                         
   0   6   6       1781.65       1825.54        20.28 o                         
   1   6   6        612.83        639.75         8.04 o                         
   2   6   6       1543.42       1447.33        17.67 o                         
   3   6   6       1152.21       1086.71        14.86 o                         
   4   6   6        298.25        268.06         6.36 o                         
   5   6   6        109.77        101.49        17.65 o                         
   6   6   6         61.23         55.46         5.86 o                         
   7   6   6         41.21         36.25         5.73 o                         
   8   6   6        605.79        529.88        39.95 o                         
   9   6   6        104.41        118.60        18.08 o                         
  10   6   6         19.44         21.81        13.30 o                         
  11   6   6        121.39        118.07        19.68 o                         
  12   6   6         46.89         68.08        18.08 o                         
  13   6   6          1.80         -5.85        13.30 o                         
 -14   7   6         79.76         74.99        19.15 o                         
 -13   7   6         43.22         84.03        18.61 o                         
 -12   7   6         22.28         21.62         6.56 o                         
 -11   7   6        374.90        375.76        14.20 o                         
 -10   7   6        812.72        882.82        19.87 o                         
  -9   7   6       2228.31       2163.31        33.86 o                         
  -8   7   6        221.23        201.33         7.13 o                         
  -7   7   6        244.04        266.44         7.26 o                         
  -6   7   6        489.51        476.38         9.41 o                         
  -5   7   6        530.73        518.79         9.61 o                         
  -4   7   6       1533.13       1522.91        18.33 o                         
  -3   7   6        547.19        511.63         9.45 o                         
  -2   7   6        174.94        210.14         7.50 o                         
  -1   7   6       3292.57       3344.78        35.43 o                         
   0   7   6        153.04        214.42         6.06 o                         
   1   7   6        776.44        905.53        10.76 o                         
   2   7   6         78.67         78.54         3.17 o                         
   3   7   6        225.89        204.28         5.93 o                         
   4   7   6        688.48        663.06        12.27 o                         
   5   7   6        206.75        202.58         5.85 o                         
   6   7   6         15.00         17.22         6.44 o                         
   7   7   6        808.57        760.90        19.13 o                         
   8   7   6        428.90        471.21        30.32 o                         
   9   7   6        288.96        329.21        26.59 o                         
  10   7   6        595.78        604.71        37.23 o                         
  11   7   6        404.10        403.67        32.44 o                         
  12   7   6         17.33         10.11        14.36 o                         
  13   7   6        126.67        139.88        23.40 o                         
 -14   8   6          4.79         -3.19        13.83 o                         
 -13   8   6        254.42        252.63        26.59 o                         
 -12   8   6          0.81         -5.18         5.18 o                         
 -11   8   6        120.48        132.01         9.01 o                         
 -10   8   6        282.78        274.93        12.47 o                         
  -9   8   6        978.87        955.00        26.18 o                         
  -8   8   6        439.45        389.05        14.51 o                         
  -7   8   6         19.50         22.88         3.70 o                         
  -6   8   6         77.95         78.11         5.46 o                         
  -5   8   6        242.90        254.73         9.91 o                         
  -4   8   6        365.58        357.32         8.37 o                         
  -3   8   6        375.65        337.62         7.04 o                         
  -2   8   6        365.57        382.18        16.86 o                         
  -1   8   6       2163.12       2142.33        27.96 o                         
   0   8   6       2958.14       2944.61        29.82 o                         
   1   8   6       1715.31       1642.54        18.54 o                         
   2   8   6       2129.49       2188.00        25.70 o                         
   3   8   6       2064.71       1876.82        26.04 o                         
   4   8   6         11.41         15.68         2.90 o                         
   5   8   6        260.33        238.43         7.21 o                         
   6   8   6        131.73        143.60        16.49 o                         
   7   8   6        266.81        273.90        22.87 o                         
   8   8   6          9.68         22.34        12.23 o                         
   9   8   6         90.83         85.63        17.02 o                         
  10   8   6        131.34        123.92        20.21 o                         
  11   8   6        110.24        111.16        20.21 o                         
  12   8   6          4.24          6.91        14.89 o                         
 -14   9   6         57.35         72.86        19.68 o                         
 -13   9   6          0.38         -1.60        13.30 o                         
 -12   9   6         13.39          2.66        13.30 o                         
 -11   9   6          0.63         -1.99         5.33 o                         
 -10   9   6         78.58         85.36        14.98 o                         
  -9   9   6        234.36        227.04         9.91 o                         
  -8   9   6          2.05         -3.98         3.98 o                         
  -7   9   6        667.05        706.85        13.71 o                         
  -6   9   6         68.30         63.02         3.78 o                         
  -5   9   6        845.31        793.61        13.25 o                         
  -4   9   6       1644.26       1590.36        21.87 o                         
  -3   9   6        251.41        202.17         9.03 o                         
  -2   9   6        304.33        301.41         7.31 o                         
  -1   9   6        833.00        850.25        11.72 o                         
   0   9   6        789.25        764.83        10.06 o                         
   1   9   6         21.30         23.12         2.27 o                         
   2   9   6        110.69        123.23         3.88 o                         
   3   9   6          2.03          2.98         2.88 o                         
   4   9   6        226.52        222.57         9.86 o                         
   5   9   6        643.57        630.69        16.98 o                         
   6   9   6         95.57         94.28         7.32 o                         
   7   9   6         54.01         28.19        11.70 o                         
   8   9   6        840.85        806.28        40.95 o                         
   9   9   6          2.41          5.85        11.70 o                         
  10   9   6         13.68          0.53        12.76 o                         
  11   9   6          0.52          8.51        13.83 o                         
  12   9   6         13.08         18.08        15.96 o                         
 -13  10   6         73.70         74.46        19.15 o                         
 -12  10   6        107.80         97.86        19.15 o                         
 -11  10   6        346.48        337.74        38.56 o                         
 -10  10   6          1.03          0.69         4.99 o                         
  -9  10   6          0.56         13.06         5.23 o                         
  -8  10   6          2.91         -0.67         4.27 o                         
  -7  10   6        664.89        617.44        14.48 o                         
  -6  10   6          1.47         -0.45         3.00 o                         
  -5  10   6          4.55          5.47         2.70 o                         
  -4  10   6        274.55        270.24         7.21 o                         
  -3  10   6       1811.62       1774.81        23.83 o                         
  -2  10   6       1237.30       1219.55        19.34 o                         
  -1  10   6       3654.14       3732.37        44.87 o                         
   0  10   6       2750.42       2698.50        31.19 o                         
   1  10   6       5809.51       5640.69        60.72 o                         
   2  10   6         98.23         94.25         3.81 o                         
   3  10   6         11.70         -1.09         5.30 o                         
   4  10   6       1740.81       1726.69        48.84 o                         
   5  10   6        618.27        606.93        28.31 o                         
   6  10   6        515.93        490.93        14.86 o                         
   7  10   6          5.65          4.52         3.49 o                         
   8  10   6         25.95         36.17        13.83 o                         
   9  10   6         13.77        -11.17        11.17 o                         
  10  10   6          0.52         -1.60        12.76 o                         
  11  10   6        103.37        102.88        27.92 o                         
  12  10   6          0.46          9.57        15.96 o                         
 -13  11   6        224.44        281.35        29.25 o                         
 -12  11   6        173.10        123.39        20.74 o                         
 -11  11   6         14.18         17.55        13.30 o                         
 -10  11   6         16.93         17.50         5.73 o                         
  -9  11   6        159.35        135.49         8.54 o                         
  -8  11   6        849.47        843.86        20.12 o                         
  -7  11   6       1001.73        976.66        19.72 o                         
  -6  11   6       2084.67       2105.57        34.35 o                         
  -5  11   6       1390.28       1397.06        22.66 o                         
  -4  11   6         80.74         80.67         4.16 o                         
  -3  11   6         62.58         70.96         4.28 o                         
  -2  11   6       1689.84       1657.59        22.66 o                         
  -1  11   6        138.73        137.96         5.63 o                         
   0  11   6        203.80        205.73         6.10 o                         
   1  11   6        232.35        243.31        10.78 o                         
   2  11   6          3.38          0.79         2.37 o                         
   3  11   6          1.25         -3.83         3.83 o                         
   4  11   6        129.78        138.34         8.53 o                         
   5  11   6        178.75        182.48         9.70 o                         
   6  11   6        871.21        868.66        22.02 o                         
   7  11   6        165.48        150.58         9.58 o                         
   8  11   6         44.33         57.44        15.42 o                         
   9  11   6          0.25         10.64        13.30 o                         
  10  11   6        259.59        211.53        16.43 o                         
  11  11   6        394.90        414.81        22.41 o                         
 -12  12   6          4.27          4.79        13.83 o                         
 -11  12   6          4.58         10.11        13.83 o                         
 -10  12   6          2.40          2.39         9.03 o                         
  -9  12   6        200.72        191.46        10.00 o                         
  -8  12   6          0.64         -4.89         4.89 o                         
  -7  12   6         27.99         27.57         5.22 o                         
  -6  12   6        396.94        348.17        11.15 o                         
  -5  12   6          3.97          1.10         3.68 o                         
  -4  12   6        101.77        101.65         5.36 o                         
  -3  12   6         75.07         72.97         4.64 o                         
  -2  12   6        425.53        440.16         8.81 o                         
  -1  12   6        893.92        913.44        15.63 o                         
   0  12   6          0.28         -3.26         3.26 o                         
   1  12   6         90.78         81.52         4.81 o                         
   2  12   6       1194.57       1114.06        19.55 o                         
   3  12   6        241.33        268.87        10.32 o                         
   4  12   6         98.54         79.42         7.50 o                         
   5  12   6        702.39        679.52        19.63 o                         
   6  12   6        100.64         90.72         7.73 o                         
   7  12   6          2.24         -5.54         5.54 o                         
   8  12   6         25.16         26.89         4.71 o                         
   9  12   6          0.14          1.18        13.30 o                         
  10  12   6          0.80          3.52         9.16 o                         
  11  12   6          1.23          5.78        10.07 o                         
 -12  13   6         39.97        102.65        21.27 o                         
 -11  13   6        162.39        144.66        21.81 o                         
 -10  13   6         98.31         78.11        12.18 o                         
  -9  13   6         63.57         64.40         8.99 o                         
  -8  13   6        474.67        473.59        15.20 o                         
  -7  13   6         12.06         10.08         4.94 o                         
  -6  13   6        686.09        694.23        16.38 o                         
  -5  13   6         54.54         53.31         5.09 o                         
  -4  13   6       1602.80       1637.47        25.21 o                         
  -3  13   6         10.27         11.60         3.61 o                         
  -2  13   6        461.10        440.39        10.68 o                         
  -1  13   6       2004.67       1980.56        29.03 o                         
   0  13   6         12.86         13.37         2.96 o                         
   1  13   6         52.97         44.54         4.24 o                         
   2  13   6        119.34        109.65         5.79 o                         
   3  13   6        112.13        102.84         7.29 o                         
   4  13   6        163.36        170.49        10.18 o                         
   5  13   6          1.35          2.77         5.43 o                         
   6  13   6        164.74        150.59         8.82 o                         
   7  13   6         58.09         50.99         7.23 o                         
   8  13   6         72.80         75.07        10.05 o                         
   9  13   6        133.69        140.79        14.61 o                         
  10  13   6         76.94         86.33        12.78 o                         
 -11  14   6        385.02        407.39        32.97 o                         
 -10  14   6         37.64         13.30        11.70 o                         
  -9  14   6          0.65         -6.14         9.00 o                         
  -8  14   6         29.87         33.62         8.14 o                         
  -7  14   6         20.55         25.75         5.71 o                         
  -6  14   6         14.30          6.37         6.33 o                         
  -5  14   6        302.53        319.81         9.92 o                         
  -4  14   6        264.92        259.94         8.92 o                         
  -3  14   6         49.23         46.49         5.54 o                         
  -2  14   6        819.16        777.38        17.18 o                         
  -1  14   6        127.53        111.84         6.72 o                         
   0  14   6        239.32        250.42         8.31 o                         
   1  14   6         61.09         74.64         4.80 o                         
   2  14   6          3.35          3.59         3.47 o                         
   3  14   6       1109.47       1067.25        20.61 o                         
   4  14   6          3.75          5.82         4.94 o                         
   5  14   6        753.41        731.94        18.71 o                         
   6  14   6         19.13         12.13         5.78 o                         
   7  14   6         82.89         71.91        11.47 o                         
   8  14   6        246.03        267.84        43.08 o                         
   9  14   6        106.96         90.60        12.77 o                         
  10  14   6          2.78         -0.38         9.76 o                         
 -11  15   6          7.47          1.06        13.83 o                         
 -10  15   6        227.57        263.33        18.99 o                         
  -9  15   6         22.14          3.30         9.83 o                         
  -8  15   6        356.65        360.25        16.85 o                         
  -7  15   6        208.68        227.26        11.56 o                         
  -6  15   6       1052.73       1096.24        25.65 o                         
  -5  15   6          8.66          4.95         4.54 o                         
  -4  15   6       1093.94       1144.47        25.23 o                         
  -3  15   6          2.10          0.14         4.57 o                         
  -2  15   6         36.77         35.55         5.51 o                         
  -1  15   6         57.18         45.01         5.68 o                         
   0  15   6         39.35         41.64         6.34 o                         
   1  15   6         36.20         36.45         5.75 o                         
   2  15   6          2.98         -0.42         3.64 o                         
   3  15   6         48.56         45.72         5.77 o                         
   4  15   6         85.49         85.71         7.02 o                         
   5  15   6         46.63         37.90         6.49 o                         
   6  15   6        191.41        195.72        12.27 o                         
   7  15   6          6.89          0.33        10.37 o                         
   8  15   6         98.39        112.81        13.90 o                         
   9  15   6         15.84         11.76        13.30 o                         
 -10  16   6         50.26         47.56        15.42 o                         
  -9  16   6         49.92         50.43        12.34 o                         
  -8  16   6          4.92         -8.08        17.28 o                         
  -7  16   6          3.43          1.52         6.01 o                         
  -6  16   6         13.81         11.44         7.87 o                         
  -5  16   6          1.44         -0.77         5.69 o                         
  -4  16   6        439.49        442.18        14.94 o                         
  -3  16   6        301.65        311.19        12.62 o                         
  -2  16   6        172.14        174.94         8.62 o                         
  -1  16   6        296.23        297.26        11.22 o                         
   0  16   6         41.82         24.83         5.54 o                         
   1  16   6        506.44        529.66        15.79 o                         
   2  16   6         31.92         23.30         5.24 o                         
   3  16   6        676.57        709.34        13.93 o                         
   4  16   6        359.11        349.52        12.05 o                         
   5  16   6          1.26         -7.23         7.95 o                         
   6  16   6          1.20          8.29         7.33 o                         
   7  16   6         79.90         63.56        11.64 o                         
   8  16   6          1.03          7.73         9.54 o                         
   9  16   6          6.06         -1.60        13.83 o                         
  -9  17   6          0.17          4.18        10.09 o                         
  -8  17   6        157.43        148.92        22.87 o                         
  -7  17   6         12.99         10.06         8.65 o                         
  -6  17   6        246.26        298.44        32.97 o                         
  -5  17   6         81.16        102.90        23.93 o                         
  -4  17   6        331.09        353.17        17.58 o                         
  -3  17   6         44.28         39.54         7.10 o                         
  -2  17   6         83.71         84.88         7.23 o                         
  -1  17   6          0.73         -0.32         5.12 o                         
   0  17   6         98.93         92.35         7.43 o                         
   1  17   6          0.05         -4.61         5.43 o                         
   2  17   6         17.29          6.55         5.39 o                         
   3  17   6          2.02          2.07         3.97 o                         
   4  17   6         81.09         71.25        14.36 o                         
   5  17   6          1.93         -5.96         5.96 o                         
   6  17   6          1.79        -15.42        15.42 o                         
   7  17   6          1.75          4.03         9.58 o                         
   8  17   6        209.99        206.67        18.35 o                         
  -8  18   6         35.51          9.57        17.02 o                         
  -7  18   6         72.18         55.31        20.21 o                         
  -6  18   6         36.47         38.29        19.15 o                         
  -5  18   6         11.73         11.17        15.96 o                         
  -4  18   6        184.52        235.62        17.38 o                         
  -3  18   6        148.20        138.31        11.43 o                         
  -2  18   6         23.15         22.05         8.41 o                         
  -1  18   6        246.23        239.73        12.52 o                         
   0  18   6          0.11         -5.84         7.27 o                         
   1  18   6        600.52        660.99        23.22 o                         
   2  18   6        184.26        189.85        37.50 o                         
   3  18   6         28.94         31.71         9.82 o                         
   4  18   6          9.40          5.47        10.07 o                         
   5  18   6         31.22         35.03        11.64 o                         
   6  18   6          0.02         -9.57        13.83 o                         
   7  18   6         77.14         78.26        13.54 o                         
  -7  19   6          0.42         -4.79        17.55 o                         
  -6  19   6         54.92         52.12        20.74 o                         
  -5  19   6         30.94         23.93        17.55 o                         
  -4  19   6         54.68         62.32        11.97 o                         
  -3  19   6          6.00         -4.41         9.45 o                         
  -2  19   6        113.65        118.66        14.61 o                         
  -1  19   6          7.35          9.42         8.14 o                         
   0  19   6        171.32        189.77        13.85 o                         
   1  19   6        208.06        176.79        18.08 o                         
   2  19   6         18.76          8.46        17.28 o                         
   3  19   6         39.37         37.61        12.01 o                         
   4  19   6         27.45         23.14        11.11 o                         
   5  19   6          9.07         16.22        10.91 o                         
  -5  20   6         81.01         60.10        20.21 o                         
  -4  20   6          0.10        -14.89        14.89 o                         
  -3  20   6         14.62          5.43        18.61 o                         
  -2  20   6        278.03        317.14        20.85 o                         
  -1  20   6        106.23         98.68        14.99 o                         
   0  20   6         34.56         10.58        11.37 o                         
   1  20   6        129.77        119.44        15.14 o                         
   2  20   6         11.76         14.96        11.96 o                         
   3  20   6         55.68         55.52        12.72 o                         
   4  20   6          5.09         -4.42        10.48 o                         
  -2  21   6         41.39         41.21        13.25 o                         
  -1  21   6          0.95        -10.07        10.07 o                         
   0  21   6         22.70         25.16        12.87 o                         
   1  21   6          0.23        -11.05        11.05 o                         
 -15   0   7        369.76        385.06        32.97 o                         
 -13   0   7         76.36         82.44        17.02 o                         
 -11   0   7        217.57        251.42        18.88 o                         
  -9   0   7       1448.54       1404.10        38.55 o                         
  -7   0   7        184.90        177.28         9.21 o                         
  -5   0   7       5681.71       5606.26       105.50 o                         
  -3   0   7       1744.07       1810.67        40.15 o                         
  -1   0   7       1048.80       1086.19        19.41 o                         
   1   0   7      15197.98      17174.24       324.87 o                         
   3   0   7      22047.63      22433.91       451.32 o                         
   5   0   7       2117.21       2162.51        51.15 o                         
   7   0   7       1322.30       1293.98        50.53 o                         
   9   0   7        593.90        608.43        33.51 o                         
  11   0   7        669.56        670.12        38.29 o                         
  13   0   7        256.39        268.05        27.12 o                         
 -15   1   7         28.68         28.45        11.28 o                         
 -14   1   7        164.92        138.45        15.03 o                         
 -13   1   7        181.68        182.86        30.05 o                         
 -12   1   7         23.40         22.10         5.31 o                         
 -11   1   7        304.43        295.97        10.98 o                         
 -10   1   7        257.28        241.36         9.84 o                         
  -9   1   7        712.87        690.59        16.81 o                         
  -8   1   7          0.90         -2.69         2.90 o                         
  -7   1   7        294.86        340.85         8.71 o                         
  -6   1   7        539.08        513.69         9.11 o                         
  -5   1   7          7.99        120.95        35.90 o                         
  -4   1   7       2673.17       2544.04        31.79 o                         
  -3   1   7        390.70        412.26        13.74 o                         
  -2   1   7       7322.46       7074.08        75.85 o                         
  -1   1   7       1537.16       1675.58        19.85 o                         
   0   1   7       2225.34       2218.50        25.14 o                         
   1   1   7       1803.47       1930.02        75.46 o                         
   2   1   7      13402.80      13557.86       175.85 o                         
   3   1   7       4486.00       4886.01        71.58 o                         
   4   1   7       2504.64       2456.65        35.25 o                         
   5   1   7       2087.82       2154.24        35.90 o                         
   6   1   7         39.15         49.24         6.34 o                         
   7   1   7        589.35        589.96        21.62 o                         
   8   1   7         18.99          5.62         6.89 o                         
   9   1   7        139.32        142.29        12.18 o                         
  10   1   7        210.02        205.82        35.63 o                         
  11   1   7          3.99          8.69         8.63 o                         
  12   1   7         48.84         62.44        11.84 o                         
  13   1   7         72.75         85.42        13.52 o                         
 -15   2   7          7.81         17.55        10.91 o                         
 -14   2   7         11.19          6.97        10.90 o                         
 -13   2   7        182.99        192.95        15.78 o                         
 -12   2   7        175.54        165.62         8.62 o                         
 -11   2   7        237.15        217.56         9.63 o                         
 -10   2   7         60.93         61.78         6.08 o                         
  -9   2   7         27.77         25.21         5.10 o                         
  -8   2   7         44.24         52.73         4.37 o                         
  -7   2   7       1845.16       1779.73        26.15 o                         
  -6   2   7         25.49         37.28         3.60 o                         
  -5   2   7       3988.96       4041.41        48.51 o                         
  -4   2   7        852.20        801.61        14.34 o                         
  -3   2   7       1463.75       1349.79        18.99 o                         
  -2   2   7       1396.40       1438.63        32.88 o                         
  -1   2   7        181.65        182.65        10.76 o                         
   0   2   7        485.73        598.80        18.95 o                         
   1   2   7        877.20       1128.81        16.01 o                         
   2   2   7         28.82         50.53         6.91 o                         
   3   2   7         25.71         19.29         3.27 o                         
   4   2   7         33.35         22.88         3.47 o                         
   5   2   7       2736.72       2665.06        49.42 o                         
   6   2   7        304.16        290.90        12.28 o                         
   7   2   7         59.14         67.38         6.94 o                         
   8   2   7         35.92         22.44         7.65 o                         
   9   2   7        275.94        290.03        17.02 o                         
  10   2   7         89.55        112.21        12.02 o                         
  11   2   7         22.06         21.61         9.57 o                         
  12   2   7         13.22         19.27         9.69 o                         
  13   2   7         16.52         21.29        10.89 o                         
 -15   3   7         33.08         37.84        11.84 o                         
 -14   3   7         11.05         17.98        10.07 o                         
 -13   3   7          9.03          3.99         8.65 o                         
 -12   3   7         50.72         54.69         6.30 o                         
 -11   3   7        320.56        337.07        11.84 o                         
 -10   3   7        554.77        515.01        14.49 o                         
  -9   3   7        634.61        588.39        19.63 o                         
  -8   3   7       1065.45       1027.57        15.93 o                         
  -7   3   7         47.94         44.27         3.72 o                         
  -6   3   7       1489.37       1449.26        17.77 o                         
  -5   3   7        152.36        159.60         7.26 o                         
  -4   3   7       5506.24       5590.24        60.66 o                         
  -3   3   7       1209.12       1166.42        14.29 o                         
  -2   3   7       3132.48       2984.68        32.97 o                         
  -1   3   7         23.03         31.29         2.09 o                         
   0   3   7       8093.77       7858.54        83.63 o                         
   1   3   7       3134.55       3482.95        40.75 o                         
   2   3   7          4.71         13.40         1.81 o                         
   3   3   7        361.09        332.21         7.60 o                         
   4   3   7        102.58         94.84         4.93 o                         
   5   3   7         85.24         97.82         6.79 o                         
   6   3   7        191.87        181.79        10.51 o                         
   7   3   7        423.72        419.17        14.80 o                         
   8   3   7         27.39         31.64         7.33 o                         
   9   3   7          8.86          8.55         7.33 o                         
  10   3   7        268.25        276.87        22.87 o                         
  11   3   7         99.74         97.39        12.18 o                         
  12   3   7        358.08        411.39        22.60 o                         
  13   3   7         15.83         12.76        15.42 o                         
 -15   4   7         40.10         45.21        18.08 o                         
 -14   4   7         23.54          6.51         9.58 o                         
 -13   4   7        130.12        161.90        14.65 o                         
 -12   4   7        196.79        210.09         9.81 o                         
 -11   4   7        335.81        344.24        12.13 o                         
 -10   4   7        395.57        355.37        12.25 o                         
  -9   4   7       2187.75       2121.72        37.87 o                         
  -8   4   7        274.64        268.64         8.21 o                         
  -7   4   7       1870.86       1851.72        24.88 o                         
  -6   4   7        441.08        434.85         8.86 o                         
  -5   4   7          5.56          0.28         2.17 o                         
  -4   4   7       1907.04       1959.46        23.63 o                         
  -3   4   7        337.21        412.19         6.99 o                         
  -2   4   7        385.13        506.72         8.56 o                         
  -1   4   7        416.98        397.96         6.42 o                         
   0   4   7       1886.35       1844.54        20.35 o                         
   1   4   7        578.98        550.70         8.87 o                         
   2   4   7       1629.37       1687.99        21.23 o                         
   3   4   7       1719.21       1714.52        25.71 o                         
   4   4   7       2608.05       2568.15        36.89 o                         
   5   4   7       2375.46       2230.59        42.24 o                         
   6   4   7         28.19         33.12         6.05 o                         
   7   4   7       5299.65       5055.16        90.89 o                         
   8   4   7        116.28        120.46         8.83 o                         
   9   4   7        561.41        560.75        18.05 o                         
  10   4   7         76.81         88.36        11.36 o                         
  11   4   7        176.64        176.92        18.61 o                         
  12   4   7        130.48        174.45        23.40 o                         
  13   4   7         15.36         12.76        15.42 o                         
 -14   5   7        387.69        427.07        34.04 o                         
 -13   5   7        113.05        117.75        13.25 o                         
 -12   5   7        247.46        247.37        12.84 o                         
 -11   5   7          5.80         -2.27         4.65 o                         
 -10   5   7         55.87         61.64         6.21 o                         
  -9   5   7         81.57         80.67         6.62 o                         
  -8   5   7         83.99         66.98         4.69 o                         
  -7   5   7       1290.23       1304.21        22.08 o                         
  -6   5   7        976.67        875.51        13.93 o                         
  -5   5   7        956.74        974.27        14.52 o                         
  -4   5   7         49.79         31.84         2.82 o                         
  -3   5   7        359.02        421.16         7.52 o                         
  -2   5   7        399.19        390.62         6.88 o                         
  -1   5   7        113.29        111.17         3.37 o                         
   0   5   7       1990.47       1705.55        19.16 o                         
   1   5   7         97.87         80.62         2.62 o                         
   2   5   7        761.07        728.81        10.88 o                         
   3   5   7          5.94          1.33         1.54 o                         
   4   5   7        350.76        320.06        11.48 o                         
   5   5   7        508.96        502.29        14.35 o                         
   6   5   7       1469.60       1470.22        30.74 o                         
   7   5   7        345.36        375.89        13.61 o                         
   8   5   7         13.68         12.57         7.07 o                         
   9   5   7         38.46         34.60         7.01 o                         
  10   5   7         75.68         93.68        11.59 o                         
  11   5   7        125.14        104.24        19.15 o                         
  12   5   7         12.34         15.96        14.89 o                         
  13   5   7         71.27         71.80        19.68 o                         
 -14   6   7         26.74         45.21        17.55 o                         
 -13   6   7         34.17         43.61        16.49 o                         
 -12   6   7        207.18        212.61        11.56 o                         
 -11   6   7        448.30        423.58        13.55 o                         
 -10   6   7         58.20         58.75         6.28 o                         
  -9   6   7         68.21         71.59         5.68 o                         
  -8   6   7        495.63        460.59        10.68 o                         
  -7   6   7        743.76        750.02        12.97 o                         
  -6   6   7        324.85        291.79         7.44 o                         
  -5   6   7         48.78         43.56         3.45 o                         
  -4   6   7        563.33        654.00        10.49 o                         
  -3   6   7          4.72         10.69         2.42 o                         
  -2   6   7       2039.99       2089.29        23.54 o                         
  -1   6   7       1535.46       1579.96        18.44 o                         
   0   6   7          4.37          6.27         1.75 o                         
   1   6   7       2621.39       2578.94        26.12 o                         
   2   6   7        571.34        523.26         8.37 o                         
   3   6   7        655.42        639.52        10.03 o                         
   4   6   7          4.70          3.43         1.81 o                         
   5   6   7        520.22        501.13        17.86 o                         
   6   6   7        882.20        833.09        31.11 o                         
   7   6   7        356.41        362.03        16.48 o                         
   8   6   7         99.38        109.49        10.90 o                         
   9   6   7        468.71        443.56        30.85 o                         
  10   6   7          5.31          9.57        12.76 o                         
  11   6   7        169.24        172.32        22.87 o                         
  12   6   7          6.31          6.38        14.36 o                         
  13   6   7         34.37         40.95        17.55 o                         
 -14   7   7         25.03         18.08        16.49 o                         
 -13   7   7         73.76         56.38        17.02 o                         
 -12   7   7          0.46        -10.64        10.64 o                         
 -11   7   7        121.89        116.53         8.14 o                         
 -10   7   7         60.45         98.89         7.37 o                         
  -9   7   7        123.85        120.35         6.69 o                         
  -8   7   7         66.55         40.63         4.50 o                         
  -7   7   7         68.08         75.91         4.52 o                         
  -6   7   7        167.04        169.34         5.80 o                         
  -5   7   7       2376.23       2318.93        29.88 o                         
  -4   7   7       2223.89       2122.57        27.50 o                         
  -3   7   7        516.12        527.96         9.29 o                         
  -2   7   7       3219.09       3181.27        34.25 o                         
  -1   7   7       1635.69       1588.49        18.70 o                         
   0   7   7       1760.17       1689.94        19.42 o                         
   1   7   7       2034.36       1907.98        20.19 o                         
   2   7   7         36.64         33.30         2.68 o                         
   3   7   7          1.39         -1.16         2.33 o                         
   4   7   7       1315.95       1273.38        20.38 o                         
   5   7   7       1756.16       1767.77        42.91 o                         
   6   7   7        357.29        353.40        15.46 o                         
   7   7   7         64.13         41.48        12.76 o                         
   8   7   7        103.93         92.54        16.49 o                         
   9   7   7        244.61        276.03        25.00 o                         
  10   7   7         10.00         20.74        14.36 o                         
  11   7   7          0.27         13.83        13.83 o                         
  12   7   7         26.31         25.00        15.42 o                         
 -14   8   7          0.13         -2.66        14.36 o                         
 -13   8   7         27.00         18.08        15.42 o                         
 -12   8   7        189.62        224.44        25.00 o                         
 -11   8   7         26.51         39.25         7.07 o                         
 -10   8   7        285.60        284.41        13.11 o                         
  -9   8   7        458.23        474.54        12.46 o                         
  -8   8   7        362.59        403.64        10.32 o                         
  -7   8   7         38.14         31.43         4.18 o                         
  -6   8   7        323.64        327.49         8.22 o                         
  -5   8   7         84.91         80.74         4.39 o                         
  -4   8   7        159.77        157.33         5.49 o                         
  -3   8   7        564.21        560.68        10.30 o                         
  -2   8   7          0.42          0.70         2.19 o                         
  -1   8   7        304.44        324.76         6.70 o                         
   0   8   7        196.95        211.99         7.81 o                         
   1   8   7         99.41         90.09         3.23 o                         
   2   8   7       4422.59       4380.18        55.09 o                         
   3   8   7         17.58         15.98         3.35 o                         
   4   8   7        191.21        193.60         6.78 o                         
   5   8   7        106.28        104.25         4.83 o                         
   6   8   7        205.20        166.47        18.08 o                         
   7   8   7        170.14        192.53        19.68 o                         
   8   8   7       1082.16       1064.22        48.93 o                         
   9   8   7        197.46        178.70        21.81 o                         
  10   8   7        114.25         98.92        19.15 o                         
  11   8   7         92.75        117.01        20.21 o                         
  12   8   7        301.09        336.66        31.91 o                         
 -13   9   7         94.05         94.14        20.74 o                         
 -12   9   7          1.57          6.91        13.30 o                         
 -11   9   7          4.41         -4.25        12.23 o                         
 -10   9   7        205.54        179.39        13.20 o                         
  -9   9   7        168.63        154.55         8.59 o                         
  -8   9   7        206.21        217.72         8.87 o                         
  -7   9   7          0.29         -0.94         3.64 o                         
  -6   9   7        146.17        121.12         6.40 o                         
  -5   9   7         63.31         58.03         4.53 o                         
  -4   9   7         94.06         81.46         4.41 o                         
  -3   9   7       1540.53       1500.79        20.95 o                         
  -2   9   7       1170.60       1154.25        17.21 o                         
  -1   9   7       2522.07       2393.27        30.35 o                         
   0   9   7        647.83        645.21        10.89 o                         
   1   9   7        607.59        578.10         9.25 o                         
   2   9   7       2954.19       2860.66        37.79 o                         
   3   9   7       2152.06       2101.65        31.65 o                         
   4   9   7          0.64         -3.56         3.56 o                         
   5   9   7        154.70        141.38         8.94 o                         
   6   9   7        210.34        187.21        19.15 o                         
   7   9   7         58.98         53.18        13.83 o                         
   8   9   7        117.04        118.60        18.08 o                         
   9   9   7         11.85         22.87        13.83 o                         
  10   9   7        245.43        241.46        25.00 o                         
  11   9   7          6.65         14.36        14.36 o                         
  12   9   7         42.20         58.50        19.68 o                         
 -13  10   7         16.19         -4.79        14.36 o                         
 -12  10   7          0.96         -1.06        12.76 o                         
 -11  10   7        194.87        147.85        20.74 o                         
 -10  10   7        266.62        284.79        13.42 o                         
  -9  10   7        405.53        397.11        23.18 o                         
  -8  10   7        424.97        416.67        12.23 o                         
  -7  10   7        247.74        229.67         9.07 o                         
  -6  10   7        398.16        425.00        10.45 o                         
  -5  10   7        672.62        672.52        12.39 o                         
  -4  10   7         36.22         35.05         3.70 o                         
  -3  10   7        399.63        416.04        10.07 o                         
  -2  10   7         11.79          9.26         3.09 o                         
  -1  10   7        643.34        633.70        12.00 o                         
   0  10   7        558.97        512.26        10.43 o                         
   1  10   7        379.96        381.51         7.35 o                         
   2  10   7        657.31        695.85        16.26 o                         
   3  10   7        243.87        227.49         8.97 o                         
   4  10   7          9.58          7.45         4.38 o                         
   5  10   7       1865.87       1832.19        38.01 o                         
   6  10   7        400.08        419.38        15.22 o                         
   7  10   7          3.59         -4.25        10.11 o                         
   8  10   7          7.29         -4.79        10.64 o                         
   9  10   7         68.89         82.44        17.55 o                         
  10  10   7        395.42        383.46        31.91 o                         
  11  10   7          5.18        -12.23        12.23 o                         
 -13  11   7          0.86         -5.32        14.36 o                         
 -12  11   7         17.16         28.19        15.96 o                         
 -11  11   7         74.85         67.54        17.55 o                         
 -10  11   7          0.01          2.10         6.96 o                         
  -9  11   7         94.77        102.70         7.99 o                         
  -8  11   7          0.34          1.98         4.39 o                         
  -7  11   7        395.31        402.52        13.02 o                         
  -6  11   7         73.04         72.34         6.18 o                         
  -5  11   7        501.84        463.02        11.37 o                         
  -4  11   7          1.47         -3.05         3.05 o                         
  -3  11   7       1112.32       1126.21        17.25 o                         
  -2  11   7          7.88          3.49         2.89 o                         
  -1  11   7        836.82        838.06        14.70 o                         
   0  11   7          4.72          4.05         3.07 o                         
   1  11   7        604.64        554.88        11.36 o                         
   2  11   7        175.35        154.05         7.79 o                         
   3  11   7        606.20        577.33        14.99 o                         
   4  11   7         33.92         24.36         5.08 o                         
   5  11   7          8.78         10.12         5.15 o                         
   6  11   7          5.40          3.79         5.47 o                         
   7  11   7         41.52         46.27        14.36 o                         
   8  11   7        215.51        224.44        23.93 o                         
   9  11   7         45.51         19.68        14.36 o                         
  10  11   7          0.71          4.79        13.83 o                         
  11  11   7        278.61        277.98        19.38 o                         
 -12  12   7        161.95        180.30        24.46 o                         
 -11  12   7         30.61         28.19        14.89 o                         
 -10  12   7        264.25        289.74        18.04 o                         
  -9  12   7        165.85        171.98        10.00 o                         
  -8  12   7        388.92        387.01        12.31 o                         
  -7  12   7          7.72         10.29         4.98 o                         
  -6  12   7        169.31        169.93         8.25 o                         
  -5  12   7        112.00        106.05         5.63 o                         
  -4  12   7        930.12        951.52        15.98 o                         
  -3  12   7          7.21          4.42         3.57 o                         
  -2  12   7       1540.51       1546.01        24.42 o                         
  -1  12   7        365.95        334.50         8.79 o                         
   0  12   7         95.81         98.00         5.72 o                         
   1  12   7         31.39         23.48         3.93 o                         
   2  12   7         82.27         71.69         3.43 o                         
   3  12   7         75.28         88.85         6.84 o                         
   4  12   7       1622.99       1578.87        30.04 o                         
   5  12   7          0.11         -2.35         4.91 o                         
   6  12   7        757.51        778.06        21.12 o                         
   7  12   7        145.55        143.62        14.36 o                         
   8  12   7        722.73        706.82        40.95 o                         
   9  12   7         38.00         49.99        16.49 o                         
  10  12   7         33.90         42.99        10.98 o                         
  11  12   7         35.16         13.30        16.49 o                         
 -12  13   7        131.17        156.36        23.93 o                         
 -11  13   7         23.56         32.44        15.42 o                         
 -10  13   7         22.20         24.34        10.51 o                         
  -9  13   7          3.76          8.53         7.54 o                         
  -8  13   7          5.66          8.72         5.76 o                         
  -7  13   7        220.03        219.03         9.72 o                         
  -6  13   7         50.58         44.64         5.96 o                         
  -5  13   7        709.62        678.44        14.47 o                         
  -4  13   7        352.78        385.85        10.51 o                         
  -3  13   7        711.49        703.06        14.29 o                         
  -2  13   7        210.52        197.54        11.82 o                         
  -1  13   7         44.45         27.52         4.61 o                         
   0  13   7        169.06        168.12         7.27 o                         
   1  13   7        123.95        124.42         6.28 o                         
   2  13   7         10.38          8.35         4.08 o                         
   3  13   7        594.85        570.12        15.65 o                         
   4  13   7          0.06         -1.79         4.81 o                         
   5  13   7        204.94        172.39        10.37 o                         
   6  13   7         42.46         36.62         6.95 o                         
   7  13   7        144.02        138.78        26.59 o                         
   8  13   7        127.59        120.04        13.90 o                         
   9  13   7         16.77         10.39        12.76 o                         
  10  13   7         23.19         16.30        10.71 o                         
 -11  14   7         31.41         44.67        17.02 o                         
 -10  14   7        166.18        157.42        15.60 o                         
  -9  14   7         12.35         14.54        10.13 o                         
  -8  14   7        265.61        291.26        18.85 o                         
  -7  14   7        140.06        149.47         8.57 o                         
  -6  14   7        742.16        801.27        18.41 o                         
  -5  14   7          4.47          3.13         4.55 o                         
  -4  14   7        198.22        193.80         7.77 o                         
  -3  14   7         63.99         58.73         6.01 o                         
  -2  14   7        909.71        888.67        18.89 o                         
  -1  14   7        491.21        542.40        15.20 o                         
   0  14   7        115.97        128.56         7.05 o                         
   1  14   7        382.30        371.66        10.61 o                         
   2  14   7        773.25        767.31        19.93 o                         
   3  14   7          3.98          6.40         5.07 o                         
   4  14   7        443.63        481.15        14.81 o                         
   5  14   7        243.48        220.23        10.43 o                         
   6  14   7        271.44        267.97        14.02 o                         
   7  14   7          0.10         -3.98         8.25 o                         
   8  14   7        192.35        185.32        16.36 o                         
   9  14   7         24.56         10.79        10.13 o                         
 -10  15   7         80.69         72.62        13.48 o                         
  -9  15   7         17.16         16.78        10.35 o                         
  -8  15   7          0.30         -0.87         7.41 o                         
  -7  15   7         47.47         49.59         7.56 o                         
  -6  15   7         51.62         36.12         7.01 o                         
  -5  15   7        495.57        503.56        15.80 o                         
  -4  15   7          7.12          1.68         5.74 o                         
  -3  15   7        418.62        407.78        12.64 o                         
  -2  15   7         53.12         65.74         6.41 o                         
  -1  15   7        649.41        643.68        15.87 o                         
   0  15   7         27.66         15.96         5.51 o                         
   1  15   7        380.41        389.67        10.22 o                         
   2  15   7         63.68         65.01         4.95 o                         
   3  15   7          7.11          5.27         4.93 o                         
   4  15   7         34.04         39.76         6.00 o                         
   5  15   7         24.28         24.11         7.52 o                         
   6  15   7         10.76          4.36         6.94 o                         
   7  15   7          2.12          2.52         9.21 o                         
   8  15   7         35.77         42.68        11.26 o                         
   9  15   7         67.78         77.87        13.35 o                         
 -10  16   7         51.96         38.27        16.49 o                         
  -9  16   7          3.02         10.91        10.73 o                         
  -8  16   7        262.82        306.82        19.72 o                         
  -7  16   7         42.05         37.76         7.54 o                         
  -6  16   7        178.79        192.60        16.28 o                         
  -5  16   7        104.26        121.08        12.62 o                         
  -4  16   7         67.19         66.45         7.79 o                         
  -3  16   7          6.67         -2.40         5.49 o                         
  -2  16   7          1.77         -1.54         4.98 o                         
  -1  16   7         99.21         89.22         7.07 o                         
   0  16   7         23.29         12.55         5.60 o                         
   1  16   7         11.34          7.77         5.17 o                         
   2  16   7        381.58        395.39        12.67 o                         
   3  16   7        203.25        213.69        12.75 o                         
   4  16   7        167.24        162.82        10.13 o                         
   5  16   7          0.03          0.56         6.15 o                         
   6  16   7        211.73        230.80        12.03 o                         
   7  16   7         33.81         33.75        11.09 o                         
   8  16   7        272.30        278.66        26.59 o                         
  -9  17   7         11.03         -0.78        10.98 o                         
  -8  17   7         31.56         23.93        18.08 o                         
  -7  17   7          0.62        -14.89        14.89 o                         
  -6  17   7         25.04          7.45        16.49 o                         
  -5  17   7         83.01         66.48        18.61 o                         
  -4  17   7          7.68         -4.84         6.80 o                         
  -3  17   7        507.12        516.81        19.71 o                         
  -2  17   7         23.95         21.74         6.99 o                         
  -1  17   7       1230.66       1271.22        28.97 o                         
   0  17   7         46.53         24.83         8.41 o                         
   1  17   7        877.02        921.02        27.22 o                         
   2  17   7         82.54         88.09         9.61 o                         
   3  17   7        100.61        105.36        13.72 o                         
   4  17   7         23.33         39.99        14.09 o                         
   5  17   7         55.90         58.02         8.11 o                         
   6  17   7         31.08         31.25         7.50 o                         
   7  17   7         28.08         31.51         9.00 o                         
  -8  18   7         91.36        120.20        22.87 o                         
  -7  18   7         56.03         61.69        19.68 o                         
  -6  18   7        113.78        117.54        22.34 o                         
  -5  18   7          4.98        -13.83        15.42 o                         
  -4  18   7         35.94         30.26        10.98 o                         
  -3  18   7         18.38          9.09        12.23 o                         
  -2  18   7        108.46         94.97        10.71 o                         
  -1  18   7          1.64         -4.26         6.35 o                         
   0  18   7         70.15         95.74        12.78 o                         
   1  18   7        194.78        190.72        16.71 o                         
   2  18   7         36.74         23.49        10.98 o                         
   3  18   7          8.21         -9.40         9.40 o                         
   4  18   7         39.17         45.40        12.22 o                         
   5  18   7          1.13          3.72         9.69 o                         
   6  18   7        247.17        269.65        27.66 o                         
  -6  19   7          7.69        -16.49        16.49 o                         
  -5  19   7         41.58         28.19        19.15 o                         
  -4  19   7          0.88         -5.64         9.42 o                         
  -3  19   7         51.05         28.21        11.11 o                         
  -2  19   7         51.95         69.22        23.93 o                         
  -1  19   7        709.05        842.68        58.77 o                         
   0  19   7        331.93        328.27        35.10 o                         
   1  19   7        140.24        148.38        16.16 o                         
   2  19   7          4.72         -3.61        12.76 o                         
   3  19   7         50.65         42.58        19.41 o                         
   4  19   7         12.00          6.30        11.05 o                         
   5  19   7          4.39         13.83        10.45 o                         
  -4  20   7         28.08         28.19        20.21 o                         
  -3  20   7         73.88         55.83        13.25 o                         
  -2  20   7         13.75         -4.28        13.56 o                         
  -1  20   7          0.04         -4.38        10.73 o                         
   0  20   7          4.97          2.97        10.71 o                         
   1  20   7         44.12         33.81        12.39 o                         
   2  20   7         51.63         54.54        13.54 o                         
   3  20   7          2.23         -1.53        10.86 o                         
 -14   0   8        117.04        159.55        22.34 o                         
 -12   0   8         14.63          5.98         7.41 o                         
 -10   0   8        606.84        572.89        22.10 o                         
  -8   0   8        762.58        767.16        20.77 o                         
  -6   0   8       3625.24       3464.35        65.31 o                         
  -4   0   8       9146.30       9396.35       225.84 o                         
  -2   0   8        359.69        307.27         8.56 o                         
   0   0   8       4128.96       4103.25        63.64 o                         
   2   0   8       9680.67      10083.46       214.33 o                         
   4   0   8       2747.97       2797.68        63.37 o                         
   6   0   8        824.77        770.32        25.01 o                         
   8   0   8       2404.23       2551.26        88.29 o                         
  10   0   8        815.67        773.83        40.95 o                         
  12   0   8         64.49        104.77        19.68 o                         
 -15   1   8         66.73         75.96        14.36 o                         
 -14   1   8        157.52        188.34        23.67 o                         
 -13   1   8        193.72        192.25        16.49 o                         
 -12   1   8         50.13         42.52         6.13 o                         
 -11   1   8        195.13        178.43        12.97 o                         
 -10   1   8        145.13        127.26         7.86 o                         
  -9   1   8        483.40        440.88        13.35 o                         
  -8   1   8        580.88        504.43        11.50 o                         
  -7   1   8       3454.11       3394.19        45.91 o                         
  -6   1   8         87.02         78.86         4.73 o                         
  -5   1   8       1325.77       1293.65        19.90 o                         
  -4   1   8       1519.12       1582.04        20.13 o                         
  -3   1   8        271.57        249.92         5.65 o                         
  -2   1   8         28.28         50.48         6.49 o                         
  -1   1   8        831.68        862.11        11.72 o                         
   0   1   8         38.87         90.95         7.98 o                         
   1   1   8       3725.47       3832.56        44.75 o                         
   2   1   8       1760.91       1817.52        42.87 o                         
   3   1   8       2836.64       2874.89        40.28 o                         
   4   1   8        318.82        347.82        18.24 o                         
   5   1   8        287.21        278.74        10.03 o                         
   6   1   8        668.99        643.45        15.95 o                         
   7   1   8        326.64        342.16        12.03 o                         
   8   1   8         86.25         83.37         8.37 o                         
   9   1   8         87.67        102.22        11.26 o                         
  10   1   8        120.01         94.80        16.75 o                         
  11   1   8        105.96        126.36        13.52 o                         
  12   1   8         34.68         33.14        10.89 o                         
  13   1   8          0.62          6.36        10.30 o                         
 -14   2   8          7.10         12.90        10.13 o                         
 -13   2   8        151.99        166.61        15.42 o                         
 -12   2   8         52.46         50.38         6.54 o                         
 -11   2   8         32.05         24.48         5.62 o                         
 -10   2   8        127.89        119.00         7.73 o                         
  -9   2   8         97.87         84.83         6.91 o                         
  -8   2   8         78.68         65.51         5.35 o                         
  -7   2   8         74.57         56.41         4.84 o                         
  -6   2   8       1405.46       1279.86        20.22 o                         
  -5   2   8        665.32        655.16        12.26 o                         
  -4   2   8       2253.23       2027.91        24.75 o                         
  -3   2   8          3.40          5.17         1.98 o                         
  -2   2   8       2790.56       2741.17        31.58 o                         
  -1   2   8          0.27          0.28         1.59 o                         
   0   2   8       5854.92       5601.33        60.51 o                         
   1   2   8       1687.32       1836.82        24.85 o                         
   2   2   8       1403.21       1526.37        23.59 o                         
   3   2   8         45.98         62.94         5.40 o                         
   4   2   8         11.61         10.51         5.60 o                         
   5   2   8       1549.24       1577.33        28.51 o                         
   6   2   8        112.29         94.01         6.62 o                         
   7   2   8        185.95        197.80        10.64 o                         
   8   2   8        249.85        210.11        11.42 o                         
   9   2   8        196.50        185.21        11.33 o                         
  10   2   8          2.02         -8.22         8.22 o                         
  11   2   8         88.31         83.98        12.56 o                         
  12   2   8         72.60         73.71        12.79 o                         
  13   2   8          2.13         12.61        10.71 o                         
 -14   3   8         83.35         69.91        12.56 o                         
 -13   3   8        154.73        188.89        15.98 o                         
 -12   3   8         15.84          8.58         5.31 o                         
 -11   3   8        631.69        679.81        17.77 o                         
 -10   3   8         77.10         76.55         6.73 o                         
  -9   3   8       1222.55       1190.22        25.49 o                         
  -8   3   8       1752.87       1731.07        26.43 o                         
  -7   3   8        178.93        169.54         5.93 o                         
  -6   3   8       1188.57       1138.39        16.98 o                         
  -5   3   8          3.69          2.15         2.54 o                         
  -4   3   8         69.10         83.62         4.38 o                         
  -3   3   8         26.66         25.80         2.68 o                         
  -2   3   8         10.05         19.09         3.20 o                         
  -1   3   8        335.50        272.01         5.54 o                         
   0   3   8        785.16        912.80        12.12 o                         
   1   3   8        268.70        230.92        11.91 o                         
   2   3   8        716.38        721.84        11.95 o                         
   3   3   8        600.53        551.48        12.17 o                         
   4   3   8         13.31         16.23         6.60 o                         
   5   3   8       3254.58       3201.16        50.90 o                         
   6   3   8        701.50        674.75        16.33 o                         
   7   3   8       1562.01       1609.43        34.56 o                         
   8   3   8         58.73         60.53         7.44 o                         
   9   3   8        227.04        215.79        11.87 o                         
  10   3   8         29.83         34.15         7.97 o                         
  11   3   8          8.50         11.96         7.45 o                         
  12   3   8         32.12         33.50         9.03 o                         
  13   3   8         37.56         49.99        18.61 o                         
 -14   4   8         83.47         76.37        13.10 o                         
 -13   4   8         10.60         12.30         9.21 o                         
 -12   4   8         56.25         64.53        15.42 o                         
 -11   4   8         17.31          4.94         5.11 o                         
 -10   4   8        367.57        357.47        12.49 o                         
  -9   4   8        325.96        304.01        11.33 o                         
  -8   4   8        118.23        106.74         5.19 o                         
  -7   4   8        627.99        639.06        11.78 o                         
  -6   4   8        843.12        809.09        13.40 o                         
  -5   4   8       1121.95       1098.04        16.32 o                         
  -4   4   8       2474.65       2474.65        29.26 o                         
  -3   4   8        512.64        546.52         9.44 o                         
  -2   4   8       9484.95       9236.51        92.59 o                         
  -1   4   8         62.94         75.29         3.06 o                         
   0   4   8        500.89        432.31         7.12 o                         
   1   4   8        231.15        250.83         6.05 o                         
   2   4   8         17.89         11.87         1.97 o                         
   3   4   8          3.84          0.98         2.41 o                         
   4   4   8        129.00        111.85         7.54 o                         
   5   4   8          8.14         -1.21         3.83 o                         
   6   4   8        911.75        882.59        22.25 o                         
   7   4   8       1032.44       1039.57        25.08 o                         
   8   4   8        130.05        114.96         8.95 o                         
   9   4   8        163.73        160.39        10.81 o                         
  10   4   8        240.59        242.93        13.24 o                         
  11   4   8         96.77         90.30        14.36 o                         
  12   4   8        251.93        222.31        26.06 o                         
 -14   5   8          2.53         -8.51        13.83 o                         
 -13   5   8        179.52        163.42        14.99 o                         
 -12   5   8         33.36         19.49         9.21 o                         
 -11   5   8        644.37        618.01        16.88 o                         
 -10   5   8        522.85        497.21        14.68 o                         
  -9   5   8        911.58        837.98        25.49 o                         
  -8   5   8        346.14        317.82         9.21 o                         
  -7   5   8          3.62          2.77         3.02 o                         
  -6   5   8        141.81        113.82         5.02 o                         
  -5   5   8        278.63        284.52         7.31 o                         
  -4   5   8        369.25        362.20         7.51 o                         
  -3   5   8        207.54        225.84         5.48 o                         
  -2   5   8         72.58         65.73         3.11 o                         
  -1   5   8        115.52         94.67         3.35 o                         
   0   5   8          7.15          3.54         1.63 o                         
   1   5   8         31.42         47.01         3.04 o                         
   2   5   8        136.30        117.92         4.00 o                         
   3   5   8        680.96        672.85        12.00 o                         
   4   5   8        324.24        306.20        11.79 o                         
   5   5   8       1500.36       1433.81        30.74 o                         
   6   5   8        138.82        165.97         9.33 o                         
   7   5   8        220.89        215.07        11.11 o                         
   8   5   8        484.01        473.10        16.36 o                         
   9   5   8        252.82        237.01        12.39 o                         
  10   5   8          1.50        -10.64        11.70 o                         
  11   5   8        327.20        365.38        31.38 o                         
  12   5   8          0.85          4.79        14.89 o                         
 -14   6   8         30.86         40.42        18.08 o                         
 -13   6   8         41.97         49.99        17.02 o                         
 -12   6   8         18.80         14.36         8.78 o                         
 -11   6   8          4.91         10.44         5.36 o                         
 -10   6   8          6.31          2.38         4.92 o                         
  -9   6   8          3.43         -3.88         3.88 o                         
  -8   6   8       2480.63       2510.50        35.58 o                         
  -7   6   8        174.91        162.34         6.01 o                         
  -6   6   8        676.36        618.82        11.58 o                         
  -5   6   8         39.71         42.61         3.66 o                         
  -4   6   8        504.40        414.62         8.77 o                         
  -3   6   8       2458.18       2449.13        29.17 o                         
  -2   6   8       2769.76       2630.43        29.04 o                         
  -1   6   8       1584.99       1455.57        17.45 o                         
   0   6   8        994.65       1026.31        13.12 o                         
   1   6   8         11.04         14.56         3.04 o                         
   2   6   8         15.97          6.20         2.37 o                         
   3   6   8       1257.51       1224.10        19.66 o                         
   4   6   8         10.51          7.74         4.45 o                         
   5   6   8         77.54         65.23         6.81 o                         
   6   6   8         15.92         12.05         7.18 o                         
   7   6   8        373.79        348.61        15.61 o                         
   8   6   8         17.30         20.98         6.35 o                         
   9   6   8         60.60         63.29        15.96 o                         
  10   6   8        257.14        293.05        27.12 o                         
  11   6   8         50.65         55.84        17.55 o                         
  12   6   8         32.00         42.02        17.55 o                         
 -14   7   8        143.58        158.49        24.46 o                         
 -13   7   8         74.03         77.12        19.15 o                         
 -12   7   8        205.52        198.91        23.93 o                         
 -11   7   8        123.86        133.14         8.64 o                         
 -10   7   8        918.22        922.02        24.89 o                         
  -9   7   8          1.22         -2.37         4.10 o                         
  -8   7   8         62.91         63.46         5.24 o                         
  -7   7   8         13.92         15.12         3.60 o                         
  -6   7   8         24.53         28.91         3.77 o                         
  -5   7   8          0.34          2.64         2.74 o                         
  -4   7   8        430.23        451.98         9.40 o                         
  -3   7   8        409.91        429.25         8.88 o                         
  -2   7   8         44.88         45.51         3.37 o                         
  -1   7   8        595.02        578.46         9.41 o                         
   0   7   8       1065.26       1072.66        14.38 o                         
   1   7   8        726.27        723.46        21.52 o                         
   2   7   8          9.83         10.23         3.19 o                         
   3   7   8        422.35        406.80         9.78 o                         
   4   7   8       1352.75       1244.40        19.93 o                         
   5   7   8         35.78         34.50         7.04 o                         
   6   7   8       1193.31       1160.70        32.63 o                         
   7   7   8          6.14         11.70        11.70 o                         
   8   7   8          1.09         10.64        11.70 o                         
   9   7   8        378.61        360.06        29.25 o                         
  10   7   8        359.18        346.76        30.32 o                         
  11   7   8          4.25         -1.60        13.30 o                         
  12   7   8         20.63         23.93        16.49 o                         
 -13   8   8        132.47        136.68        22.34 o                         
 -12   8   8        154.07        143.07        21.27 o                         
 -11   8   8         11.97          0.87         8.17 o                         
 -10   8   8         24.26         29.10         6.90 o                         
  -9   8   8         79.77         80.79         6.38 o                         
  -8   8   8         17.65         16.59         4.25 o                         
  -7   8   8       1250.15       1182.31        19.92 o                         
  -6   8   8        142.54        147.52         5.94 o                         
  -5   8   8          2.08         -1.33         2.88 o                         
  -4   8   8        657.89        603.28        11.23 o                         
  -3   8   8        782.84        738.79        12.61 o                         
  -2   8   8         97.23         91.26         4.70 o                         
  -1   8   8       1719.94       1684.94        22.67 o                         
   0   8   8        271.27        273.76        11.79 o                         
   1   8   8        368.31        360.60         8.09 o                         
   2   8   8        950.97        914.07        16.79 o                         
   3   8   8        536.52        523.79        14.12 o                         
   4   8   8         73.45         72.85         5.01 o                         
   5   8   8         89.61         83.77         7.34 o                         
   6   8   8        118.64         82.97        14.89 o                         
   7   8   8        238.55        199.44        21.27 o                         
   8   8   8         58.66         70.20        16.49 o                         
   9   8   8        322.95        287.73        26.59 o                         
  10   8   8         16.64         18.08        14.89 o                         
  11   8   8        247.45        235.08        27.12 o                         
  12   8   8          3.36         12.76        15.96 o                         
 -13   9   8        192.85        209.02        26.59 o                         
 -12   9   8        201.99        160.09        22.34 o                         
 -11   9   8         14.55         18.08        13.83 o                         
 -10   9   8         74.70         71.88         8.52 o                         
  -9   9   8        134.98        123.67         8.27 o                         
  -8   9   8        800.93        757.96        15.29 o                         
  -7   9   8        352.79        332.75         9.57 o                         
  -6   9   8        223.23        205.94         6.94 o                         
  -5   9   8        684.09        697.90        12.80 o                         
  -4   9   8         43.65         33.60         3.79 o                         
  -3   9   8        255.65        266.42         7.40 o                         
  -2   9   8        118.03        102.00         4.66 o                         
  -1   9   8        210.81        213.80         6.74 o                         
   0   9   8         36.43         28.83         3.44 o                         
   1   9   8       2558.92       2553.57        29.58 o                         
   2   9   8        354.66        353.24         9.79 o                         
   3   9   8        773.04        797.13        19.19 o                         
   4   9   8        712.90        707.29        16.67 o                         
   5   9   8          3.35          0.12         3.63 o                         
   6   9   8          7.12         14.89        11.70 o                         
   7   9   8        412.23        405.27        29.25 o                         
   8   9   8        179.72        167.00        21.27 o                         
   9   9   8         36.16         28.19        14.89 o                         
  10   9   8         37.82         44.67        17.02 o                         
  11   9   8         54.66         49.46        18.08 o                         
 -13  10   8        137.64        185.61        25.53 o                         
 -12  10   8         55.76         55.31        17.55 o                         
 -11  10   8         19.79         13.30        13.30 o                         
 -10  10   8        151.93        182.28        18.61 o                         
  -9  10   8        143.80        141.65         8.91 o                         
  -8  10   8          1.66         -4.26         4.26 o                         
  -7  10   8        115.82        102.38         6.85 o                         
  -6  10   8        142.66        146.76         6.85 o                         
  -5  10   8       1169.61       1169.56        20.10 o                         
  -4  10   8        199.28        214.52         6.96 o                         
  -3  10   8        392.47        379.28         8.95 o                         
  -2  10   8         30.40         38.79         4.52 o                         
  -1  10   8        352.11        345.27        11.06 o                         
   0  10   8       1353.63       1331.38        20.59 o                         
   1  10   8       1720.89       1659.17        21.85 o                         
   2  10   8        141.29        145.92         7.71 o                         
   3  10   8         34.57         29.62         4.91 o                         
   4  10   8          9.11          7.01         4.49 o                         
   5  10   8          4.53          3.31         4.62 o                         
   6  10   8          2.09         -6.38        10.11 o                         
   7  10   8          9.62         12.23        12.23 o                         
   8  10   8         41.87         57.44        15.96 o                         
   9  10   8         82.33         77.65        18.08 o                         
  10  10   8          0.18          6.38        14.36 o                         
  11  10   8          5.01          9.04        15.42 o                         
 -12  11   8        124.64        176.04        24.46 o                         
 -11  11   8         75.58         69.67        17.55 o                         
 -10  11   8        101.68         99.57        15.96 o                         
  -9  11   8         32.24         35.02         6.59 o                         
  -8  11   8         33.58         39.09         5.88 o                         
  -7  11   8        193.08        206.44         9.12 o                         
  -6  11   8        366.13        372.62        12.05 o                         
  -5  11   8        308.86        307.45         8.73 o                         
  -4  11   8         64.27         70.96         5.27 o                         
  -3  11   8         16.46          7.53         3.72 o                         
  -2  11   8        207.30        203.88         7.26 o                         
  -1  11   8        214.41        216.51         7.27 o                         
   0  11   8        141.59        157.43         6.14 o                         
   1  11   8         79.74         80.33         5.00 o                         
   2  11   8        628.77        625.16        19.81 o                         
   3  11   8         28.73         24.38         5.14 o                         
   4  11   8          2.47          3.53         4.52 o                         
   5  11   8         70.66         76.95         7.68 o                         
   6  11   8        230.51        216.91        11.02 o                         
   7  11   8        282.63        252.09        24.46 o                         
   8  11   8        325.28        301.02        27.12 o                         
   9  11   8         56.92         46.27        16.49 o                         
  10  11   8          1.58        -13.30        13.30 o                         
 -12  12   8         76.67         87.75        20.21 o                         
 -11  12   8         38.75         26.59        15.42 o                         
 -10  12   8         18.34          7.71        11.43 o                         
  -9  12   8          0.62         -0.47         6.77 o                         
  -8  12   8          4.56         11.11         5.45 o                         
  -7  12   8        218.81        208.84         9.45 o                         
  -6  12   8          7.83          3.31         4.69 o                         
  -5  12   8        856.99        859.74        15.54 o                         
  -4  12   8         72.57         69.36         5.97 o                         
  -3  12   8        737.84        724.69        16.14 o                         
  -2  12   8        207.72        227.12         7.77 o                         
  -1  12   8        683.76        693.42        13.50 o                         
   0  12   8        168.37        174.73         8.02 o                         
   1  12   8        555.54        554.83        12.61 o                         
   2  12   8         51.77         47.76         6.03 o                         
   3  12   8          0.82         -1.69         8.29 o                         
   4  12   8        143.37        137.62         8.23 o                         
   5  12   8         62.65         48.56         6.22 o                         
   6  12   8        245.17        265.72        21.74 o                         
   7  12   8         20.18         19.15        14.36 o                         
   8  12   8          1.11          7.98        13.30 o                         
   9  12   8          1.30         -6.38        12.76 o                         
  10  12   8          0.27         -5.85        14.36 o                         
 -11  13   8        126.91        147.32        22.87 o                         
 -10  13   8        190.74        252.38        18.43 o                         
  -9  13   8         91.16         82.33         9.99 o                         
  -8  13   8        243.37        256.25        12.21 o                         
  -7  13   8         35.03         37.78         6.16 o                         
  -6  13   8         66.03         75.88         6.95 o                         
  -5  13   8         12.56         11.90         4.80 o                         
  -4  13   8        268.24        268.68         9.13 o                         
  -3  13   8        188.63        150.98         7.63 o                         
  -2  13   8        172.82        162.90         8.85 o                         
  -1  13   8         30.46         41.41         5.36 o                         
   0  13   8         37.92         44.38         5.33 o                         
   1  13   8         49.05         47.16         5.12 o                         
   2  13   8        614.97        616.37        16.45 o                         
   3  13   8         98.05         87.92         7.19 o                         
   4  13   8        255.77        261.23        11.01 o                         
   5  13   8        897.85        889.07        21.03 o                         
   6  13   8        432.42        449.09        15.99 o                         
   7  13   8         10.53         11.47         4.94 o                         
   8  13   8        109.89        128.17        20.74 o                         
   9  13   8          5.17         40.42        17.02 o                         
 -11  14   8         31.25         57.44        17.55 o                         
 -10  14   8         11.52          0.35        10.30 o                         
  -9  14   8        154.86        173.79        17.28 o                         
  -8  14   8        281.78        298.27        15.28 o                         
  -7  14   8        275.75        266.67        10.93 o                         
  -6  14   8         62.40         49.66         7.07 o                         
  -5  14   8        877.38        847.14        18.45 o                         
  -4  14   8        164.74        160.40         7.48 o                         
  -3  14   8        500.07        535.43        14.43 o                         
  -2  14   8         80.19         91.74         7.61 o                         
  -1  14   8         48.07         63.10        10.85 o                         
   0  14   8        205.90        193.96         9.01 o                         
   1  14   8         16.36         21.74         5.68 o                         
   2  14   8          0.31         -4.80         4.80 o                         
   3  14   8        314.58        312.80        12.30 o                         
   4  14   8        175.48        198.94        10.14 o                         
   5  14   8          0.62          4.25         7.06 o                         
   6  14   8        144.47        146.52        14.48 o                         
   7  14   8        122.15        144.25        18.35 o                         
   8  14   8          1.81         18.96        10.30 o                         
   9  14   8        125.14        136.43        15.98 o                         
 -10  15   8        222.13        271.09        19.93 o                         
  -9  15   8         19.16         24.93        11.21 o                         
  -8  15   8         86.28         97.26         9.33 o                         
  -7  15   8         10.02          0.64         7.38 o                         
  -6  15   8         52.35         46.71         7.45 o                         
  -5  15   8          8.58          3.17         7.12 o                         
  -4  15   8        322.88        341.44        13.34 o                         
  -3  15   8        103.98        101.45         7.39 o                         
  -2  15   8          6.27          8.15         5.10 o                         
  -1  15   8        980.54        910.06        19.72 o                         
   0  15   8         16.09          4.51         7.06 o                         
   1  15   8         39.65         43.53         5.69 o                         
   2  15   8         15.64         15.57         5.71 o                         
   3  15   8         13.03          3.52         5.55 o                         
   4  15   8        809.12        792.65        29.88 o                         
   5  15   8         12.24          4.58         6.24 o                         
   6  15   8        475.01        470.73        16.60 o                         
   7  15   8        129.53        122.64        11.75 o                         
   8  15   8         22.14         17.53         8.70 o                         
  -9  16   8          0.90          5.50        14.36 o                         
  -8  16   8         63.08         70.20        13.02 o                         
  -7  16   8        346.15        388.25        32.44 o                         
  -6  16   8         16.76         14.36        15.42 o                         
  -5  16   8        108.16         93.10        13.78 o                         
  -4  16   8          6.04         -1.85         6.03 o                         
  -3  16   8        679.50        739.49        18.20 o                         
  -2  16   8         10.85          5.10         5.28 o                         
  -1  16   8        991.16        997.73        23.66 o                         
   0  16   8         14.62         25.67        10.29 o                         
   1  16   8         41.99         44.02         6.21 o                         
   2  16   8        191.81        210.81        20.86 o                         
   3  16   8         31.87         26.06         6.95 o                         
   4  16   8         11.05          1.93         6.18 o                         
   5  16   8          4.63          5.72         6.55 o                         
   6  16   8         12.58          8.23         6.84 o                         
   7  16   8          2.60         12.32         8.48 o                         
  -8  17   8        111.52         92.54        22.34 o                         
  -7  17   8         25.56         26.06        17.55 o                         
  -6  17   8         33.32         21.81        16.49 o                         
  -5  17   8          4.98          2.66        15.42 o                         
  -4  17   8         10.88         -0.25         7.04 o                         
  -3  17   8         57.93         48.44         8.95 o                         
  -2  17   8          0.66          0.27         6.37 o                         
  -1  17   8        111.81         85.75        10.53 o                         
   0  17   8        627.74        654.25        23.05 o                         
   1  17   8         43.33         49.88        18.08 o                         
   2  17   8        181.64        197.62        16.73 o                         
   3  17   8         28.17          8.07         9.83 o                         
   4  17   8        249.52        248.48        29.81 o                         
   5  17   8         76.21         75.13         8.75 o                         
   6  17   8         84.52         88.18        11.98 o                         
  -7  18   8         70.82         69.67        20.74 o                         
  -6  18   8          3.25          7.45        18.08 o                         
  -5  18   8        252.31        215.93        26.59 o                         
  -4  18   8          0.14         -5.88        10.90 o                         
  -3  18   8        336.66        326.58        20.81 o                         
  -2  18   8         98.22        106.75         9.98 o                         
  -1  18   8        246.64        238.75        18.70 o                         
   0  18   8          0.52          3.22        10.67 o                         
   1  18   8        484.12        465.08        24.58 o                         
   2  18   8        103.36        101.54        14.01 o                         
   3  18   8         49.26         39.30        11.59 o                         
   4  18   8         34.93         44.94        12.41 o                         
   5  18   8         37.58         32.91        11.47 o                         
  -5  19   8        168.40        215.40        29.25 o                         
  -4  19   8         54.86         52.12        20.21 o                         
  -3  19   8         13.11         17.58        11.11 o                         
  -2  19   8        137.87        183.10        16.58 o                         
  -1  19   8        153.78        172.28        19.41 o                         
   0  19   8          4.53          0.05        15.42 o                         
   1  19   8          3.71         -8.21         9.83 o                         
   2  19   8         79.76         72.96        13.78 o                         
   3  19   8          0.26         -1.54        10.45 o                         
  -3  20   8        101.96        135.31        16.20 o                         
  -2  20   8         32.35         31.99        14.89 o                         
  -1  20   8        117.02        105.66        15.30 o                         
   0  20   8         30.02         21.97        12.11 o                         
   1  20   8         66.70         63.84        13.78 o                         
 -13   0   9          6.04         29.78        14.89 o                         
 -11   0   9          7.26         20.61        14.63 o                         
  -9   0   9       1112.65       1141.62        37.23 o                         
  -7   0   9       2511.75       2289.31        46.75 o                         
  -5   0   9        470.17        508.39        19.54 o                         
  -3   0   9        936.94        940.09        23.72 o                         
  -1   0   9       6876.23       6818.24       104.13 o                         
   1   0   9       1062.08        953.18        18.58 o                         
   3   0   9        120.37        140.94        14.36 o                         
   5   0   9       2272.18       2155.10        68.08 o                         
   7   0   9        754.06        724.99        27.12 o                         
   9   0   9         20.77         13.03         8.27 o                         
  11   0   9         21.04         32.36        11.09 o                         
 -14   1   9          7.90          7.63        10.37 o                         
 -13   1   9        110.13        103.85        18.08 o                         
 -12   1   9         40.87         39.03        10.34 o                         
 -11   1   9        142.94        137.26        10.52 o                         
 -10   1   9         21.74         16.07         5.36 o                         
  -9   1   9         32.75         29.07         5.61 o                         
  -8   1   9        203.95        197.62         7.58 o                         
  -7   1   9        418.52        400.99        12.88 o                         
  -6   1   9       1877.08       1799.80        26.80 o                         
  -5   1   9         10.31          9.41         3.06 o                         
  -4   1   9       1884.65       1914.44        24.62 o                         
  -3   1   9       1235.35       1351.11        17.75 o                         
  -2   1   9       3558.51       3429.35        38.98 o                         
  -1   1   9         69.86         55.19         4.23 o                         
   0   1   9        198.25        196.31         6.60 o                         
   1   1   9       3396.82       3581.04        42.25 o                         
   2   1   9          4.97          7.30         3.19 o                         
   3   1   9        416.81        602.87        49.95 o                         
   4   1   9         83.92         78.13         6.37 o                         
   5   1   9        264.16        289.88        34.35 o                         
   6   1   9        266.07        241.02        13.97 o                         
   7   1   9         33.17         19.18         6.43 o                         
   8   1   9        135.24        119.73        13.53 o                         
   9   1   9          0.77         -5.22         5.22 o                         
  10   1   9        314.22        378.50        15.05 o                         
  11   1   9        178.40        206.39        15.58 o                         
  12   1   9        232.09        303.79        16.58 o                         
 -14   2   9         11.73          7.43        10.07 o                         
 -13   2   9        624.23        580.80        26.50 o                         
 -12   2   9          0.37         -3.72         7.65 o                         
 -11   2   9        393.33        400.57        17.73 o                         
 -10   2   9         46.60         45.71         6.14 o                         
  -9   2   9        129.26        109.10         7.71 o                         
  -8   2   9        781.21        789.75        15.48 o                         
  -7   2   9         36.65         30.31         4.14 o                         
  -6   2   9        171.99        177.87         8.76 o                         
  -5   2   9         31.77         34.85         3.67 o                         
  -4   2   9        396.11        420.82        11.86 o                         
  -3   2   9       2808.16       2867.85        33.48 o                         
  -2   2   9         27.93         49.15         3.82 o                         
  -1   2   9       2640.85       2512.68        29.25 o                         
   0   2   9        521.32        535.59         8.23 o                         
   1   2   9       3946.98       3921.16        49.91 o                         
   2   2   9        416.89        434.98        11.04 o                         
   3   2   9       6249.56       6414.57       109.52 o                         
   4   2   9       1900.20       1901.67        38.37 o                         
   5   2   9        825.70        850.16        18.73 o                         
   6   2   9        382.03        395.95        12.73 o                         
   7   2   9        958.64        933.59        20.99 o                         
   8   2   9        297.00        290.22        11.91 o                         
   9   2   9         29.67         40.84         6.96 o                         
  10   2   9         38.54         37.07         8.49 o                         
  11   2   9         33.54         44.71        11.53 o                         
  12   2   9          3.22          4.13         8.08 o                         
 -14   3   9          6.25          1.36         9.76 o                         
 -13   3   9         10.60          8.17         9.38 o                         
 -12   3   9         68.73         62.08        11.05 o                         
 -11   3   9         40.09         32.30         9.94 o                         
 -10   3   9        465.11        436.27        14.18 o                         
  -9   3   9        396.60        386.34        13.06 o                         
  -8   3   9       1125.45       1075.18        19.03 o                         
  -7   3   9         97.38         83.65         5.14 o                         
  -6   3   9        982.46        982.30        17.11 o                         
  -5   3   9         24.64         23.77         3.48 o                         
  -4   3   9       1564.54       1466.59        22.40 o                         
  -3   3   9        929.41        904.13        13.15 o                         
  -2   3   9        846.87        788.40        11.63 o                         
  -1   3   9        141.46        132.77         4.11 o                         
   0   3   9        674.50        675.57         9.84 o                         
   1   3   9        336.86        308.78        12.26 o                         
   2   3   9          2.02         -1.92         1.92 o                         
   3   3   9        229.30        241.46        11.53 o                         
   4   3   9        587.98        608.73        17.49 o                         
   5   3   9         71.79         61.96        10.84 o                         
   6   3   9        986.12        984.45        21.25 o                         
   7   3   9        429.04        384.74        12.99 o                         
   8   3   9        196.58        205.53        12.60 o                         
   9   3   9          0.96         -6.14         6.14 o                         
  10   3   9        135.01        130.17        10.88 o                         
  11   3   9        143.34        174.62        13.87 o                         
  12   3   9        108.28        111.69        21.27 o                         
 -14   4   9         40.58         42.27        11.81 o                         
 -13   4   9         81.04         73.76        15.69 o                         
 -12   4   9          0.28          0.86         8.25 o                         
 -11   4   9        390.72        412.60        13.96 o                         
 -10   4   9          1.36          3.71         5.68 o                         
  -9   4   9         84.26         82.10         8.14 o                         
  -8   4   9        139.97        138.32         5.98 o                         
  -7   4   9          1.05         -0.38         3.03 o                         
  -6   4   9        538.96        493.01        10.18 o                         
  -5   4   9        896.09        935.80        14.92 o                         
  -4   4   9         23.48         23.21         3.21 o                         
  -3   4   9          3.80          6.55         2.63 o                         
  -2   4   9        658.97        683.90        10.56 o                         
  -1   4   9         48.00         40.15         2.68 o                         
   0   4   9        157.22        149.79         4.09 o                         
   1   4   9        147.83        109.78         4.75 o                         
   2   4   9         68.62         54.27         3.32 o                         
   3   4   9        339.26        285.74        11.51 o                         
   4   4   9         10.29          8.36         4.59 o                         
   5   4   9         64.78         55.23         6.93 o                         
   6   4   9         23.73         23.81         5.41 o                         
   7   4   9        147.05        138.55         8.52 o                         
   8   4   9         26.64         14.58         5.81 o                         
   9   4   9        308.18        326.97        15.05 o                         
  10   4   9          0.06         -6.33         6.55 o                         
  11   4   9         72.50         79.24        19.15 o                         
  12   4   9         99.20        124.98        22.34 o                         
 -14   5   9         47.28         70.64        12.87 o                         
 -13   5   9          0.15         -7.77         8.69 o                         
 -12   5   9          0.87          0.39         8.17 o                         
 -11   5   9         46.90         45.63         6.61 o                         
 -10   5   9        671.40        693.54        18.26 o                         
  -9   5   9        785.48        775.13        19.14 o                         
  -8   5   9        397.70        415.82        10.69 o                         
  -7   5   9        269.44        261.58         8.05 o                         
  -6   5   9        526.74        522.54        10.65 o                         
  -5   5   9          9.94         10.54         3.04 o                         
  -4   5   9       2016.27       1789.83        24.24 o                         
  -3   5   9        211.84        197.40         6.45 o                         
  -2   5   9          1.79          1.94         2.42 o                         
  -1   5   9       1155.42       1191.76        16.84 o                         
   0   5   9        304.35        267.50         5.61 o                         
   1   5   9         83.76         74.61         4.11 o                         
   2   5   9          3.41          5.61         2.63 o                         
   3   5   9         15.89         10.50         4.52 o                         
   4   5   9        334.70        339.42        12.63 o                         
   5   5   9          0.39         -4.80         9.15 o                         
   6   5   9        128.12        114.79         8.73 o                         
   7   5   9       1021.59        939.70        21.06 o                         
   8   5   9       1269.55       1289.62        26.85 o                         
   9   5   9        170.75        183.45        11.60 o                         
  10   5   9        152.64        162.21        22.34 o                         
  11   5   9          0.72         -3.72        13.83 o                         
  12   5   9          0.66         19.68        16.49 o                         
 -14   6   9         29.94         28.19        17.02 o                         
 -13   6   9         88.71        110.62        21.27 o                         
 -12   6   9        309.15        320.43        19.51 o                         
 -11   6   9        231.87        209.84        15.49 o                         
 -10   6   9         11.46          9.65         5.39 o                         
  -9   6   9         54.87         45.05         6.27 o                         
  -8   6   9        442.73        459.71        12.44 o                         
  -7   6   9        303.84        271.87         8.01 o                         
  -6   6   9          9.36          7.12         3.35 o                         
  -5   6   9         28.23         21.28         3.53 o                         
  -4   6   9        228.40        223.15         6.73 o                         
  -3   6   9       2105.77       2084.44        27.42 o                         
  -2   6   9          1.89          5.84         2.62 o                         
  -1   6   9        240.56        196.39         5.25 o                         
   0   6   9        359.95        361.15         7.35 o                         
   1   6   9       1468.62       1392.62        28.85 o                         
   2   6   9       1289.33       1249.94        23.08 o                         
   3   6   9        324.98        332.34         8.82 o                         
   4   6   9        552.58        547.78        16.38 o                         
   5   6   9         38.94         43.96         6.57 o                         
   6   6   9        787.25        745.53        21.06 o                         
   7   6   9        933.35        942.33        24.81 o                         
   8   6   9       1159.14       1151.07        53.18 o                         
   9   6   9          2.65         11.17        13.83 o                         
  10   6   9          0.37          0.00        12.76 o                         
  11   6   9          6.82          9.04        14.89 o                         
  12   6   9          0.33          4.79        14.89 o                         
 -13   7   9          2.29          7.98        14.36 o                         
 -12   7   9          3.70          3.19        13.30 o                         
 -11   7   9        141.69        135.79        10.61 o                         
 -10   7   9        195.37        196.39        10.02 o                         
  -9   7   9        413.19        409.98        12.11 o                         
  -8   7   9        312.29        311.07         9.61 o                         
  -7   7   9          3.57          2.57         3.57 o                         
  -6   7   9       1628.66       1568.91        22.70 o                         
  -5   7   9       1911.01       1923.84        26.33 o                         
  -4   7   9        808.39        755.63        13.13 o                         
  -3   7   9         25.69         19.33         3.15 o                         
  -2   7   9        281.16        251.95         6.92 o                         
  -1   7   9         55.48         66.36         4.28 o                         
   0   7   9         36.69         30.48         3.27 o                         
   1   7   9       1369.40       1284.14        24.14 o                         
   2   7   9        206.35        204.05         7.99 o                         
   3   7   9       1056.58       1003.78        28.86 o                         
   4   7   9        551.73        541.48        16.33 o                         
   5   7   9        466.10        447.32        15.48 o                         
   6   7   9          1.35         -3.84         5.54 o                         
   7   7   9         97.50        101.73        12.39 o                         
   8   7   9          4.73         -1.06        12.23 o                         
   9   7   9        370.48        372.82        30.85 o                         
  10   7   9         94.02         77.65        18.61 o                         
  11   7   9         25.80          9.57        14.89 o                         
 -13   8   9         20.54          2.13        14.89 o                         
 -12   8   9         38.86         47.87        17.02 o                         
 -11   8   9         39.16         25.53        14.89 o                         
 -10   8   9        593.94        568.66        17.89 o                         
  -9   8   9          0.94         -2.08         4.48 o                         
  -8   8   9          5.28          4.37         4.10 o                         
  -7   8   9         31.54         30.81         4.29 o                         
  -6   8   9        318.40        295.26         8.42 o                         
  -5   8   9        185.85        182.50         7.05 o                         
  -4   8   9        135.01        140.75         5.71 o                         
  -3   8   9        126.01        125.50         5.26 o                         
  -2   8   9         11.28         10.69         3.24 o                         
  -1   8   9        735.74        694.93        13.03 o                         
   0   8   9          9.68         11.20         3.09 o                         
   1   8   9       1330.57       1331.15        24.99 o                         
   2   8   9        713.22        650.74        13.83 o                         
   3   8   9        284.57        294.81         9.82 o                         
   4   8   9         30.38         24.01         3.94 o                         
   5   8   9        715.35        748.66        44.67 o                         
   6   8   9         34.90         29.64        10.64 o                         
   7   8   9          0.57        -11.97        11.97 o                         
   8   8   9         12.20          3.72        12.23 o                         
   9   8   9          5.95         -1.60        12.76 o                         
  10   8   9         22.13         34.04        15.96 o                         
  11   8   9         12.28         -4.25        14.89 o                         
 -13   9   9          3.48          5.85        15.42 o                         
 -12   9   9          8.94         12.23        14.36 o                         
 -11   9   9         11.64         -8.51        11.70 o                         
 -10   9   9          3.04         10.54         8.63 o                         
  -9   9   9          5.14          5.01         5.76 o                         
  -8   9   9        635.58        625.14        14.00 o                         
  -7   9   9         86.00         91.08         6.05 o                         
  -6   9   9         46.90         44.43         5.97 o                         
  -5   9   9        239.80        240.50         7.63 o                         
  -4   9   9         83.88        109.64         5.65 o                         
  -3   9   9       1278.42       1326.60        21.23 o                         
  -2   9   9        456.92        424.70        10.03 o                         
  -1   9   9        768.66        734.73        13.75 o                         
   0   9   9         12.50         11.91         3.56 o                         
   1   9   9         48.02         56.60         4.76 o                         
   2   9   9         22.47         18.10         4.02 o                         
   3   9   9          7.10          7.44         4.04 o                         
   4   9   9        390.64        344.81        12.32 o                         
   5   9   9         20.72         28.79         9.31 o                         
   6   9   9        284.45        289.12        25.26 o                         
   7   9   9         18.89         22.60         9.78 o                         
   8   9   9         73.91         61.69        16.49 o                         
   9   9   9         80.94         76.59        18.61 o                         
  10   9   9          6.00         39.36        17.02 o                         
  11   9   9         67.33         77.65        20.74 o                         
 -12  10   9         81.09         80.84        19.68 o                         
 -11  10   9          0.14         -7.45        12.23 o                         
 -10  10   9         60.23         72.06        16.49 o                         
  -9  10   9          8.70         -5.29         5.29 o                         
  -8  10   9         14.75         26.58         5.48 o                         
  -7  10   9          0.08          0.01         4.04 o                         
  -6  10   9       1149.45       1100.59        18.10 o                         
  -5  10   9         76.56         73.73         5.10 o                         
  -4  10   9        274.16        288.82         8.82 o                         
  -3  10   9        241.99        228.36         7.87 o                         
  -2  10   9        264.47        254.75         8.03 o                         
  -1  10   9        714.70        734.92        13.86 o                         
   0  10   9       1551.34       1536.17        25.15 o                         
   1  10   9         23.87         25.65         2.55 o                         
   2  10   9        972.63        997.70        23.95 o                         
   3  10   9        200.60        212.42         9.24 o                         
   4  10   9       1198.58       1210.50        28.08 o                         
   5  10   9        303.68        290.23        19.22 o                         
   6  10   9        929.34        921.32        31.59 o                         
   7  10   9          1.14         13.03         9.03 o                         
   8  10   9          8.08          5.85         9.40 o                         
   9  10   9          8.40          3.72        14.36 o                         
  10  10   9          0.02          2.13        14.89 o                         
 -12  11   9        175.99        234.54        27.66 o                         
 -11  11   9          5.86          1.60        12.76 o                         
 -10  11   9        108.23        121.79        19.68 o                         
  -9  11   9         38.47         39.16         8.45 o                         
  -8  11   9         68.57         58.63         6.57 o                         
  -7  11   9       1384.68       1362.59        25.90 o                         
  -6  11   9         69.28         47.99         5.99 o                         
  -5  11   9        218.74        229.20         8.41 o                         
  -4  11   9          0.38          2.72         3.78 o                         
  -3  11   9        122.70        123.34         6.65 o                         
  -2  11   9         57.60         50.41         4.96 o                         
  -1  11   9        222.16        226.33         7.96 o                         
   0  11   9        104.49        104.69         6.64 o                         
   1  11   9         24.06         18.31         4.53 o                         
   2  11   9        305.15        284.22        11.09 o                         
   3  11   9         85.85         79.91         6.70 o                         
   4  11   9          1.30         -0.81         4.71 o                         
   5  11   9         72.96         78.25         6.96 o                         
   6  11   9        140.37        155.88        14.48 o                         
   7  11   9        389.50        379.35        21.44 o                         
   8  11   9         72.63         85.51        12.97 o                         
   9  11   9          1.29         -0.53        13.83 o                         
  10  11   9        120.47         98.39        21.81 o                         
 -11  12   9         10.81         22.34        15.96 o                         
 -10  12   9         25.33         48.93        16.49 o                         
  -9  12   9         52.68         39.65         8.78 o                         
  -8  12   9          9.41          7.20         5.41 o                         
  -7  12   9         83.11         78.81         7.08 o                         
  -6  12   9         94.21         73.42         7.68 o                         
  -5  12   9          1.30         -4.33         4.33 o                         
  -4  12   9        104.23         79.80         6.77 o                         
  -3  12   9         72.60         69.72         5.39 o                         
  -2  12   9          9.92          5.49         3.87 o                         
  -1  12   9         45.66         33.72         5.15 o                         
   0  12   9          5.22         -2.62         3.90 o                         
   1  12   9         38.12         44.06         4.69 o                         
   2  12   9         30.86         31.81         5.81 o                         
   3  12   9        583.05        573.24        16.04 o                         
   4  12   9        648.96        631.91        16.81 o                         
   5  12   9        250.66        233.81        12.08 o                         
   6  12   9         17.68         33.07         5.11 o                         
   7  12   9         26.33         19.68        10.15 o                         
   8  12   9          0.84         -2.22         9.58 o                         
   9  12   9         91.32        107.44        14.85 o                         
 -11  13   9        167.87        175.51        24.46 o                         
 -10  13   9         97.54        117.01        20.21 o                         
  -9  13   9        437.04        454.07        23.66 o                         
  -8  13   9         37.16         30.29         7.13 o                         
  -7  13   9        226.16        217.98        11.07 o                         
  -6  13   9          2.68          4.55         5.66 o                         
  -5  13   9         81.14         71.02         5.99 o                         
  -4  13   9        109.89        105.00         7.18 o                         
  -3  13   9         48.56         63.09         6.12 o                         
  -2  13   9        152.02        159.01         8.51 o                         
  -1  13   9         53.30         48.87         5.89 o                         
   0  13   9         56.03         60.13         6.99 o                         
   1  13   9          0.47         -0.60         3.63 o                         
   2  13   9         50.87         65.77         6.88 o                         
   3  13   9         25.43         22.39         5.78 o                         
   4  13   9          4.03         -2.99         5.08 o                         
   5  13   9        460.37        521.33        15.53 o                         
   6  13   9         73.29         73.30         7.79 o                         
   7  13   9        441.39        432.66        23.32 o                         
   8  13   9          3.25         -6.38         9.78 o                         
   9  13   9        325.80        337.72        22.56 o                         
 -10  14   9         21.62         19.40        11.36 o                         
  -9  14   9         30.21         32.68        11.36 o                         
  -8  14   9        191.48        212.05        11.87 o                         
  -7  14   9          1.48         -6.49         7.80 o                         
  -6  14   9         44.80         28.69         6.76 o                         
  -5  14   9         58.49         51.01         6.48 o                         
  -4  14   9         20.28         23.92         6.43 o                         
  -3  14   9         76.63         62.81         7.28 o                         
  -2  14   9        803.40        831.12        21.06 o                         
  -1  14   9          1.87         -1.37         4.90 o                         
   0  14   9        620.11        669.55        22.72 o                         
   1  14   9         18.66         18.02         5.53 o                         
   2  14   9        263.96        282.17        11.88 o                         
   3  14   9          2.15          1.14         5.50 o                         
   4  14   9        248.68        253.86        14.01 o                         
   5  14   9        223.71        228.14        13.60 o                         
   6  14   9         40.62         23.77        18.88 o                         
   7  14   9        128.82        136.65        15.04 o                         
   8  14   9         46.21         43.02        12.59 o                         
  -9  15   9         24.74         24.90        11.81 o                         
  -8  15   9         44.60         59.86        12.18 o                         
  -7  15   9        202.78        195.95        16.43 o                         
  -6  15   9         51.74         49.56         8.72 o                         
  -5  15   9        726.46        780.30        24.83 o                         
  -4  15   9          3.82          5.82         5.37 o                         
  -3  15   9        306.92        309.54        11.58 o                         
  -2  15   9         94.20        100.79         8.22 o                         
  -1  15   9         52.55         44.95         7.63 o                         
   0  15   9         22.53         20.10         6.35 o                         
   1  15   9        285.99        321.45        11.16 o                         
   2  15   9        162.36        176.09        11.05 o                         
   3  15   9        123.94        117.29        10.61 o                         
   4  15   9         12.96          6.28         7.32 o                         
   5  15   9         14.25         17.35         7.64 o                         
   6  15   9         37.46         37.97        11.70 o                         
   7  15   9          5.44         -2.12         8.40 o                         
  -9  16   9         61.21         66.71        13.15 o                         
  -8  16   9          8.09         -0.57        10.07 o                         
  -7  16   9          1.89         10.64        15.96 o                         
  -6  16   9         99.36         98.92        20.21 o                         
  -5  16   9         17.35          7.45        14.89 o                         
  -4  16   9         65.96         63.58        14.60 o                         
  -3  16   9         63.20         40.90         7.51 o                         
  -2  16   9        179.39        197.76        18.78 o                         
  -1  16   9        152.84        138.37        11.67 o                         
   0  16   9        183.86        191.28        13.12 o                         
   1  16   9         67.84         73.29         7.41 o                         
   2  16   9        763.12        891.37        33.58 o                         
   3  16   9          7.71         10.38         6.22 o                         
   4  16   9        193.58        228.09        12.07 o                         
   5  16   9          0.23         -1.01         6.55 o                         
   6  16   9         44.76         50.54         8.56 o                         
  -7  17   9         19.22         44.14        20.21 o                         
  -6  17   9         14.62          1.60        16.49 o                         
  -5  17   9        344.97        349.95        31.91 o                         
  -4  17   9         25.42         18.01        11.70 o                         
  -3  17   9        390.61        436.29        16.32 o                         
  -2  17   9         56.57         47.87        10.03 o                         
  -1  17   9         59.66         36.75        11.64 o                         
   0  17   9         15.49         11.87        10.98 o                         
   1  17   9          2.06          1.62        18.35 o                         
   2  17   9         15.36          8.35        10.83 o                         
   3  17   9          5.75         -8.25         9.20 o                         
   4  17   9         48.68         50.02         9.06 o                         
   5  17   9         54.82         45.53         9.89 o                         
  -6  18   9          3.12        -13.83        16.49 o                         
  -5  18   9         51.14         42.02        20.74 o                         
  -4  18   9          2.37          5.47        10.21 o                         
  -3  18   9        192.68        245.36        19.08 o                         
  -2  18   9         78.11         46.56        12.14 o                         
  -1  18   9          6.03         -8.91         9.45 o                         
   0  18   9        357.30        372.99        25.26 o                         
   1  18   9        133.49        101.74        14.82 o                         
   2  18   9        287.69        324.31        31.38 o                         
   3  18   9         44.24         58.76        13.25 o                         
   4  18   9          1.07         -7.31        10.51 o                         
  -4  19   9         33.28         39.36        20.21 o                         
  -3  19   9         75.74         86.33        14.68 o                         
  -2  19   9          0.14         -4.74        10.21 o                         
  -1  19   9        179.40        150.34        16.96 o                         
   0  19   9          8.83         -6.82        10.73 o                         
   1  19   9         19.69         22.23        11.50 o                         
   2  19   9          1.32         -5.51        10.21 o                         
 -14   0  10          0.65          8.51        14.89 o                         
 -12   0  10        126.08        134.02        19.68 o                         
 -10   0  10        849.16        897.19        30.65 o                         
  -8   0  10         65.26         79.05         9.78 o                         
  -6   0  10         13.69          6.25         5.55 o                         
  -4   0  10       1824.78       1779.69        46.35 o                         
  -2   0  10          4.44          4.23         3.52 o                         
   0   0  10       1596.12       1582.84        27.48 o                         
   2   0  10        304.39        372.29        23.93 o                         
   4   0  10       1720.89       1804.42        45.88 o                         
   6   0  10         21.61         13.41         7.70 o                         
   8   0  10          5.29          6.21         7.70 o                         
  10   0  10         54.15         73.59        16.49 o                         
  12   0  10         46.75         68.33        14.10 o                         
 -14   1  10        159.11        192.78        17.63 o                         
 -13   1  10        129.92        143.24        19.68 o                         
 -12   1  10         36.53         50.02        10.71 o                         
 -11   1  10        237.04        237.43        11.26 o                         
 -10   1  10         51.37         51.46         6.82 o                         
  -9   1  10        230.45        223.59        14.05 o                         
  -8   1  10        315.44        284.56        10.35 o                         
  -7   1  10         19.89         20.13         4.11 o                         
  -6   1  10         67.26         49.33         4.53 o                         
  -5   1  10        675.71        651.82        12.91 o                         
  -4   1  10        925.11        929.83        16.10 o                         
  -3   1  10       2421.37       2329.36        32.50 o                         
  -2   1  10          0.21         -0.50         2.43 o                         
  -1   1  10       2420.77       2441.31        29.19 o                         
   0   1  10        510.78        509.96         8.70 o                         
   1   1  10       2715.54       2758.38        70.15 o                         
   2   1  10       3088.62       3072.49        69.38 o                         
   3   1  10       4660.56       4613.91       100.03 o                         
   4   1  10        684.76        706.90        27.94 o                         
   5   1  10        237.74        217.49         9.67 o                         
   6   1  10         70.47         68.13         6.78 o                         
   7   1  10         76.89         83.58         7.38 o                         
   8   1  10          3.24          4.88         5.51 o                         
   9   1  10          9.49         -2.18         6.66 o                         
  10   1  10         32.29         29.26         7.50 o                         
  11   1  10        129.43        129.17        10.43 o                         
  12   1  10          0.08          1.93         7.64 o                         
 -14   2  10        161.82        159.15        23.67 o                         
 -13   2  10         24.89         24.59        10.71 o                         
 -12   2  10        163.04        176.45        15.42 o                         
 -11   2  10         22.93          7.40         5.67 o                         
 -10   2  10        183.63        154.23         9.23 o                         
  -9   2  10         22.20         12.01         4.79 o                         
  -8   2  10       1861.99       1859.42        28.93 o                         
  -7   2  10        682.07        629.17        13.42 o                         
  -6   2  10       1990.01       2047.34        30.23 o                         
  -5   2  10       1300.28       1257.62        20.41 o                         
  -4   2  10        789.63        772.99        14.17 o                         
  -3   2  10        202.55        213.19         7.65 o                         
  -2   2  10          0.65         -2.58         2.58 o                         
  -1   2  10        357.83        344.40         7.34 o                         
   0   2  10        458.56        478.26         8.39 o                         
   1   2  10        200.25        199.48        10.90 o                         
   2   2  10         37.00         40.22         7.33 o                         
   3   2  10        348.67        398.26        49.20 o                         
   4   2  10        198.86        209.00        16.04 o                         
   5   2  10          0.29         -1.62         4.44 o                         
   6   2  10        901.50        837.09        19.59 o                         
   7   2  10        123.81        119.95         8.30 o                         
   8   2  10        518.45        592.94        23.16 o                         
   9   2  10         48.37         51.47         9.60 o                         
  10   2  10        399.72        436.60        15.77 o                         
  11   2  10         28.87         38.55         8.01 o                         
 -14   3  10         22.97         19.43        17.82 o                         
 -13   3  10         50.91         41.90        11.66 o                         
 -12   3  10        111.98        105.31        13.69 o                         
 -11   3  10         32.42         37.26         6.59 o                         
 -10   3  10          1.17         -1.65         5.05 o                         
  -9   3  10         46.28         35.57         5.46 o                         
  -8   3  10         23.48         19.16         4.73 o                         
  -7   3  10        285.01        305.47         9.36 o                         
  -6   3  10        383.45        343.31        10.46 o                         
  -5   3  10        158.68        140.27         6.05 o                         
  -4   3  10        404.28        413.16        12.01 o                         
  -3   3  10       1351.21       1269.76        19.92 o                         
  -2   3  10        108.62         95.46         4.52 o                         
  -1   3  10       1179.41       1172.89        16.78 o                         
   0   3  10          0.31          0.54         1.89 o                         
   1   3  10       2547.72       2478.23        40.28 o                         
   2   3  10        220.76        217.10        12.56 o                         
   3   3  10        102.58        104.93         7.83 o                         
   4   3  10         62.14         59.81         7.05 o                         
   5   3  10        276.86        253.97        12.35 o                         
   6   3  10         41.58         29.03         6.29 o                         
   7   3  10          2.40          4.05         5.22 o                         
   8   3  10         25.48         34.05         6.61 o                         
   9   3  10         74.74         67.98         8.01 o                         
  10   3  10        368.47        380.50        22.26 o                         
  11   3  10          0.17         -5.05         6.63 o                         
 -14   4  10          0.20          4.20         9.76 o                         
 -13   4  10         57.67         61.25        12.22 o                         
 -12   4  10        112.15        121.65        14.07 o                         
 -11   4  10         45.73         42.29         6.81 o                         
 -10   4  10        551.02        569.77        21.52 o                         
  -9   4  10        111.37        105.97         7.12 o                         
  -8   4  10       1478.86       1414.06        23.55 o                         
  -7   4  10        331.07        355.51        10.15 o                         
  -6   4  10       2306.31       2198.82        32.24 o                         
  -5   4  10        666.55        638.98        12.95 o                         
  -4   4  10         17.85         15.63         3.44 o                         
  -3   4  10        416.50        395.13         9.32 o                         
  -2   4  10        213.91        189.31         7.89 o                         
  -1   4  10         23.55         20.62         2.95 o                         
   0   4  10         46.75         50.63         3.33 o                         
   1   4  10         52.08         56.88         4.28 o                         
   2   4  10        352.31        332.20        12.59 o                         
   3   4  10         40.31         51.11         6.32 o                         
   4   4  10         32.55         34.41         6.13 o                         
   5   4  10          1.28          2.89         5.47 o                         
   6   4  10        101.40         94.40         8.78 o                         
   7   4  10        127.97        128.63         8.54 o                         
   8   4  10        690.22        694.48        18.64 o                         
   9   4  10         80.09         92.00        10.52 o                         
  10   4  10        159.11        177.05        14.97 o                         
  11   4  10          1.26         -9.23         9.76 o                         
 -13   5  10        253.98        275.64        19.46 o                         
 -12   5  10         23.92         17.37         9.45 o                         
 -11   5  10         33.50         33.49         8.77 o                         
 -10   5  10          0.57         -4.25         5.16 o                         
  -9   5  10        110.53        105.23         7.21 o                         
  -8   5  10         30.06         23.57         4.38 o                         
  -7   5  10          2.31         11.22         3.95 o                         
  -6   5  10       1073.60        987.09        16.35 o                         
  -5   5  10       1574.22       1543.05        22.26 o                         
  -4   5  10         52.19         46.77         3.91 o                         
  -3   5  10         62.04         59.05         6.33 o                         
  -2   5  10        112.08        103.72         5.38 o                         
  -1   5  10       1570.36       1502.12        24.47 o                         
   0   5  10        604.03        624.18        11.84 o                         
   1   5  10       1137.64       1085.93        24.01 o                         
   2   5  10        260.80        237.21         7.32 o                         
   3   5  10         50.89         66.53         6.93 o
[truncated: 161,517 more chars]
