# Supplementary material for: Crystal structures of two substituted thia­zolidine derivatives
Source: Acta Crystallogr E Crystallogr Commun. 2016 Jul 19;72(Pt 8):1126–9. doi: 10.1107/S2056989016011336 (PMC4971855; doi:10.1107/S2056989016011336)
Supplement: Supplementary file 3 [file e-72-01126-IIsup3.hkl]

data_II                                                                         
_shelx_title ' RAO_MP22 in P-1'                                                 
_shelx_refln_list_code          4                                               
_shelx_F_calc_maximum      142.57                                               
_exptl_crystal_F_000       560.00                                               
_reflns_d_resolution_high  0.7985                                               
                                                                                
loop_                                                                           
 _space_group_symop_operation_xyz                                               
 'x, y, z'                                                                      
 '-x, -y, -z'                                                                   
                                                                                
_cell_length_a    11.1123                                                       
_cell_length_b    11.6373                                                       
_cell_length_c    12.4095                                                       
_cell_angle_alpha 117.812                                                       
_cell_angle_beta  110.812                                                       
_cell_angle_gamma  95.468                                                       
                                                                                
_shelx_F_squared_multiplier     1.000                                           
                                                                                
loop_                                                                           
 _refln_index_h                                                                 
 _refln_index_k                                                                 
 _refln_index_l                                                                 
 _refln_F_squared_calc                                                          
 _refln_F_squared_meas                                                          
 _refln_F_squared_sigma                                                         
 _refln_observed_status                                                         
   1   0   0       1943.28       1918.93        15.06 o                         
   2   0   0        311.09        317.81         3.39 o                         
   3   0   0       2680.26       2486.18        22.44 o                         
   4   0   0         99.38         97.60         1.57 o                         
   5   0   0        151.41        216.23         3.12 o                         
   6   0   0        869.61        922.29        11.29 o                         
   7   0   0         16.51         18.39         0.84 o                         
   8   0   0        561.33        560.13         5.74 o                         
   9   0   0         57.96         51.60         1.84 o                         
  10   0   0         17.69         18.15         1.43 o                         
  11   0   0        129.42        120.16         6.80 o                         
  12   0   0         13.63         15.94         3.50 o                         
 -12   1   0          0.63          3.31         2.33 o                         
 -11   1   0          5.15          4.54         1.26 o                         
 -10   1   0          3.80          3.39         0.91 o                         
  -9   1   0         15.34         13.71         1.09 o                         
  -8   1   0        243.28        227.80         3.82 o                         
  -7   1   0         22.23         16.35         0.96 o                         
  -6   1   0        516.62        549.96         6.04 o                         
  -5   1   0        302.67        286.84         3.47 o                         
  -4   1   0        265.17        273.87         3.16 o                         
  -3   1   0        628.09        600.00         4.97 o                         
  -2   1   0       1296.65       1324.99        10.35 o                         
  -1   1   0       6340.49       5865.02        41.14 o                         
   0   1   0       4751.10       4435.44        43.01 o                         
   1   1   0       1088.52       1051.16        14.70 o                         
   2   1   0         45.66         37.86         1.73 o                         
   3   1   0        874.24        808.81         7.59 o                         
   4   1   0       4024.21       4252.78        37.40 o                         
   5   1   0        810.35        849.86         8.31 o                         
   6   1   0         32.27         25.66         0.88 o                         
   7   1   0          0.13         -0.30         0.61 o                         
   8   1   0         68.36         64.54         1.63 o                         
   9   1   0        175.76        169.81         2.73 o                         
  10   1   0         25.01         20.96         1.41 o                         
  11   1   0          6.59          6.86         0.97 o                         
 -12   2   0          8.85          7.31         1.65 o                         
 -11   2   0         41.17         45.70         2.18 o                         
 -10   2   0          1.68          1.71         0.80 o                         
  -9   2   0          1.03          0.53         0.40 o                         
  -8   2   0        568.93        557.08         5.67 o                         
  -7   2   0        180.85        181.45         2.34 o                         
  -6   2   0        101.27        105.08         1.49 o                         
  -5   2   0        341.49        343.98         3.32 o                         
  -4   2   0        133.28        129.62         1.40 o                         
  -3   2   0       1200.16       1190.11         8.84 o                         
  -2   2   0        559.84        544.93         4.97 o                         
  -1   2   0       2423.11       2373.13        16.37 o                         
   0   2   0       1691.37       1737.60        14.08 o                         
   1   2   0       2045.01       2034.33        17.86 o                         
   2   2   0          0.04          0.64         0.21 o                         
   3   2   0         49.40         47.88         0.94 o                         
   4   2   0        310.09        370.55         4.41 o                         
   5   2   0         42.98         42.13         1.15 o                         
   6   2   0         93.38         91.95         1.87 o                         
   7   2   0        102.39         99.58         2.07 o                         
   8   2   0        251.44        244.07         4.15 o                         
   9   2   0         98.44        108.56         5.57 o                         
  10   2   0         75.15         81.44         3.00 o                         
  11   2   0          0.36         -0.32         0.87 o                         
 -12   3   0          2.87         -0.29         1.19 o                         
 -11   3   0        159.90        153.57         6.74 o                         
 -10   3   0         57.44         66.90         1.64 o                         
  -9   3   0         74.99         72.05         2.29 o                         
  -8   3   0        310.77        308.75         3.61 o                         
  -7   3   0        356.71        331.51         3.67 o                         
  -6   3   0         87.17        111.75         1.62 o                         
  -5   3   0       1113.71       1178.85         9.01 o                         
  -4   3   0       1029.86       1016.22         7.77 o                         
  -3   3   0        378.59        375.09         3.80 o                         
  -2   3   0        239.25        237.35         2.14 o                         
  -1   3   0        517.57        495.57         4.17 o                         
   0   3   0        915.98        882.01         8.06 o                         
   1   3   0        298.32        301.83         3.15 o                         
   2   3   0        160.87        152.65         1.91 o                         
   3   3   0       1275.15       1425.54        13.36 o                         
   4   3   0        112.40        121.60         2.06 o                         
   5   3   0         54.07         63.30         1.52 o                         
   6   3   0         28.67         33.22         1.20 o                         
   7   3   0         67.33         69.31         2.07 o                         
   8   3   0         66.85         56.04         2.30 o                         
   9   3   0          0.11         -0.06         0.73 o                         
  10   3   0         15.69         16.74         1.70 o                         
  11   3   0         33.15         37.07         2.72 o                         
 -13   4   0          3.19          5.01         2.19 o                         
 -12   4   0          0.44          0.63         1.89 o                         
 -11   4   0        304.37        317.75         7.21 o                         
 -10   4   0        163.06        161.98         4.01 o                         
  -9   4   0         24.43         23.96         2.47 o                         
  -8   4   0          0.02          0.32         0.45 o                         
  -7   4   0         20.44         20.40         1.10 o                         
  -6   4   0        442.20        482.31         6.17 o                         
  -5   4   0        848.29        856.60         7.66 o                         
  -4   4   0        362.76        397.03         5.83 o                         
  -3   4   0        155.03        154.01         2.07 o                         
  -2   4   0         68.67         87.98         1.41 o                         
  -1   4   0        360.98        388.04         3.79 o                         
   0   4   0       1505.16       1541.96        15.17 o                         
   1   4   0          0.77          2.94         0.35 o                         
   2   4   0        308.47        346.74         3.75 o                         
   3   4   0        362.88        381.99         5.04 o                         
   4   4   0          4.06          6.03         0.86 o                         
   5   4   0          5.55          7.80         0.70 o                         
   6   4   0          6.02          6.29         0.93 o                         
   7   4   0        306.00        299.93         5.92 o                         
   8   4   0         11.49         11.82         1.41 o                         
   9   4   0          1.01          0.81         0.88 o                         
  10   4   0         15.05         16.52         3.69 o                         
 -12   5   0          2.93          5.06         1.57 o                         
 -11   5   0         18.59         22.31         3.13 o                         
 -10   5   0         94.54        100.49         3.20 o                         
  -9   5   0        105.79        115.78         3.18 o                         
  -8   5   0        106.92        116.27         3.08 o                         
  -7   5   0        406.70        411.45         6.53 o                         
  -6   5   0          0.58          3.26         0.60 o                         
  -5   5   0        267.61        258.74         4.54 o                         
  -4   5   0          0.68          1.63         0.39 o                         
  -3   5   0        289.82        285.16         3.12 o                         
  -2   5   0         99.75        138.51         1.98 o                         
  -1   5   0       1852.89       2056.05        19.39 o                         
   0   5   0        702.93        766.30         8.14 o                         
   1   5   0        177.65        185.84         2.84 o                         
   2   5   0         24.13         26.04         0.84 o                         
   3   5   0        288.13        291.29         3.86 o                         
   4   5   0        129.17        116.59         4.41 o                         
   5   5   0        140.92        144.36         3.17 o                         
   6   5   0        237.65        244.00         6.10 o                         
   7   5   0         11.84          6.43         1.13 o                         
   8   5   0         41.76         43.04         3.69 o                         
   9   5   0         15.38         13.16         1.80 o                         
 -12   6   0          2.84          3.26         1.51 o                         
 -11   6   0        127.27        126.92         4.41 o                         
 -10   6   0          5.88          5.39         1.16 o                         
  -9   6   0         24.02         24.74         1.69 o                         
  -8   6   0        410.21        385.16         6.55 o                         
  -7   6   0        356.09        345.37         5.89 o                         
  -6   6   0        685.95        663.83         9.27 o                         
  -5   6   0        374.18        364.22         5.21 o                         
  -4   6   0        113.89        121.67         2.42 o                         
  -3   6   0         40.98         32.89         1.17 o                         
  -2   6   0        396.14        386.94         4.53 o                         
  -1   6   0         96.36        105.32         1.90 o                         
   0   6   0        800.08        814.36         8.84 o                         
   1   6   0        198.54        170.47         2.74 o                         
   2   6   0         37.20         38.42         1.23 o                         
   3   6   0         23.11         27.79         1.43 o                         
   4   6   0        585.11        583.37         8.22 o                         
   5   6   0        198.20        207.45         4.86 o                         
   6   6   0        122.55        112.56         3.55 o                         
   7   6   0          0.84         -0.27         0.97 o                         
   8   6   0         37.35         41.05         5.74 o                         
 -12   7   0         77.23         86.33         3.89 o                         
 -11   7   0          1.03         -0.62         1.14 o                         
 -10   7   0          3.13          3.25         1.04 o                         
  -9   7   0        100.91         96.60         3.59 o                         
  -8   7   0          5.21          2.96         0.94 o                         
  -7   7   0        181.68        180.31         4.01 o                         
  -6   7   0        620.41        583.41         8.68 o                         
  -5   7   0          1.32          1.02         0.75 o                         
  -4   7   0          0.03         -0.28         0.59 o                         
  -3   7   0        132.96        130.22         2.23 o                         
  -2   7   0         76.75         81.52         1.75 o                         
  -1   7   0          0.23          1.77         0.54 o                         
   0   7   0        101.09        109.71         3.34 o                         
   1   7   0        202.21        196.67         3.50 o                         
   2   7   0        120.63        114.55         2.79 o                         
   3   7   0          1.91          2.06         0.80 o                         
   4   7   0          1.17         -0.50         0.69 o                         
   5   7   0        257.07        266.81         7.11 o                         
   6   7   0         12.65         13.92         2.01 o                         
   7   7   0          1.96          1.21         1.29 o                         
   8   7   0          1.08          0.00         1.56 o                         
 -12   8   0          7.09          8.17         3.31 o                         
 -11   8   0        116.54        133.00         5.70 o                         
 -10   8   0         47.20         47.33         2.80 o                         
  -9   8   0          0.04          0.43         1.00 o                         
  -8   8   0        331.93        325.60         7.09 o                         
  -7   8   0          0.27          0.13         0.93 o                         
  -6   8   0        158.08        158.98         5.02 o                         
  -5   8   0        784.66        762.44        10.83 o                         
  -4   8   0        148.22        134.08         3.32 o                         
  -3   8   0        443.35        448.19         5.97 o                         
  -2   8   0        451.21        439.02         5.41 o                         
  -1   8   0         67.89         77.10         1.97 o                         
   0   8   0         77.41         75.20         2.90 o                         
   1   8   0          3.85          2.68         0.96 o                         
   2   8   0        217.54        221.78         4.98 o                         
   3   8   0        215.10        214.27         6.18 o                         
   4   8   0          0.03         -1.27         1.36 o                         
   5   8   0          4.86          4.21         1.44 o                         
   6   8   0         34.06         33.82         2.90 o                         
   7   8   0         15.07         13.17         2.19 o                         
 -11   9   0          5.65          7.14         2.13 o                         
 -10   9   0         58.07         66.67         3.92 o                         
  -9   9   0         16.01         17.80         2.73 o                         
  -8   9   0         79.22         82.83         3.36 o                         
  -7   9   0         94.83         97.07         3.12 o                         
  -6   9   0         64.74         64.69         2.54 o                         
  -5   9   0          2.43          3.42         0.99 o                         
  -4   9   0         23.27         31.55         1.85 o                         
  -3   9   0         49.44         43.90         2.05 o                         
  -2   9   0        288.87        274.20         5.21 o                         
  -1   9   0        133.30        124.27         2.91 o                         
   0   9   0        165.74        156.02         3.39 o                         
   1   9   0        502.04        535.87        17.97 o                         
   2   9   0         51.06         54.18         2.62 o                         
   3   9   0          3.98          3.92         1.49 o                         
   4   9   0         11.10          8.76         1.82 o                         
   5   9   0          2.11          0.37         1.26 o                         
 -10  10   0          5.92          4.88         1.99 o                         
  -9  10   0         20.52         17.23         2.54 o                         
  -8  10   0          9.71         14.96         2.34 o                         
  -7  10   0        138.88        135.90         3.90 o                         
  -6  10   0        103.40        108.78         5.39 o                         
  -5  10   0          2.64          1.87         1.23 o                         
  -4  10   0          0.00          0.52         0.89 o                         
  -3  10   0          5.40          7.10         1.25 o                         
  -2  10   0         13.29          9.70         1.64 o                         
  -1  10   0          0.65          0.42         1.13 o                         
   0  10   0         43.00         37.50         2.02 o                         
   1  10   0         80.17         92.33         3.05 o                         
   2  10   0          5.76          5.54         1.65 o                         
   3  10   0          0.47          1.15         1.44 o                         
   4  10   0          2.44          7.14         1.87 o                         
  -9  11   0         18.80         11.46         4.08 o                         
  -8  11   0         15.60         21.73         2.74 o                         
  -7  11   0        128.44        133.43         4.55 o                         
  -6  11   0         17.18         12.35         1.89 o                         
  -5  11   0         13.72         13.94         1.79 o                         
  -4  11   0         21.04         25.37         4.76 o                         
  -3  11   0          1.48          3.03         1.58 o                         
  -2  11   0         10.46          8.94         2.05 o                         
  -1  11   0         72.91         76.21         4.29 o                         
   0  11   0          1.31          2.53         2.72 o                         
   1  11   0         75.52         85.72         4.71 o                         
   2  11   0         24.78         23.93         2.44 o                         
  -8  12   0         28.76         36.32         3.37 o                         
  -7  12   0          5.93          7.61         1.79 o                         
  -6  12   0         11.26         13.35         2.82 o                         
  -5  12   0         24.57         30.06         3.23 o                         
  -4  12   0          7.53          7.61         2.43 o                         
  -3  12   0         10.20         10.45         2.43 o                         
  -2  12   0        101.47        122.72         5.69 o                         
  -1  12   0         23.31         21.00         4.47 o                         
   0  12   0         27.48         28.58         5.06 o                         
   2 -13   1          5.32          3.50         3.11 o                         
   3 -13   1          4.50          3.40         1.91 o                         
   4 -13   1          2.03          0.78         2.53 o                         
   5 -13   1         28.07         23.45         3.07 o                         
   6 -13   1         18.63         13.61         4.08 o                         
  -2 -12   1         20.85         20.22         4.86 o                         
  -1 -12   1         63.12         68.63         6.80 o                         
   0 -12   1         12.58          9.53         3.89 o                         
   1 -12   1         53.50         52.23         3.76 o                         
   2 -12   1          3.51          2.57         1.82 o                         
   3 -12   1         30.87         31.81         3.15 o                         
   4 -12   1        114.98        115.29         5.43 o                         
   5 -12   1          0.04          1.18         1.30 o                         
   6 -12   1        163.82        165.31         6.25 o                         
   7 -12   1          2.40          5.64         2.92 o                         
   8 -12   1          4.04          9.44         3.31 o                         
  -3 -11   1         16.06         17.64         2.61 o                         
  -2 -11   1         20.96         24.31         4.18 o                         
  -1 -11   1         24.29         26.10         2.27 o                         
   0 -11   1         58.29         57.78         3.73 o                         
   1 -11   1         34.25         39.31         3.21 o                         
   2 -11   1         91.15         93.39         4.53 o                         
   3 -11   1          0.84          2.12         1.38 o                         
   4 -11   1        115.47        122.36         4.06 o                         
   5 -11   1         80.60         81.45         3.40 o                         
   6 -11   1         77.76         81.57         4.57 o                         
   7 -11   1          0.04          1.56         1.65 o                         
   8 -11   1         72.60         73.09         4.19 o                         
   9 -11   1          6.76         10.58         4.08 o                         
  10 -11   1        144.59        163.71         9.33 o                         
  -5 -10   1         13.52         18.07         3.21 o                         
  -4 -10   1         10.05          8.08         1.96 o                         
  -3 -10   1         15.84         19.16         2.40 o                         
  -2 -10   1          7.80         11.98         1.99 o                         
  -1 -10   1        314.05        315.95         5.36 o                         
   0 -10   1         23.32         27.17         1.59 o                         
   1 -10   1          1.54          1.15         1.08 o                         
   2 -10   1          0.15          0.40         0.92 o                         
   3 -10   1         84.61         69.67         3.53 o                         
   4 -10   1        519.78        489.01         8.07 o                         
   5 -10   1         89.35         79.99         2.82 o                         
   6 -10   1          1.73          1.78         1.22 o                         
   7 -10   1          8.76         11.54         1.75 o                         
   8 -10   1          0.02          0.68         1.51 o                         
   9 -10   1          1.84          2.55         1.71 o                         
  10 -10   1          7.10          5.65         1.99 o                         
  -6  -9   1          0.04         -0.39         1.85 o                         
  -5  -9   1         19.86         22.10         2.47 o                         
  -4  -9   1         44.65         44.61         3.15 o                         
  -3  -9   1         34.95         34.62         2.74 o                         
  -2  -9   1        537.72        538.72         9.32 o                         
  -1  -9   1        779.31        805.35        11.14 o                         
   0  -9   1        377.99        382.12         5.10 o                         
   1  -9   1          0.65          1.05         0.65 o                         
   2  -9   1         88.65         90.75         2.31 o                         
   3  -9   1        308.94        299.31         5.59 o                         
   4  -9   1        132.72        123.44         3.31 o                         
   5  -9   1        122.95        113.77         3.22 o                         
   6  -9   1         43.68         43.46         3.00 o                         
   7  -9   1          9.91          9.98         1.49 o                         
   8  -9   1         50.61         46.86         2.68 o                         
   9  -9   1         20.79         21.36         2.13 o                         
  10  -9   1          0.78          1.42         1.58 o                         
  11  -9   1        102.29        117.36         5.36 o                         
  -7  -8   1          0.14         -0.34         1.46 o                         
  -6  -8   1          4.38          8.01         1.62 o                         
  -5  -8   1          6.88         10.00         1.77 o                         
  -4  -8   1         16.54         23.17         2.33 o                         
  -3  -8   1          0.12         -1.01         1.01 o                         
  -2  -8   1        762.19        749.60        11.56 o                         
  -1  -8   1         62.05         60.05         1.82 o                         
   0  -8   1          5.50          6.39         0.80 o                         
   1  -8   1          0.95          0.73         0.54 o                         
   2  -8   1         17.11         21.62         1.06 o                         
   3  -8   1        391.34        388.53         5.59 o                         
   4  -8   1        155.14        143.48         3.42 o                         
   5  -8   1         16.91         16.68         1.36 o                         
   6  -8   1         43.14         36.94         2.17 o                         
   7  -8   1         38.11         35.70         2.32 o                         
   8  -8   1         56.78         63.06         2.95 o                         
   9  -8   1          1.11          1.04         1.12 o                         
  10  -8   1         11.85         14.37         1.91 o                         
  11  -8   1         28.93         24.13         2.82 o                         
  -8  -7   1          9.18          4.08         1.56 o                         
  -7  -7   1         28.26         27.58         2.47 o                         
  -6  -7   1         30.76         23.04         2.24 o                         
  -5  -7   1        144.20        131.38         4.57 o                         
  -4  -7   1         87.41         82.03         3.54 o                         
  -3  -7   1        292.29        285.03         5.49 o                         
  -2  -7   1         50.50         50.82         1.88 o                         
  -1  -7   1        327.88        317.83         5.19 o                         
   0  -7   1          7.51          1.68         0.51 o                         
   1  -7   1         95.44         93.51         1.87 o                         
   2  -7   1        118.50        128.80         2.22 o                         
   3  -7   1        317.93        309.60         5.26 o                         
   4  -7   1          0.34          0.46         0.73 o                         
   5  -7   1        232.29        208.90         4.78 o                         
   6  -7   1       1160.87       1080.85        16.36 o                         
   7  -7   1        261.28        245.08         5.61 o                         
   8  -7   1         35.96         36.54         2.52 o                         
   9  -7   1         48.23         42.81         2.50 o                         
  10  -7   1          1.64          3.22         1.26 o                         
  11  -7   1          3.74          6.61         1.61 o                         
  12  -7   1         73.07         69.88        13.71 o                         
  -9  -6   1          6.84          9.03         1.85 o                         
  -8  -6   1          0.86         -0.12         1.00 o                         
  -7  -6   1        126.79        117.36         5.93 o                         
  -6  -6   1          0.67          1.21         0.97 o                         
  -5  -6   1        182.71        170.03         8.65 o                         
  -4  -6   1         29.99         25.35         1.54 o                         
  -3  -6   1        410.07        426.13         5.93 o                         
  -2  -6   1        251.09        240.53         3.79 o                         
  -1  -6   1        729.66        797.29         9.71 o                         
   0  -6   1          2.91          4.16         0.57 o                         
   1  -6   1        386.96        407.88         4.69 o                         
   2  -6   1        402.50        445.19         6.74 o                         
   3  -6   1          8.75         19.37         0.66 o                         
   4  -6   1        347.25        307.15         6.73 o                         
   5  -6   1         12.65         13.62         1.27 o                         
   6  -6   1        494.72        463.47         8.18 o                         
   7  -6   1        267.33        244.56         4.68 o                         
   8  -6   1         80.35         80.00         3.51 o                         
   9  -6   1         10.26          8.85         1.54 o                         
  10  -6   1        285.95        295.20         5.90 o                         
  11  -6   1        115.86        122.02         5.17 o                         
  12  -6   1          6.87          5.12         5.83 o                         
 -10  -5   1          0.24          0.57         2.14 o                         
  -9  -5   1         29.57         34.29         2.41 o                         
  -8  -5   1        100.47         92.11         3.69 o                         
  -7  -5   1          4.98          4.98         1.65 o                         
  -6  -5   1        330.79        305.21         9.82 o                         
  -5  -5   1         27.03         22.29         1.12 o                         
  -4  -5   1        481.32        481.40         6.42 o                         
  -3  -5   1        556.51        589.08         7.43 o                         
  -2  -5   1          1.68          5.93         2.05 o                         
  -1  -5   1       1049.49       1061.99        12.24 o                         
   0  -5   1        243.94        229.78         3.13 o                         
   1  -5   1         57.47         63.58         1.33 o                         
   2  -5   1        932.72        971.85         8.37 o                         
   3  -5   1        842.67        852.10         7.59 o                         
   4  -5   1        237.96        285.91         3.15 o                         
   5  -5   1         25.90         17.32         0.57 o                         
   6  -5   1         42.26         41.22         0.96 o                         
   7  -5   1          5.78          4.53         0.50 o                         
   8  -5   1         99.27         98.09         2.82 o                         
   9  -5   1         38.50         38.12         4.13 o                         
  10  -5   1         54.42         51.21         2.64 o                         
  11  -5   1         12.48         15.06         2.10 o                         
  12  -5   1         33.69         31.49         2.57 o                         
 -11  -4   1          0.50          1.75         1.22 o                         
 -10  -4   1         18.40         15.80         3.89 o                         
  -9  -4   1          0.36          0.70         1.00 o                         
  -8  -4   1        146.85        113.16         3.81 o                         
  -7  -4   1         10.83          7.13         1.75 o                         
  -6  -4   1        158.95        158.01         2.75 o                         
  -5  -4   1          0.65          0.96         0.54 o                         
  -4  -4   1         24.55         25.12         1.20 o                         
  -3  -4   1        909.83       1040.54        10.77 o                         
  -2  -4   1        982.97       1072.04        12.19 o                         
  -1  -4   1          2.13          1.26         0.36 o                         
   0  -4   1         17.19         12.82         0.58 o                         
   1  -4   1        124.32        136.98         1.78 o                         
   2  -4   1        190.22        197.74         2.22 o                         
   3  -4   1        359.43        331.84         3.29 o                         
   4  -4   1        276.92        275.47         2.75 o                         
   5  -4   1        517.61        547.12         5.76 o                         
   6  -4   1          9.98          8.52         0.53 o                         
   7  -4   1        153.70        156.74         2.31 o                         
   8  -4   1          3.75          4.22         0.53 o                         
   9  -4   1         11.36         13.14         0.79 o                         
  10  -4   1        387.38        383.20         7.55 o                         
  11  -4   1        112.44        125.16         3.82 o                         
  12  -4   1         92.18         97.60         7.52 o                         
 -11  -3   1          2.19          3.01         1.46 o                         
 -10  -3   1          0.00         -0.43         1.07 o                         
  -9  -3   1        113.67        128.17         3.96 o                         
  -8  -3   1        628.89        614.87        18.12 o                         
  -7  -3   1         84.09         86.69         2.12 o                         
  -6  -3   1        368.44        359.11         4.64 o                         
  -5  -3   1        126.69        132.55         2.30 o                         
  -4  -3   1        475.11        511.27         5.77 o                         
  -3  -3   1       2641.91       2757.53        26.57 o                         
  -2  -3   1        611.58        578.14         5.55 o                         
  -1  -3   1        205.98        209.59         2.54 o                         
   0  -3   1       2038.87       1972.31        19.38 o                         
   1  -3   1        794.20        817.24         6.66 o                         
   2  -3   1        763.33        705.13         6.74 o                         
   3  -3   1          1.60          3.27         0.32 o                         
   4  -3   1        144.72        154.41         1.95 o                         
   5  -3   1        260.47        282.31         3.33 o                         
   6  -3   1        328.80        332.58         3.57 o                         
   7  -3   1          0.90          0.72         0.36 o                         
   8  -3   1          0.43          0.79         0.39 o                         
   9  -3   1        619.85        637.11         6.55 o                         
  10  -3   1        116.65        115.42         2.59 o                         
  11  -3   1         19.90         15.44         1.80 o                         
  12  -3   1         14.85         12.70         1.67 o                         
 -12  -2   1          2.08          3.60         1.85 o                         
 -11  -2   1          6.81          5.44         1.06 o                         
 -10  -2   1          0.49          2.38         2.82 o                         
  -9  -2   1         20.91         21.92         1.34 o                         
  -8  -2   1        236.98        246.07         4.07 o                         
  -7  -2   1        204.17        199.87         3.08 o                         
  -6  -2   1          0.61          1.71         0.40 o                         
  -5  -2   1        263.50        251.73         3.06 o                         
  -4  -2   1        416.38        391.86         4.51 o                         
  -3  -2   1        246.05        238.90         2.89 o                         
  -2  -2   1       2591.84       2529.97        22.95 o                         
  -1  -2   1       6659.21       6240.58        49.71 o                         
   0  -2   1          8.58         13.02         0.33 o                         
   1  -2   1       1105.38       1079.63         8.41 o                         
   2  -2   1         60.17         65.21         1.09 o                         
   3  -2   1       2266.70       2266.32        17.58 o                         
   4  -2   1        449.31        423.58         4.15 o                         
   5  -2   1        115.57        107.21         1.53 o                         
   6  -2   1        971.48       1016.49         9.14 o                         
   7  -2   1        260.99        260.04         3.59 o                         
   8  -2   1        267.54        270.95         3.87 o                         
   9  -2   1        784.95        794.53         8.85 o                         
  10  -2   1          2.22          3.30         0.79 o                         
  11  -2   1         12.58         13.87         1.22 o                         
 -12  -1   1         13.37         13.83         1.46 o                         
 -11  -1   1          8.53          5.64         0.90 o                         
 -10  -1   1         15.11         12.37         1.01 o                         
  -9  -1   1        361.31        330.56         5.03 o                         
  -8  -1   1        214.15        226.88         3.68 o                         
  -7  -1   1          1.98          2.33         0.41 o                         
  -6  -1   1        293.01        299.51         3.34 o                         
  -5  -1   1         44.88         47.61         1.13 o                         
  -4  -1   1       1996.96       2043.28        18.34 o                         
  -3  -1   1          0.98          1.16         0.23 o                         
  -2  -1   1        165.31        155.83         1.60 o                         
  -1  -1   1       1219.14       1207.75        11.56 o                         
   0  -1   1          7.02         13.41         0.30 o                         
   1  -1   1          1.35          4.99         0.16 o                         
   2  -1   1       5353.61       5191.30        37.28 o                         
   3  -1   1        847.77        838.54         8.10 o                         
   4  -1   1       3500.45       3501.16        31.74 o                         
   5  -1   1          6.08         10.54         1.15 o                         
   6  -1   1          0.62          0.48         0.39 o                         
   7  -1   1         14.33         20.11         1.03 o                         
   8  -1   1          6.15          6.99         0.81 o                         
   9  -1   1         24.66         24.53         1.35 o                         
  10  -1   1         52.58         46.68         1.83 o                         
  11  -1   1         29.74         33.15         4.08 o                         
  12  -1   1          0.08         -1.94         1.94 o                         
 -12   0   1          0.46          0.06         1.44 o                         
 -11   0   1         54.83         49.36         1.66 o                         
 -10   0   1         15.98         14.61         0.90 o                         
  -9   0   1         16.56         12.64         0.81 o                         
  -8   0   1          0.00          0.30         1.57 o                         
  -7   0   1        195.94        209.28         3.35 o                         
  -6   0   1          1.91          2.18         0.47 o                         
  -5   0   1        797.92        851.35         7.04 o                         
  -4   0   1        104.01        111.41         1.34 o                         
  -3   0   1         70.17         66.57         2.19 o                         
  -2   0   1         55.02         49.85         0.53 o                         
  -1   0   1        132.14        126.17         1.10 o                         
   0   0   1        104.42         99.67         1.00 o                         
   1   0   1         42.62         49.85         0.59 o                         
   2   0   1       3323.26       3406.88        26.20 o                         
   3   0   1          7.96          9.62         0.61 o                         
   4   0   1        738.19        751.76         7.30 o                         
   5   0   1        398.58        433.30         4.99 o                         
   6   0   1        125.83        129.99         1.95 o                         
   7   0   1        140.14        141.58         2.17 o                         
   8   0   1        245.08        232.77         3.18 o                         
   9   0   1          5.47          4.61         0.48 o                         
  10   0   1          0.08         -0.12         1.02 o                         
  11   0   1          4.99          3.40         1.65 o                         
 -13   1   1          3.19          4.47         2.72 o                         
 -12   1   1         32.17         30.37         2.34 o                         
 -11   1   1         18.03         20.71         1.63 o                         
 -10   1   1          0.13         -0.49         0.78 o                         
  -9   1   1        125.28        128.27         2.59 o                         
  -8   1   1        427.97        424.86         4.93 o                         
  -7   1   1          2.18          2.85         0.33 o                         
  -6   1   1        851.41        858.10         7.69 o                         
  -5   1   1        591.70        587.81         5.40 o                         
  -4   1   1        617.07        613.60         5.46 o                         
  -3   1   1        421.60        429.66         3.62 o                         
  -2   1   1        824.99        778.66         5.85 o                         
  -1   1   1       1568.24       1581.69        13.99 o                         
   0   1   1        529.04        530.72         4.98 o                         
   1   1   1        205.07        201.68         2.33 o                         
   2   1   1         35.17         36.46         0.83 o                         
   3   1   1          3.61          6.92         0.41 o                         
   4   1   1         63.78         70.52         1.47 o                         
   5   1   1        548.97        544.65         5.64 o                         
   6   1   1         58.99         55.18         1.66 o                         
   7   1   1          3.54          4.87         0.55 o                         
   8   1   1         53.07         57.77         1.54 o                         
   9   1   1        199.70        198.82         3.76 o                         
  10   1   1        181.37        173.12         3.84 o                         
  11   1   1         26.50         30.43         1.62 o                         
 -13   2   1          1.38          0.80         1.32 o                         
 -12   2   1         70.84         79.58         3.53 o                         
 -11   2   1          8.08          9.23         1.62 o                         
 -10   2   1         47.97         50.30         1.46 o                         
  -9   2   1        117.30        119.15         2.17 o                         
  -8   2   1         38.35         42.40         1.27 o                         
  -7   2   1        106.75        123.80         3.35 o                         
  -6   2   1        797.94        824.82         8.25 o                         
  -5   2   1        566.63        594.22         6.02 o                         
  -4   2   1         80.75         84.93         1.10 o                         
  -3   2   1        617.65        624.14         5.52 o                         
  -2   2   1       1398.72       1373.46        11.54 o                         
  -1   2   1       3599.79       3468.81        26.22 o                         
   0   2   1        204.95        198.40         2.34 o                         
   1   2   1        213.06        205.85         4.15 o                         
   2   2   1        182.20        176.82         2.96 o                         
   3   2   1        105.91        119.47         1.76 o                         
   4   2   1       1243.68       1359.82        13.80 o                         
   5   2   1        235.81        231.44         2.95 o                         
   6   2   1         19.42         22.61         1.54 o                         
   7   2   1        102.94        104.43         2.52 o                         
   8   2   1          8.14          8.68         0.90 o                         
   9   2   1          8.44          7.02         0.96 o                         
  10   2   1          9.41          9.12         1.12 o                         
  11   2   1          8.00         12.83         3.50 o                         
 -13   3   1        118.40        123.22         4.66 o                         
 -12   3   1        145.25        158.43         4.92 o                         
 -11   3   1          3.97          5.09         1.61 o                         
 -10   3   1         10.21          9.43         1.30 o                         
  -9   3   1         93.52         85.50         1.83 o                         
  -8   3   1          8.28          6.98         0.65 o                         
  -7   3   1        170.66        178.10         2.79 o                         
  -6   3   1          6.90         10.38         0.59 o                         
  -5   3   1        353.52        298.49         2.93 o                         
  -4   3   1        140.42        133.51         2.02 o                         
  -3   3   1       5487.76       5444.70        45.08 o                         
  -2   3   1        533.99        504.33         4.60 o                         
  -1   3   1       1119.80       1115.00         9.48 o                         
   0   3   1       1001.21       1024.05        10.28 o                         
   1   3   1        547.36        507.62         5.45 o                         
   2   3   1        120.36        115.86         2.57 o                         
   3   3   1        239.73        270.98         3.08 o                         
   4   3   1         91.46         94.14         2.59 o                         
   5   3   1         10.20          9.71         0.61 o                         
   6   3   1        444.40        428.44         6.38 o                         
   7   3   1          1.61          1.31         0.76 o                         
   8   3   1          1.91         -0.16         0.67 o                         
   9   3   1        107.98        107.52         3.48 o                         
  10   3   1         22.49         19.83         1.70 o                         
 -13   4   1         22.07         25.76         3.37 o                         
 -12   4   1         62.55         67.41         3.29 o                         
 -11   4   1         39.69         39.85         4.31 o                         
 -10   4   1        298.03        278.43        11.25 o                         
  -9   4   1        218.40        226.03         6.68 o                         
  -8   4   1          0.13         -0.52         0.52 o                         
  -7   4   1         78.16         87.78         2.04 o                         
  -6   4   1        188.15        195.86         2.31 o                         
  -5   4   1         70.95         82.97         1.58 o                         
  -4   4   1        502.77        568.76         6.08 o                         
  -3   4   1        217.04        209.26         1.98 o                         
  -2   4   1       1214.60       1219.26         9.40 o                         
  -1   4   1       2354.57       2359.47        21.07 o                         
   0   4   1          5.74          6.70         0.78 o                         
   1   4   1        517.99        480.82         4.75 o                         
   2   4   1        527.22        521.87         6.92 o                         
   3   4   1        463.97        461.35         6.45 o                         
   4   4   1       1000.84        975.05        12.43 o                         
   5   4   1         11.44         13.67         1.15 o                         
   6   4   1        152.70        147.12         3.32 o                         
   7   4   1         43.68         41.81         4.26 o                         
   8   4   1          0.01          0.24         0.78 o                         
   9   4   1          2.72          3.15         1.03 o                         
 -13   5   1          3.56          3.73         1.79 o                         
 -12   5   1        122.66        125.23         4.49 o                         
 -11   5   1        297.46        300.93         7.03 o                         
 -10   5   1        266.03        258.13         5.31 o                         
  -9   5   1         95.76         97.38         2.89 o                         
  -8   5   1        195.82        186.42         3.98 o                         
  -7   5   1          5.75          8.03         1.04 o                         
  -6   5   1          7.19          3.17         0.63 o                         
  -5   5   1        541.57        496.15         6.37 o                         
  -4   5   1          5.67          7.45         0.64 o                         
  -3   5   1       1616.88       1679.76        19.39 o                         
  -2   5   1       1248.55       1275.77        11.19 o                         
  -1   5   1        230.33        273.24         3.29 o                         
   0   5   1        236.21        270.64         3.57 o                         
   1   5   1         95.06        106.26         1.61 o                         
   2   5   1         35.44         38.82         1.52 o                         
   3   5   1          8.14          9.19         0.92 o                         
   4   5   1         14.90         19.05         2.36 o                         
   5   5   1        504.24        476.76         7.19 o                         
   6   5   1         76.44         72.83         2.77 o                         
   7   5   1         59.67         60.79         3.83 o                         
   8   5   1          0.39          0.97         1.01 o                         
   9   5   1         22.25         29.75         2.92 o                         
 -13   6   1          0.00          0.78         2.72 o                         
 -12   6   1          3.61          3.13         1.53 o                         
 -11   6   1        144.54        142.94         4.67 o                         
 -10   6   1         84.08         84.09         2.96 o                         
  -9   6   1         36.75         34.75         1.92 o                         
  -8   6   1        236.75        221.29         4.57 o                         
  -7   6   1       1743.28       1656.66        18.32 o                         
  -6   6   1        701.95        656.46         8.34 o                         
  -5   6   1         12.34          7.71         0.83 o                         
  -4   6   1        165.01        152.18         2.12 o                         
  -3   6   1         40.54         44.45         1.20 o                         
  -2   6   1        517.29        528.45         5.34 o                         
  -1   6   1        241.46        218.56         4.52 o                         
   0   6   1         34.75         40.20         1.23 o                         
   1   6   1        569.35        577.69         6.77 o                         
   2   6   1        254.86        245.78         4.35 o                         
   3   6   1         20.97         24.03         1.46 o                         
   4   6   1        182.38        183.13         3.85 o                         
   5   6   1         90.40         86.58         3.08 o                         
   6   6   1          3.00          3.20         1.06 o                         
   7   6   1         43.73         43.62         2.54 o                         
   8   6   1         18.03         24.95         2.52 o                         
 -12   7   1          2.31          2.01         1.38 o                         
 -11   7   1          0.77          1.14         1.25 o                         
 -10   7   1         54.75         51.06         2.45 o                         
  -9   7   1          5.87          4.82         1.08 o                         
  -8   7   1          6.12          6.14         1.10 o                         
  -7   7   1        392.10        364.80         5.66 o                         
  -6   7   1        736.39        692.37         8.87 o                         
  -5   7   1        378.74        359.81         6.09 o                         
  -4   7   1         22.00         23.00         1.85 o                         
  -3   7   1         60.85         53.93         1.47 o                         
  -2   7   1        201.65        205.36         3.29 o                         
  -1   7   1         56.76         57.89         1.77 o                         
   0   7   1         22.84         20.49         1.14 o                         
   1   7   1         23.12         20.97         1.88 o                         
   2   7   1          2.23          0.44         0.70 o                         
   3   7   1        185.59        174.88         3.81 o                         
   4   7   1        310.20        298.64         7.88 o                         
   5   7   1          4.76          6.18         1.29 o                         
   6   7   1         11.89         11.08         2.75 o                         
   7   7   1         41.92         42.70         3.08 o                         
 -12   8   1          0.28          2.68         1.52 o                         
 -11   8   1         35.73         40.09         2.99 o                         
 -10   8   1         79.16         81.34         3.34 o                         
  -9   8   1         16.19         15.93         1.59 o                         
  -8   8   1         96.83        102.99         3.59 o                         
  -7   8   1        176.54        169.99         4.05 o                         
  -6   8   1         14.03         14.84         1.38 o                         
  -5   8   1         93.31         92.58         3.00 o                         
  -4   8   1         84.35         82.52         2.64 o                         
  -3   8   1        127.90        127.30         3.22 o                         
  -2   8   1         44.81         42.11         1.48 o                         
  -1   8   1        364.46        339.49         5.23 o                         
   0   8   1        261.24        259.43         4.29 o                         
   1   8   1         83.94         89.23         2.62 o                         
   2   8   1          0.01         -0.53         0.90 o                         
   3   8   1         11.27         12.08         1.79 o                         
   4   8   1          7.42          6.90         1.36 o                         
   5   8   1          0.57          2.06         1.40 o                         
   6   8   1          4.90          6.30         1.94 o                         
 -11   9   1          9.59         10.23         2.33 o                         
 -10   9   1         27.59         25.72         2.89 o                         
  -9   9   1          2.33          0.87         1.18 o                         
  -8   9   1          3.61          3.56         1.09 o                         
  -7   9   1          9.62         11.87         1.44 o                         
  -6   9   1         56.53         56.55         2.42 o                         
  -5   9   1        571.98        564.87        10.01 o                         
  -4   9   1         89.00         92.88         2.94 o                         
  -3   9   1          9.67          9.56         1.46 o                         
  -2   9   1         69.06         55.49         3.43 o                         
  -1   9   1         73.42         65.20         2.22 o                         
   0   9   1          6.61          5.79         1.12 o                         
   1   9   1        262.82        255.90         5.18 o                         
   2   9   1          0.91          0.99         1.15 o                         
   3   9   1          1.41          1.46         1.46 o                         
   4   9   1         11.73         10.08         2.53 o                         
   5   9   1          0.30         -0.75         1.40 o                         
 -10  10   1          3.65          5.02         1.99 o                         
  -9  10   1        131.14        134.33         5.56 o                         
  -8  10   1         44.88         41.63         2.73 o                         
  -7  10   1         60.98         55.43         2.95 o                         
  -6  10   1         18.47         21.71         1.82 o                         
  -5  10   1          1.27          2.29         1.12 o                         
  -4  10   1          0.14         -1.02         1.02 o                         
  -3  10   1        153.97        143.79         9.24 o                         
  -2  10   1        153.91        142.68         5.69 o                         
  -1  10   1         48.04         48.66         6.12 o                         
   0  10   1          3.37          3.48         1.64 o                         
   1  10   1         17.48         11.33         1.74 o                         
   2  10   1         31.33         37.06         2.61 o                         
   3  10   1          9.26         14.92         2.40 o                         
  -9  11   1          0.46         -0.47         4.57 o                         
  -8  11   1          5.32          4.88         1.56 o                         
  -7  11   1         12.79         11.23         1.87 o                         
  -6  11   1         34.68         41.94         2.74 o                         
  -5  11   1        194.05        192.08         7.08 o                         
  -4  11   1        100.17         95.85         9.43 o                         
  -3  11   1         23.64         25.03         3.02 o                         
  -2  11   1         46.27         46.52         3.70 o                         
  -1  11   1         44.97         54.81         3.89 o                         
   0  11   1          0.14         -1.17         2.53 o                         
   1  11   1          1.78          1.36         2.72 o                         
  -7  12   1          0.82          2.47         1.96 o                         
  -6  12   1         69.35         79.51         4.88 o                         
  -5  12   1          2.82          3.44         1.87 o                         
  -4  12   1         16.38         18.36         2.88 o                         
  -3  12   1          6.55          7.54         2.33 o                         
  -2  12   1          7.96          5.07         2.13 o                         
   0 -13   2          0.31          1.17         2.92 o                         
   1 -13   2          0.47         -2.14         2.33 o                         
   2 -13   2         33.93         37.32         4.37 o                         
   3 -13   2          0.72         -0.78         1.75 o                         
   4 -13   2         13.34         19.64         4.28 o                         
   5 -13   2         15.82         17.76         2.68 o                         
   6 -13   2          6.97          7.59         2.19 o                         
   7 -13   2          0.54         -0.17         1.85 o                         
  -3 -12   2         21.42         25.88         3.02 o                         
  -2 -12   2          3.57          7.00         3.31 o                         
  -1 -12   2          6.24          2.33         2.72 o                         
   0 -12   2         26.70         30.33         4.86 o                         
   1 -12   2          3.49          0.00         1.40 o                         
   2 -12   2        108.32        111.79         5.14 o                         
   3 -12   2         69.94         69.69         4.04 o                         
   4 -12   2          0.50          1.07         1.65 o                         
   5 -12   2         30.47         30.19         2.89 o                         
   6 -12   2         13.87         10.63         2.92 o                         
   7 -12   2         61.15         51.31         3.64 o                         
   8 -12   2        323.87        344.48         9.69 o                         
  -4 -11   2          0.03          0.90         1.44 o                         
  -3 -11   2          0.80         -0.33         1.35 o                         
  -2 -11   2         37.14         38.65         3.02 o                         
  -1 -11   2         22.84         25.45         2.18 o                         
   0 -11   2          1.02          1.07         1.44 o                         
   1 -11   2          8.70          3.66         1.32 o                         
   2 -11   2         31.12         26.53         1.86 o                         
   3 -11   2         10.85         14.96         1.53 o                         
   4 -11   2          4.07          0.92         0.96 o                         
   5 -11   2         13.89         23.76         2.54 o                         
   6 -11   2        239.18        230.12        13.51 o                         
   7 -11   2          2.55          2.74         1.71 o                         
   8 -11   2         30.12         27.37         2.88 o                         
   9 -11   2         44.42         53.96         5.93 o                         
  10 -11   2          0.63          0.39         2.72 o                         
  -6 -10   2          0.15          0.29         1.44 o                         
  -5 -10   2          4.13          2.24         2.14 o                         
  -4 -10   2          3.66          5.11         1.77 o                         
  -3 -10   2         17.11         18.20         1.94 o                         
  -2 -10   2          0.00          1.32         1.52 o                         
  -1 -10   2        226.14        236.73         4.81 o                         
   0 -10   2         95.29        100.84         3.10 o                         
   1 -10   2        347.12        343.79         5.35 o                         
   2 -10   2          0.83          0.09         0.78 o                         
   3 -10   2        148.45        146.96         3.70 o                         
   4 -10   2         65.90         67.64         2.57 o                         
   5 -10   2         20.30         20.22         1.98 o                         
   6 -10   2         29.64         28.52         2.16 o                         
   7 -10   2         57.12         57.94         2.93 o                         
   8 -10   2          0.70         -0.53         1.44 o                         
   9 -10   2         17.05         19.16         4.08 o                         
  10 -10   2          7.09          9.63         3.31 o                         
  -7  -9   2         48.64         55.13         3.59 o                         
  -6  -9   2          8.24          5.96         1.68 o                         
  -5  -9   2          3.19          3.61         1.75 o                         
  -4  -9   2        137.92        146.62         5.14 o                         
  -3  -9   2         26.74         27.25         2.07 o                         
  -2  -9   2         47.88         46.59         2.03 o                         
  -1  -9   2        138.03        133.77         2.82 o                         
   0  -9   2         18.83         20.37         1.14 o                         
   1  -9   2        212.24        205.87         3.31 o                         
   2  -9   2         32.43         32.07         1.43 o                         
   3  -9   2         93.16         85.31         3.14 o                         
   4  -9   2        960.27        943.99        14.87 o                         
   5  -9   2        111.48        109.20         3.61 o                         
   6  -9   2         45.30         42.77         2.38 o                         
   7  -9   2        120.41        117.63         3.95 o                         
   8  -9   2          0.07          0.49         1.08 o                         
   9  -9   2         91.95         93.64         6.07 o                         
  10  -9   2         44.66         49.94         4.76 o                         
  11  -9   2          1.57          2.53         2.53 o                         
  -8  -8   2         25.27         19.99         2.43 o                         
  -7  -8   2         28.75         34.76         2.76 o                         
  -6  -8   2         31.94         37.40         3.31 o                         
  -5  -8   2          0.14         -0.92         1.07 o                         
  -4  -8   2        119.11        122.59         4.45 o                         
  -3  -8   2       2004.89       2053.53        33.12 o                         
  -2  -8   2        235.27        231.95         6.63 o                         
  -1  -8   2         59.53         63.61         1.80 o                         
   0  -8   2          5.12          5.34         0.73 o                         
   1  -8   2        104.50        102.56         2.09 o                         
   2  -8   2         75.54         90.12         1.93 o                         
   3  -8   2         16.46         17.17         1.00 o                         
   4  -8   2        157.07        146.86         3.94 o                         
   5  -8   2        450.43        411.55         7.76 o                         
   6  -8   2        139.45        133.15         3.91 o                         
   7  -8   2        222.54        211.70         5.29 o                         
   8  -8   2        521.62        511.10        11.70 o                         
   9  -8   2         59.99         63.40         3.06 o                         
  10  -8   2         57.35         65.42         3.92 o                         
  11  -8   2          1.19          3.89         2.72 o                         
  -9  -7   2          9.63          7.03         1.76 o                         
  -8  -7   2          0.01          0.71         1.65 o                         
  -7  -7   2         14.15         11.34         1.76 o                         
  -6  -7   2         36.33         36.86         2.57 o                         
  -5  -7   2        391.76        387.03         8.83 o                         
  -4  -7   2        102.08        101.01         2.88 o                         
  -3  -7   2         49.59         52.10         2.36 o                         
  -2  -7   2        165.70        177.55         3.22 o                         
  -1  -7   2         31.69         33.58         1.23 o                         
   0  -7   2          0.37          1.21         0.49 o                         
   1  -7   2       2107.83       2106.45        19.71 o                         
   2  -7   2        330.56        343.59         4.22 o                         
   3  -7   2        292.07        258.09         3.63 o                         
   4  -7   2         80.33         72.53         2.16 o                         
   5  -7   2          8.70          8.37         1.18 o                         
   6  -7   2        616.94        599.43        10.18 o                         
   7  -7   2         81.17         82.01         3.10 o                         
   8  -7   2         40.59         35.60         2.24 o                         
   9  -7   2         35.57         31.10         2.20 o                         
  10  -7   2          7.82          6.37         1.53 o                         
  11  -7   2          1.11          2.14         2.33 o                         
  12  -7   2        118.96        116.07         7.58 o                         
 -10  -6   2          9.45         13.13         3.89 o                         
  -9  -6   2         55.38         63.46         3.34 o                         
  -8  -6   2          0.22         -0.19         1.56 o                         
  -7  -6   2        146.28        120.02         5.44 o                         
  -6  -6   2         18.73         13.53         1.72 o                         
  -5  -6   2        457.43        466.15         7.59 o                         
  -4  -6   2         83.79         82.98         1.97 o                         
  -3  -6   2        110.80        105.35         2.23 o                         
  -2  -6   2         64.21         65.42         1.68 o                         
  -1  -6   2        173.83        182.42         2.83 o                         
   0  -6   2        360.52        387.53         4.85 o                         
   1  -6   2          7.44         13.11         0.71 o                         
   2  -6   2        391.00        423.73         4.76 o                         
   3  -6   2         14.63         16.09         0.64 o                         
   4  -6   2        432.88        429.62         7.67 o                         
   5  -6   2        139.58        166.04         2.32 o                         
   6  -6   2         66.97         72.11         2.00 o                         
   7  -6   2        123.12        119.05         3.55 o                         
   8  -6   2        241.75        246.01         5.67 o                         
   9  -6   2        154.40        170.87         5.64 o                         
  10  -6   2        117.08        123.68         7.29 o                         
  11  -6   2         66.20         71.55         5.83 o                         
  12  -6   2         14.63         12.25         3.31 o                         
 -10  -5   2          5.26          2.76         1.20 o                         
  -9  -5   2         39.75         36.52         2.53 o                         
  -8  -5   2          0.08          0.14         0.85 o                         
  -7  -5   2         45.49         49.95         2.82 o                         
  -6  -5   2         49.54         53.58         2.86 o                         
  -5  -5   2          0.07         -0.12         0.45 o                         
  -4  -5   2          6.84          3.12         0.55 o                         
  -3  -5   2         12.31         16.99         0.82 o                         
  -2  -5   2        156.19        139.93         2.42 o                         
  -1  -5   2         10.49         20.60         0.80 o                         
   0  -5   2          5.58          3.70         0.49 o                         
   1  -5   2         50.77         36.88         0.89 o                         
   2  -5   2          0.03          3.02         0.37 o                         
   3  -5   2       1174.03       1214.41        14.51 o                         
   4  -5   2         90.14         86.27         2.71 o                         
   5  -5   2        324.71        359.93         5.01 o                         
   6  -5   2         94.67        106.10         2.05 o                         
   7  -5   2         11.03         12.57         0.79 o                         
   8  -5   2          0.86          1.35         0.58 o                         
   9  -5   2         26.57         24.56         1.93 o                         
  10  -5   2          4.86          6.26         1.49 o                         
  11  -5   2         11.50         16.15         2.43 o                         
  12  -5   2          0.02          1.94         2.33 o                         
 -11  -4   2          5.19          2.86         1.20 o                         
 -10  -4   2          9.28          5.61         1.35 o                         
  -9  -4   2         12.48         10.05         1.47 o                         
  -8  -4   2         78.75         61.85         2.27 o                         
  -7  -4   2         12.54         13.37         1.41 o                         
  -6  -4   2         80.97         80.66         1.94 o                         
  -5  -4   2        339.37        359.71         4.96 o                         
  -4  -4   2        923.94        966.97        11.24 o                         
  -3  -4   2       1111.20       1144.49        12.28 o                         
  -2  -4   2        351.36        313.04         4.46 o                         
  -1  -4   2       1556.10       1570.47        15.72 o                         
   0  -4   2        205.67        190.32         2.62 o                         
   1  -4   2         16.94         25.57         0.74 o                         
   2  -4   2         79.77         86.21         1.15 o                         
   3  -4   2        175.99        199.57         2.47 o                         
   4  -4   2         54.55         70.92         1.63 o                         
   5  -4   2         73.94         66.05         1.46 o                         
   6  -4   2        357.75        342.65         4.10 o                         
   7  -4   2        217.33        219.26         3.08 o                         
   8  -4   2          1.07          1.48         0.47 o                         
   9  -4   2        193.49        188.64         2.77 o                         
  10  -4   2          3.27          0.45         1.11 o                         
  11  -4   2          0.08          0.49         1.51 o                         
  12  -4   2          1.49          1.85         2.04 o                         
 -12  -3   2         32.21         30.59         2.92 o                         
 -11  -3   2          3.16          1.09         1.00 o                         
 -10  -3   2          0.01          0.10         0.85 o                         
  -9  -3   2         28.10         24.54         1.55 o                         
  -8  -3   2         22.04         16.03         1.21 o                         
  -7  -3   2          2.54          2.51         0.63 o                         
  -6  -3   2        309.72        324.56         4.64 o                         
  -5  -3   2         25.12         32.40         1.59 o                         
  -4  -3   2       2159.59       2437.17        26.49 o                         
  -3  -3   2         15.96         19.44         0.67 o                         
  -2  -3   2       1431.22       1371.55        13.62 o                         
  -1  -3   2        504.91        516.17         5.54 o                         
   0  -3   2          1.93          5.43         0.39 o                         
   1  -3   2       7925.58       7716.83        67.76 o                         
   2  -3   2        377.99        382.13         3.66 o                         
   3  -3   2       1977.67       2004.65        18.74 o                         
   4  -3   2        112.39        111.66         2.05 o                         
   5  -3   2        471.98        507.79         5.88 o                         
   6  -3   2         33.03         40.12         1.23 o                         
   7  -3   2         88.27         79.41         1.59 o                         
   8  -3   2          1.92          1.52         0.42 o                         
   9  -3   2        114.62        119.75         2.75 o                         
  10  -3   2         97.79         97.00         2.43 o                         
  11  -3   2          1.82          2.30         1.49 o                         
  12  -3   2          0.08         -1.75         2.33 o                         
 -12  -2   2          0.15          0.65         0.87 o                         
 -11  -2   2        141.30        148.16         4.24 o                         
 -10  -2   2        149.23        151.19         3.66 o                         
  -9  -2   2        819.79        723.31        10.84 o                         
  -8  -2   2         64.38         62.90         2.67 o                         
  -7  -2   2        187.29        181.64         3.10 o                         
  -6  -2   2         31.24         25.25         0.86 o                         
  -5  -2   2        233.74        277.81         3.52 o                         
  -4  -2   2         94.27        106.80         1.70 o                         
  -3  -2   2       2059.90       2045.21        23.26 o                         
  -2  -2   2       4808.21       4627.44        55.80 o                         
  -1  -2   2        263.09        244.56         2.83 o                         
   0  -2   2       7334.59       6895.02        56.46 o                         
   1  -2   2      20325.18      18610.84       244.01 o                         
   2  -2   2        221.32        248.68         2.73 o                         
   3  -2   2        245.05        250.75         2.86 o                         
   4  -2   2        522.93        524.47         7.14 o                         
   5  -2   2        434.52        437.79         5.15 o                         
   6  -2   2         96.74        124.04         2.04 o                         
   7  -2   2         49.98         46.55         1.59 o                         
   8  -2   2         42.50         44.03         1.43 o                         
   9  -2   2        235.95        235.84         3.97 o                         
  10  -2   2          0.33         -0.04         0.84 o                         
  11  -2   2          8.21          7.70         1.49 o                         
 -12  -1   2         11.17         13.22         2.20 o                         
 -11  -1   2          0.89          1.83         0.81 o                         
 -10  -1   2         92.82         84.86         2.69 o                         
  -9  -1   2         65.29         64.49         1.74 o                         
  -8  -1   2          2.94          2.55         0.58 o                         
  -7  -1   2         49.44         41.09         1.23 o                         
  -6  -1   2        716.72        736.21         8.12 o                         
  -5  -1   2       2685.20       2797.61        29.92 o                         
  -4  -1   2         25.16         12.37         0.53 o                         
  -3  -1   2        719.68        715.83         6.28 o                         
  -2  -1   2       9124.39       8630.36        63.04 o                         
  -1  -1   2       8215.82       7685.76        53.74 o                         
   0  -1   2       5166.49       4939.55        37.73 o                         
   1  -1   2       7496.06       7384.51        56.76 o                         
   2  -1   2       2402.11       2301.60        21.10 o                         
   3  -1   2       1347.34       1293.78        12.34 o                         
   4  -1   2        843.84        820.36         9.02 o                         
   5  -1   2        573.61        610.00         6.55 o                         
   6  -1   2         56.64         51.64         1.16 o                         
   7  -1   2          4.21          4.33         0.46 o                         
   8  -1   2         12.19         13.35         1.05 o                         
   9  -1   2         48.98         52.07         1.89 o                         
  10  -1   2         96.74         99.07         3.59 o                         
  11  -1   2          4.11          4.49         1.71 o                         
 -13   0   2          4.55          4.64         1.85 o                         
 -12   0   2          2.10          1.82         1.04 o                         
 -11   0   2         17.27         15.66         1.09 o                         
 -10   0   2          0.92         -0.37         0.56 o                         
  -9   0   2         22.37         21.48         1.13 o                         
  -8   0   2          0.41          0.15         0.47 o                         
  -7   0   2        362.85        364.82         4.11 o                         
  -6   0   2         43.22         36.44         0.97 o                         
  -5   0   2        181.06        218.85         2.38 o                         
  -4   0   2        243.47        233.90         2.25 o                         
  -3   0   2        315.44        303.30         2.55 o                         
  -2   0   2       1006.86        923.65         7.23 o                         
  -1   0   2      12541.17      11710.72        95.63 o                         
   0   0   2       1458.23       1463.84        12.06 o                         
   1   0   2       1881.61       1954.56        17.43 o                         
   2   0   2       1721.20       1747.55        15.95 o                         
   3   0   2         22.10         19.92         0.75 o                         
   4   0   2          9.12          8.69         0.51 o                         
   5   0   2         58.79         65.68         2.02 o                         
   6   0   2        696.93        676.51         7.57 o                         
   7   0   2        309.66        315.21         3.94 o                         
   8   0   2         20.43         19.71         0.90 o                         
   9   0   2         90.48         90.63         3.65 o                         
  10   0   2         63.47         70.62         2.83 o                         
  11   0   2         10.12          8.31         1.99 o                         
 -13   1   2          0.34          0.32         1.39 o                         
 -12   1   2          0.55          0.03         1.16 o                         
 -11   1   2         18.95         22.09         2.00 o                         
 -10   1   2        432.34        443.10         8.20 o                         
  -9   1   2         46.78         44.08         1.41 o                         
  -8   1   2          6.39          7.43         0.52 o                         
  -7   1   2         63.12         48.43         1.04 o                         
  -6   1   2        699.53        643.39         5.99 o                         
  -5   1   2        181.54        192.81         2.25 o                         
  -4   1   2       5623.17       5691.17        44.58 o                         
  -3   1   2       6136.78       6005.34        45.28 o                         
  -2   1   2      14689.41      13721.21       121.01 o                         
  -1   1   2         82.96         80.47         1.05 o                         
   0   1   2       1025.01        982.89         9.81 o                         
   1   1   2         80.86         71.72         0.93 o                         
   2   1   2        130.23        124.24         1.68 o                         
   3   1   2         17.10         12.51         0.55 o                         
   4   1   2        278.09        289.47         3.95 o                         
   5   1   2        123.50        129.94         2.16 o                         
   6   1   2        129.65        127.97         2.11 o                         
   7   1   2         79.15         82.53         1.95 o                         
   8   1   2          1.72          4.07         0.79 o                         
   9   1   2         44.85         46.67         1.82 o                         
  10   1   2          5.37         10.72         1.15 o                         
 -13   2   2          2.92          1.75         1.41 o                         
 -12   2   2          3.90          2.46         1.35 o                         
 -11   2   2          0.29         -0.29         0.92 o                         
 -10   2   2          5.57          4.17         1.09 o                         
  -9   2   2         86.87         92.27         2.06 o                         
  -8   2   2         26.40         30.22         1.11 o                         
  -7   2   2        512.32        543.45         5.88 o                         
  -6   2   2        936.05        955.14         8.73 o                         
  -5   2   2        441.57        503.70         4.20 o                         
  -4   2   2        500.46        515.58         6.65 o                         
  -3   2   2        860.69        839.28         7.34 o                         
  -2   2   2       1403.40       1460.77        13.14 o                         
  -1   2   2         24.41         38.44         0.85 o                         
   0   2   2         22.41         22.99         0.70 o                         
   1   2   2         31.82         46.24         1.48 o                         
   2   2   2        893.55        846.93        12.19 o                         
   3   2   2        596.11        640.84         7.51 o                         
   4   2   2        265.66        265.53         4.49 o                         
   5   2   2        126.56        129.54         2.71 o                         
   6   2   2        120.94        119.07         2.78 o                         
   7   2   2        170.90        161.57         5.78 o                         
   8   2   2          0.13          0.09         0.72 o                         
   9   2   2          4.36          4.36         0.95 o                         
  10   2   2         93.20        119.96         3.54 o                         
 -13   3   2          1.95          0.84         1.41 o                         
 -12   3   2          6.75          4.07         1.41 o                         
 -11   3   2         55.33         61.99         2.99 o                         
 -10   3   2        816.34        767.94        16.53 o                         
  -9   3   2          1.42          2.18         0.77 o                         
  -8   3   2        388.45        392.92         5.79 o                         
  -7   3   2          7.08         12.62         0.95 o                         
  -6   3   2         38.75         38.68         0.84 o                         
  -5   3   2          6.22          5.83         0.28 o                         
  -4   3   2        384.11        357.43         3.56 o                         
  -3   3   2        819.20        818.38         7.30 o                         
  -2   3   2        998.83       1024.18        10.58 o                         
  -1   3   2       1424.11       1473.51        12.41 o                         
   0   3   2        323.54        377.04         4.22 o                         
   1   3   2         86.83         82.57         3.10 o                         
   2   3   2        248.89        240.16         5.37 o                         
   3   3   2        395.80        451.29         7.26 o                         
   4   3   2       1764.59       1774.72        20.35 o                         
   5   3   2          9.79          7.09         0.89 o                         
   6   3   2        623.47        604.45         8.51 o                         
   7   3   2          7.75         11.07         1.13 o                         
   8   3   2         30.66         42.20         2.12 o                         
   9   3   2          8.29          7.75         1.23 o                         
 -13   4   2          6.01          8.93         1.89 o                         
 -12   4   2          7.16          4.45         1.50 o                         
 -11   4   2          8.66          9.52         1.68 o                         
 -10   4   2         64.17         59.14         2.61 o                         
  -9   4   2        222.86        215.76         4.44 o                         
  -8   4   2        464.03        435.13         6.90 o                         
  -7   4   2        154.14        148.26         2.55 o                         
  -6   4   2        339.09        361.83         4.98 o                         
  -5   4   2          6.40         12.08         0.94 o                         
  -4   4   2        154.31        172.93         1.94 o                         
  -3   4   2          1.49          3.70         0.42 o                         
  -2   4   2         81.90        100.19         1.64 o                         
  -1   4   2         17.64         17.96         0.77 o                         
   0   4   2         30.66         39.34         0.93 o                         
   1   4   2       1316.31       1416.11        18.93 o                         
   2   4   2         69.91         79.56         2.45 o                         
   3   4   2        176.55        160.56         6.17 o                         
   4   4   2          1.03          0.88         0.60 o                         
   5   4   2        105.19        102.07         2.84 o                         
   6   4   2         35.83         40.58         2.20 o                         
   7   4   2         76.74         79.49         2.94 o                         
   8   4   2         28.16         27.88         3.64 o                         
   9   4   2         41.22         54.24         3.69 o                         
 -13   5   2        140.27        145.15         5.15 o                         
 -12   5   2         26.83         24.77         2.31 o                         
 -11   5   2          0.06          0.28         1.14 o                         
 -10   5   2        183.24        175.59         4.91 o                         
  -9   5   2         80.20         80.51         2.86 o                         
  -8   5   2         17.84         20.24         1.31 o                         
  -7   5   2        165.56        160.92         3.21 o                         
  -6   5   2         52.27         52.09         1.75 o                         
  -5   5   2        167.46        184.30         2.86 o                         
  -4   5   2        144.60        133.84         1.56 o                         
  -3   5   2         58.17         56.24         1.19 o                         
  -2   5   2        776.32        703.94         7.90 o                         
  -1   5   2        865.07        819.72        13.85 o                         
   0   5   2         14.13         12.07         0.90 o                         
   1   5   2        448.71        446.34         6.40 o                         
   2   5   2         30.28         32.51         1.51 o                         
   3   5   2          2.75          2.37         0.77 o                         
   4   5   2        144.50        143.72         3.35 o                         
   5   5   2          0.32          0.91         0.74 o                         
   6   5   2          0.28         -0.33         0.79 o                         
   7   5   2         71.06         82.60         3.17 o                         
   8   5   2         15.94         17.79         1.86 o                         
 -13   6   2          3.83          5.64         3.31 o                         
 -12   6   2         45.11         36.72         2.72 o                         
 -11   6   2          0.80          2.47         1.26 o                         
 -10   6   2         48.10         52.12         2.39 o                         
  -9   6   2        151.16        153.60         3.81 o                         
  -8   6   2        106.85        106.60         2.73 o                         
  -7   6   2        288.59        281.90         4.67 o                         
  -6   6   2         56.23         54.36         1.81 o                         
  -5   6   2         75.84         79.35         2.11 o                         
  -4   6   2          0.11          0.28         0.30 o                         
  -3   6   2         69.09         80.70         1.51 o                         
  -2   6   2         25.99         33.01         1.07 o                         
  -1   6   2         81.69         91.62         1.81 o                         
   0   6   2         49.24         56.90         1.75 o                         
   1   6   2          1.38          0.47         0.62 o                         
   2   6   2        134.29        132.90         3.17 o                         
   3   6   2          0.23         -0.53         0.66 o                         
   4   6   2          0.01          0.55         0.92 o                         
   5   6   2          0.36         -0.01         1.33 o                         
   6   6   2         36.91         32.57         2.23 o                         
   7   6   2         10.68          8.94         1.55 o                         
 -12   7   2        105.13        119.46         4.55 o                         
 -11   7   2         26.36         25.06         2.38 o                         
 -10   7   2         22.00         23.84         1.83 o                         
  -9   7   2         98.06         97.98         3.11 o                         
  -8   7   2        321.48        299.80         5.17 o                         
  -7   7   2         63.20         57.63         2.08 o                         
  -6   7   2        393.23        379.61         5.73 o                         
  -5   7   2         11.61         11.12         1.04 o                         
  -4   7   2         17.92         21.11         1.85 o                         
  -3   7   2         59.35         63.51         1.73 o                         
  -2   7   2         45.51         49.66         1.41 o                         
  -1   7   2        189.46        185.35         4.67 o                         
   0   7   2        477.72        458.13         6.25 o                         
   1   7   2        138.02        129.10         2.91 o                         
   2   7   2        221.86        243.45         4.71 o                         
   3   7   2         79.50         78.31         2.62 o                         
   4   7   2          9.07          8.29         1.36 o                         
   5   7   2          7.66          8.95         1.48 o                         
   6   7   2          8.10          8.86         1.63 o                         
 -12   8   2          0.15          2.87         1.48 o                         
 -11   8   2          2.37          2.87         1.39 o                         
 -10   8   2         84.40         81.73         3.55 o                         
  -9   8   2        101.64        100.40         2.92 o                         
  -8   8   2         37.29         32.55         1.75 o                         
  -7   8   2         65.23         64.30         2.18 o                         
  -6   8   2         66.57         65.15         2.49 o                         
  -5   8   2         90.40         86.19         3.24 o                         
  -4   8   2         18.33         18.50         1.48 o                         
  -3   8   2        212.66        196.95         4.19 o                         
  -2   8   2         50.30         51.28         1.75 o                         
  -1   8   2         60.71         57.65         1.89 o                         
   0   8   2          0.50          2.18         0.75 o                         
   1   8   2          0.74          0.07         0.72 o                         
   2   8   2          4.58          6.13         1.16 o                         
   3   8   2        258.19        259.51         6.02 o                         
   4   8   2          0.00         -0.94         0.94 o                         
   5   8   2          5.82          5.73         1.46 o                         
 -11   9   2          2.89          2.96         1.73 o                         
 -10   9   2         24.78         28.24         2.43 o                         
  -9   9   2         55.35         54.28         2.89 o                         
  -8   9   2        108.19        114.69         3.56 o                         
  -7   9   2          5.97          7.06         1.77 o                         
  -6   9   2        227.94        230.58         5.45 o                         
  -5   9   2         45.96         47.54         2.25 o                         
  -4   9   2         16.81         12.54         1.81 o                         
  -3   9   2         53.59         49.47         2.84 o                         
  -2   9   2        243.37        247.57         6.42 o                         
  -1   9   2        158.28        172.44         4.07 o                         
   0   9   2          2.56          2.29         0.98 o                         
   1   9   2         62.48         58.96         3.29 o                         
   2   9   2         30.86         34.78         2.10 o                         
   3   9   2         52.25         55.54         2.98 o                         
 -10  10   2          8.58         11.12         2.38 o                         
  -9  10   2         94.89         99.39         4.06 o                         
  -8  10   2        100.98        114.27         4.32 o                         
  -7  10   2         11.16         11.30         3.06 o                         
  -6  10   2          2.88          1.37         1.31 o                         
  -5  10   2         68.99         63.29         3.99 o                         
  -4  10   2         15.34         18.53         2.74 o                         
  -3  10   2          2.97          6.39         1.82 o                         
  -2  10   2         24.06         22.13         2.74 o                         
  -1  10   2         96.16         91.97         5.54 o                         
   0  10   2         17.57         19.38         3.40 o                         
   1  10   2          0.01          0.17         1.32 o                         
   2  10   2          1.12          0.41         1.36 o                         
  -8  11   2          0.34          0.71         1.35 o                         
  -7  11   2         27.29         30.96         3.43 o                         
  -6  11   2         38.31         40.25         3.99 o                         
  -5  11   2          0.00          1.65         1.79 o                         
  -4  11   2         56.68         68.67         4.54 o                         
  -3  11   2         82.74         97.74         5.08 o                         
  -2  11   2         31.13         28.19         5.15 o                         
  -1  11   2         47.10         58.79         4.24 o                         
   0  11   2          1.59          1.56         2.92 o                         
  -1 -13   3          3.43          3.11         3.31 o                         
   0 -13   3          6.64          3.11         3.11 o                         
   1 -13   3          4.72         -1.17         2.72 o                         
   2 -13   3          2.45          2.14         2.72 o                         
   3 -13   3          1.60          0.19         2.33 o                         
   4 -13   3          0.49         -0.02         1.71 o                         
   5 -13   3        134.50        147.42         5.98 o                         
   6 -13   3          0.98          4.29         2.53 o                         
   7 -13   3         51.44         59.06         4.96 o                         
  -4 -12   3          2.09         -1.17         2.53 o                         
  -3 -12   3          7.42         11.66         2.27 o                         
  -2 -12   3         24.40         21.58         3.69 o                         
  -1 -12   3         11.78          6.61         3.11 o                         
   0 -12   3          8.93          3.31         2.72 o                         
   1 -12   3         85.77         92.11         4.48 o                         
   2 -12   3          2.57          1.08         3.40 o                         
   3 -12   3         32.08         29.70         2.93 o                         
   4 -12   3         51.03         43.92         3.30 o                         
   5 -12   3         12.86         15.24         2.40 o                         
   6 -12   3          1.99          5.17         2.14 o                         
   7 -12   3          0.74          3.70         1.85 o                         
   8 -12   3          1.36          4.19         1.99 o                         
  -5 -11   3         20.09         32.16         3.07 o                         
  -4 -11   3          2.33          3.22         1.63 o                         
  -3 -11   3        103.38        100.38         4.54 o                         
  -2 -11   3         11.88         13.33         2.05 o                         
  -1 -11   3         19.44         23.69         2.00 o                         
   0 -11   3         88.84         81.57         2.82 o                         
   1 -11   3         14.60         14.38         1.52 o                         
   2 -11   3        179.27        182.32         5.08 o                         
   3 -11   3        200.52        179.72         5.21 o                         
   4 -11   3         20.87         22.78         2.09 o                         
   5 -11   3         54.44         61.44         3.05 o                         
   6 -11   3          8.47         17.64         4.86 o                         
   7 -11   3          1.65          1.47         1.49 o                         
   8 -11   3         51.33         51.36         5.54 o                         
   9 -11   3          3.44          8.36         3.11 o                         
  -6 -10   3          1.62          3.21         1.63 o                         
  -5 -10   3         52.35         58.28        10.60 o                         
  -4 -10   3          1.62          1.38         1.16 o                         
  -3 -10   3          4.52          5.80         1.41 o                         
  -2 -10   3        467.68        487.30         9.14 o                         
  -1 -10   3        153.05        153.54         3.19 o                         
   0 -10   3        357.20        344.87         5.90 o                         
   1 -10   3        140.68        136.68         3.27 o                         
   2 -10   3         16.44         13.66         1.68 o                         
   3 -10   3        171.61        149.85         4.37 o                         
   4 -10   3        596.22        529.77         9.77 o                         
   5 -10   3        375.42        357.62         7.52 o                         
   6 -10   3        139.22        150.58         4.50 o                         
   7 -10   3          1.77          0.16         1.09 o                         
   8 -10   3          5.93          6.01         1.82 o                         
   9 -10   3         30.03         37.33         4.86 o                         
  10 -10   3         12.05         23.33         4.28 o                         
  -8  -9   3          0.62         -1.36         1.36 o                         
  -7  -9   3          0.37          1.17         1.32 o                         
  -6  -9   3          4.80          4.67         1.54 o                         
  -5  -9   3          0.99          1.68         1.26 o                         
  -4  -9   3         50.54         43.87         2.43 o                         
  -3  -9   3         31.08         23.76         2.35 o                         
  -2  -9   3        220.44        230.34         3.88 o                         
  -1  -9   3        371.94        365.36         5.26 o                         
   0  -9   3        415.80        415.27         5.72 o                         
   1  -9   3          2.00          3.70         0.68 o                         
   2  -9   3        121.22        122.83         3.00 o                         
   3  -9   3         14.04         13.07         1.53 o                         
   4  -9   3         49.75         47.91         2.42 o                         
   5  -9   3        133.77        113.42         3.69 o                         
   6  -9   3          3.29          1.96         1.20 o                         
   7  -9   3          5.69          9.32         2.43 o                         
   8  -9   3         11.06         10.98         1.66 o                         
   9  -9   3          6.83          6.47         1.85 o                         
  10  -9   3         50.67         50.75         5.44 o                         
  -9  -8   3         21.24         29.55         3.50 o                         
  -8  -8   3          2.51          4.21         1.44 o                         
  -7  -8   3          0.16          0.91         1.07 o                         
  -6  -8   3        165.67        160.60         7.19 o                         
  -5  -8   3          2.19          0.96         1.07 o                         
  -4  -8   3        204.51        203.00         5.09 o                         
  -3  -8   3         25.74         28.12         2.19 o                         
  -2  -8   3          0.98          0.93         0.52 o                         
  -1  -8   3          8.87         11.06         1.05 o                         
   0  -8   3        199.87        195.81         3.26 o                         
   1  -8   3        105.69        100.27         2.06 o                         
   2  -8   3          4.15          4.53         0.68 o                         
   3  -8   3        169.48        163.28         3.21 o                         
   4  -8   3          0.06          0.82         0.58 o                         
   5  -8   3        223.40        228.96         5.23 o                         
   6  -8   3          9.52          7.44         1.29 o                         
   7  -8   3         24.48         28.52         2.74 o                         
   8  -8   3          6.79          4.52         1.57 o                         
   9  -8   3         75.86         72.47         3.31 o                         
  10  -8   3         47.88         52.50         5.25 o                         
  11  -8   3        106.30        103.43         7.39 o                         
  -9  -7   3         13.04         10.57         2.33 o                         
  -8  -7   3          0.04          0.00         1.00 o                         
  -7  -7   3          0.56          0.69         3.01 o                         
  -6  -7   3         22.08         35.62         2.43 o                         
  -5  -7   3        695.76        650.34        10.12 o                         
  -4  -7   3        160.60        168.62         4.59 o                         
  -3  -7   3        167.00        165.23         2.81 o                         
  -2  -7   3        169.66        187.89         3.05 o                         
  -1  -7   3        268.83        281.96         4.00 o                         
   0  -7   3        345.69        361.43         5.29 o                         
   1  -7   3          0.05          1.20         0.48 o                         
   2  -7   3         17.99         12.62         0.82 o                         
   3  -7   3         22.95         21.82         1.15 o                         
   4  -7   3         42.35         36.18         1.36 o                         
   5  -7   3        323.39        290.11         4.65 o                         
   6  -7   3        150.51        138.88         7.44 o                         
   7  -7   3        375.77        370.94        10.36 o                         
   8  -7   3        232.02        230.18         6.36 o                         
   9  -7   3          8.12          8.77         1.56 o                         
  10  -7   3         50.87         50.75         5.06 o                         
  11  -7   3         24.67         24.50         4.08 o                         
 -10  -6   3         42.04         42.32         2.88 o                         
  -9  -6   3         34.34         35.16         2.59 o                         
  -8  -6   3        123.98        120.06         4.34 o                         
  -7  -6   3         36.70         30.24         2.23 o                         
  -6  -6   3         32.96         31.60         2.27 o                         
  -5  -6   3        131.73        132.80         4.26 o                         
  -4  -6   3          6.87          7.76         0.68 o                         
  -3  -6   3        125.88        130.19         2.26 o                         
  -2  -6   3        161.74        137.85         2.30 o                         
  -1  -6   3         10.41         17.87         0.83 o                         
   0  -6   3        168.22        194.15         3.28 o                         
   1  -6   3       2283.09       2409.91        30.90 o                         
   2  -6   3       1432.99       1600.13        16.41 o                         
   3  -6   3       1540.38       1684.61        22.03 o                         
   4  -6   3          0.68          4.20         1.14 o                         
   5  -6   3        102.77        109.03         2.33 o                         
   6  -6   3          0.28         -0.03         0.42 o                         
   7  -6   3          1.22          0.97         0.62 o                         
   8  -6   3         13.14         14.00         2.15 o                         
   9  -6   3         64.21         68.19         2.98 o                         
  10  -6   3         70.89         74.68         4.32 o                         
  11  -6   3         60.10         57.16         5.25 o                         
 -11  -5   3          7.65          3.92         1.32 o                         
 -10  -5   3          0.08         -0.58         0.87 o                         
  -9  -5   3         18.12         16.37         1.80 o                         
  -8  -5   3         30.52         29.55         1.70 o                         
  -7  -5   3        142.28        149.34         5.41 o                         
  -6  -5   3          1.35         -0.36         0.61 o                         
  -5  -5   3        366.81        358.29         6.07 o                         
  -4  -5   3        116.48        131.35         3.65 o                         
  -3  -5   3          1.18          6.96         0.48 o                         
  -2  -5   3        465.43        406.89         5.53 o                         
  -1  -5   3        304.85        334.63         4.69 o                         
   0  -5   3         90.64        105.72         2.45 o                         
   1  -5   3         22.05         29.07         0.89 o                         
   2  -5   3       1627.05       1612.22        25.76 o                         
   3  -5   3       2690.37       2852.19        35.99 o                         
   4  -5   3         13.90         14.53         1.06 o                         
   5  -5   3         19.63         13.78         0.79 o                         
   6  -5   3        311.11        320.04         4.36 o                         
   7  -5   3         40.20         37.13         2.41 o                         
   8  -5   3         13.93         15.15         1.74 o                         
   9  -5   3         24.60         29.58         2.66 o                         
  10  -5   3        111.07        112.99         5.93 o                         
  11  -5   3         12.14         14.19         3.11 o                         
 -11  -4   3          3.89          6.33         1.35 o                         
 -10  -4   3         16.38         15.39         1.65 o                         
  -9  -4   3          8.74         12.23         1.29 o                         
  -8  -4   3         29.38         27.34         1.55 o                         
  -7  -4   3        337.37        352.10         6.16 o                         
  -6  -4   3        116.22        115.12         2.22 o                         
  -5  -4   3        541.56        561.01        12.81 o                         
  -4  -4   3       2309.38       2395.21        31.04 o                         
  -3  -4   3        134.80        155.92         5.54 o                         
  -2  -4   3        242.18        221.59         2.91 o                         
  -1  -4   3        100.29         83.89         1.56 o                         
   0  -4   3       1004.66       1015.59        10.62 o                         
   1  -4   3       1917.39       1910.33        17.50 o                         
   2  -4   3        653.94        706.60         8.69 o                         
   3  -4   3        208.23        238.48         3.61 o                         
   4  -4   3        474.76        488.94         6.85 o                         
   5  -4   3         50.82         56.12         1.41 o                         
   6  -4   3          6.82          6.47         0.66 o                         
   7  -4   3        336.96        331.87         4.55 o                         
   8  -4   3         48.17         44.41         1.54 o                         
   9  -4   3        139.21        135.34         2.60 o                         
  10  -4   3          7.02          5.02         1.48 o                         
  11  -4   3          0.04          0.58         1.51 o                         
 -12  -3   3          2.05         -0.85         1.02 o                         
 -11  -3   3          6.21          5.84         1.36 o                         
 -10  -3   3        283.72        238.02         5.06 o                         
  -9  -3   3          0.03          1.40         0.76 o                         
  -8  -3   3        168.49        168.96         3.94 o                         
  -7  -3   3         20.38         22.46         0.96 o                         
  -6  -3   3         39.97         43.89         1.16 o                         
  -5  -3   3          2.27          0.81         0.28 o                         
  -4  -3   3        490.72        559.05         8.03 o                         
  -3  -3   3       1984.01       1956.95        21.61 o                         
  -2  -3   3        464.44        470.51         5.17 o                         
  -1  -3   3         58.49         66.62         1.38 o                         
   0  -3   3       2898.69       2781.75        27.26 o                         
   1  -3   3       7576.59       7551.80        61.25 o                         
   2  -3   3        591.63        695.08         8.07 o                         
   3  -3   3       2367.11       2426.47        24.85 o                         
   4  -3   3        675.03        732.24        10.71 o                         
   5  -3   3       1890.58       1900.58        21.01 o                         
   6  -3   3        203.25        206.24         3.13 o                         
   7  -3   3        354.37        341.49         4.58 o                         
   8  -3   3         12.21         12.43         0.86 o                         
   9  -3   3        115.78        107.81         2.78 o                         
  10  -3   3         24.53         25.56         1.75 o                         
  11  -3   3          1.77          1.56         2.33 o                         
 -12  -2   3         22.44         26.14         1.87 o                         
 -11  -2   3          1.70          1.32         0.88 o                         
 -10  -2   3        307.47        308.89         5.83 o                         
  -9  -2   3        333.55        310.77         5.15 o                         
  -8  -2   3          0.74          0.79         0.52 o                         
  -7  -2   3         99.63         94.28         1.94 o                         
  -6  -2   3        556.35        605.64         6.96 o                         
  -5  -2   3       1277.36       1341.07        13.79 o                         
  -4  -2   3         74.38         65.81         1.24 o                         
  -3  -2   3        901.32        923.03         9.22 o                         
  -2  -2   3       3876.34       3734.17        29.00 o                         
  -1  -2   3        114.95        102.90         1.49 o                         
   0  -2   3       6348.11       6152.09        57.02 o                         
   1  -2   3        853.53        886.34         8.47 o                         
   2  -2   3         46.85         61.59         1.01 o                         
   3  -2   3         12.38         13.64         0.55 o                         
   4  -2   3          6.99         10.87         0.57 o                         
   5  -2   3        339.05        324.97         3.90 o                         
   6  -2   3        165.91        165.36         2.49 o                         
   7  -2   3        128.55        137.57         2.83 o                         
   8  -2   3        255.70        253.98         3.75 o                         
   9  -2   3          3.53          5.75         1.08 o                         
  10  -2   3          3.01          3.28         1.43 o                         
  11  -2   3         18.37         16.20         1.98 o                         
 -13  -1   3         19.15         18.42         1.57 o                         
 -12  -1   3         16.63         17.31         1.83 o                         
 -11  -1   3         32.45         30.53         2.08 o                         
 -10  -1   3        219.51        220.28         4.17 o                         
  -9  -1   3        335.54        312.25         5.09 o                         
  -8  -1   3          2.11          1.32         0.50 o                         
  -7  -1   3        149.15        169.63         3.61 o                         
  -6  -1   3        266.88        253.11         3.42 o                         
  -5  -1   3        491.19        464.58         5.34 o                         
  -4  -1   3          9.44          8.06         0.49 o                         
  -3  -1   3       2164.53       2140.06        18.92 o                         
  -2  -1   3        931.77        978.30         8.36 o                         
  -1  -1   3        516.10        506.22         4.54 o                         
   0  -1   3       2392.45       2293.69        16.76 o                         
   1  -1   3       6971.40       6852.83        60.34 o                         
   2  -1   3       3829.81       3878.23        34.70 o                         
   3  -1   3       1672.43       1718.54        17.30 o                         
   4  -1   3        192.03        196.27         2.89 o                         
   5  -1   3        636.96        654.71        10.44 o                         
   6  -1   3       1061.52       1064.29        12.67 o                         
   7  -1   3          3.05          4.75         0.62 o                         
   8  -1   3         50.14         46.07         1.16 o                         
   9  -1   3         13.55         13.04         1.49 o                         
  10  -1   3         14.71         17.57         1.93 o                         
  11  -1   3          3.81          1.94         1.71 o                         
 -13   0   3          5.25          8.86         2.33 o                         
 -12   0   3          1.18          0.38         1.17 o                         
 -11   0   3         55.00         50.56         2.81 o                         
 -10   0   3         24.21         29.17         1.47 o                         
  -9   0   3         53.72         55.99         1.82 o                         
  -8   0   3         93.09         89.38         1.67 o                         
  -7   0   3        208.24        217.01         2.59 o                         
  -6   0   3         11.58          6.75         0.43 o                         
  -5   0   3          8.24         13.81         0.44 o                         
  -4   0   3        381.66        441.78         4.19 o                         
  -3   0   3       2577.60       2529.69        22.29 o                         
  -2   0   3        400.24        368.88         4.16 o                         
  -1   0   3         96.53        105.58         1.59 o                         
   0   0   3       5428.72       5102.16        41.64 o                         
   1   0   3         23.97         31.25         0.80 o                         
   2   0   3        620.94        643.96         8.00 o                         
   3   0   3        164.01        174.09         2.78 o                         
   4   0   3         26.36         23.76         1.52 o                         
   5   0   3         41.19         36.86         1.86 o                         
   6   0   3          9.04          7.35         0.87 o                         
   7   0   3         57.68         54.86         1.70 o                         
   8   0   3         41.46         37.77         2.82 o                         
   9   0   3         13.62          9.66         1.09 o                         
  10   0   3          0.00          0.84         0.68 o                         
 -13   1   3          5.22          6.17         1.82 o                         
 -12   1   3         16.26         12.51         2.27 o                         
 -11   1   3          0.35         -0.56         0.96 o                         
 -10   1   3         48.10         45.79         2.36 o                         
  -9   1   3        190.38        177.00         3.63 o                         
  -8   1   3        229.20        229.93         3.13 o                         
  -7   1   3          0.00          0.33         0.37 o                         
  -6   1   3         44.06         42.06         0.96 o                         
  -5   1   3        367.65        383.79         3.89 o                         
  -4   1   3        818.72        785.35         7.64 o                         
  -3   1   3       8109.68       7954.51        76.02 o                         
  -2   1   3       5723.50       5717.54        54.62 o                         
  -1   1   3        898.91        914.55         8.54 o                         
   0   1   3         44.49         50.42         0.92 o                         
   1   1   3         11.81         11.33         0.69 o                         
   2   1   3         50.03         61.65         1.17 o                         
   3   1   3          1.16          0.39         0.37 o                         
   4   1   3          0.52          1.53         0.49 o                         
   5   1   3         70.62         67.56         2.22 o                         
   6   1   3         82.76         79.14         2.48 o                         
   7   1   3          1.36          0.72         0.67 o                         
   8   1   3          0.01          0.71         0.62 o                         
   9   1   3          5.06          2.38         0.79 o                         
  10   1   3         42.35         45.33         2.51 o                         
 -13   2   3          6.85          9.24         1.77 o                         
 -12   2   3          3.72          4.95         1.96 o                         
 -11   2   3        206.76        206.78         6.80 o                         
 -10   2   3        631.29        633.31        10.54 o                         
  -9   2   3        175.39        190.02         3.76 o                         
  -8   2   3        122.56        128.91         2.18 o                         
  -7   2   3        109.12        109.29         1.78 o                         
  -6   2   3         26.59         29.82         0.85 o                         
  -5   2   3         39.78         69.49         2.21 o                         
  -4   2   3       3526.05       3649.98        29.95 o                         
  -3   2   3        792.80        805.14         8.52 o                         
  -2   2   3        769.24        730.34         7.82 o                         
  -1   2   3       1645.19       1641.40        14.92 o                         
   0   2   3       3225.06       3286.91        31.71 o                         
   1   2   3        552.43        584.73         8.61 o                         
   2   2   3        117.36         92.60         2.87 o                         
   3   2   3          0.98          2.85         0.89 o                         
   4   2   3        111.72        102.59         2.80 o                         
   5   2   3        252.59        245.50         4.95 o                         
   6   2   3        420.19        399.90         6.54 o                         
   7   2   3        198.52        197.61         4.02 o                         
   8   2   3        135.54        130.38         3.27 o                         
   9   2   3         62.83         63.69         3.69 o                         
 -13   3   3         17.80         19.31         2.31 o                         
 -12   3   3          3.98          3.28         1.42 o                         
 -11   3   3        135.03        118.71         5.15 o                         
 -10   3   3        230.23        212.29         6.74 o                         
  -9   3   3         80.02         84.85         2.99 o                         
  -8   3   3        127.28        127.86         2.50 o                         
  -7   3   3        180.25        197.11         3.12 o                         
  -6   3   3         89.97         88.38         1.93 o                         
  -5   3   3         98.71         85.09         1.55 o                         
  -4   3   3       3043.05       3054.02        25.33 o                         
  -3   3   3          0.25          0.33         0.32 o                         
  -2   3   3        720.18        727.55         7.97 o                         
  -1   3   3        165.59        179.79         2.29 o                         
   0   3   3         82.71         63.16         2.08 o                         
   1   3   3        529.25        554.59        10.10 o                         
   2   3   3        544.56        521.91         8.27 o                         
   3   3   3        592.20        573.58         9.05 o                         
   4   3   3          0.09          1.65         0.80 o                         
   5   3   3        900.25        907.53        11.78 o                         
   6   3   3          0.04         -0.87         1.01 o                         
   7   3   3          2.08          1.80         0.88 o                         
   8   3   3         50.32         57.77         4.53 o                         
   9   3   3          5.83          6.42         1.75 o                         
 -13   4   3         62.88         70.23         3.61 o                         
 -12   4   3         22.95         24.02         2.28 o                         
 -11   4   3        150.84        150.65         4.66 o                         
 -10   4   3         32.99         40.08         3.02 o                         
  -9   4   3        733.80        736.93        17.11 o                         
  -8   4   3        121.83        118.83         4.57 o                         
  -7   4   3         66.48         63.59         1.51 o                         
  -6   4   3        216.79        207.64         3.26 o                         
  -5   4   3         85.41         76.74         1.28 o                         
  -4   4   3          0.04         -0.07         0.55 o                         
  -3   4   3        557.75        536.59         6.30 o                         
  -2   4   3        250.72        230.28         2.94 o                         
  -1   4   3        460.47        460.89         4.52 o                         
   0   4   3          9.26         11.47         0.95 o                         
   1   4   3         77.81         84.69         2.59 o                         
   2   4   3          1.91          1.94         1.37 o                         
   3   4   3          3.30          3.69         0.94 o                         
   4   4   3        165.04        153.30         3.48 o                         
   5   4   3          0.49         -0.39         0.67 o                         
   6   4   3          0.95          0.48         1.04 o                         
   7   4   3         10.27         10.21         1.46 o                         
   8   4   3          1.55          4.80         1.64 o                         
 -13   5   3          0.01          0.46         1.36 o                         
 -12   5   3          6.24          8.25         1.68 o                         
 -11   5   3         78.60         75.97         3.32 o                         
 -10   5   3         72.02         60.32         5.30 o                         
  -9   5   3        307.06        301.36         5.83 o                         
  -8   5   3        205.00        186.68         3.81 o                         
  -7   5   3          0.02         -0.04         0.61 o                         
  -6   5   3        112.51        100.38         2.36 o                         
  -5   5   3       1619.56       1593.78        14.10 o                         
  -4   5   3         32.58         38.39         1.13 o                         
  -3   5   3        959.13        965.00         9.60 o                         
  -2   5   3        620.42        635.59         6.68 o                         
  -1   5   3         33.89         42.22         1.77 o                         
   0   5   3        115.29        115.50         2.79 o                         
   1   5   3        197.72        198.42         5.43 o                         
   2   5   3        277.11        267.03         5.55 o                         
   3   5   3        758.74        697.18        12.06 o                         
   4   5   3         69.15         63.07         2.35 o                         
   5   5   3          1.18          1.30         0.82 o                         
   6   5   3         36.10         37.22         2.32 o                         
   7   5   3          1.63          1.86         2.09 o                         
 -13   6   3         24.44         25.66         4.67 o                         
 -12   6   3          3.73          5.44         1.55 o                         
 -11   6   3          5.52          7.36         1.49 o                         
 -10   6   3          7.64          7.22         1.45 o                         
  -9   6   3         33.49         28.63         1.61 o                         
  -8   6   3        170.74        167.33         4.30 o                         
  -7   6   3        550.31        506.52         7.06 o                         
  -6   6   3        159.74        148.45         3.08 o                         
  -5   6   3         67.60         67.16         2.50 o                         
  -4   6   3        483.36        460.52         5.04 o                         
  -3   6   3        190.42        177.43         2.69 o                         
  -2   6   3         41.91         47.01         1.46 o                         
  -1   6   3         46.06         48.91         1.86 o                         
   0   6   3          2.34          2.07         0.68 o                         
   1   6   3         70.74         58.73         1.94 o                         
   2   6   3        214.68        217.99         4.41 o                         
   3   6   3        169.14        160.85         3.96 o                         
   4   6   3        128.57        119.32         3.34 o                         
   5   6   3         63.36         60.89         2.83 o                         
   6   6   3         46.04         58.08         2.97 o                         
 -12   7   3         60.74         63.19         3.52 o                         
 -11   7   3         12.21         11.94         1.84 o                         
 -10   7   3         38.46         29.20         2.02 o                         
  -9   7   3         92.95         97.23         2.81 o                         
  -8   7   3         47.09         42.76         1.90 o                         
  -7   7   3          8.67         10.15         1.38 o                         
  -6   7   3        455.17        414.61         6.15 o                         
  -5   7   3        109.76        113.28         3.03 o                         
  -4   7   3         58.17         56.43         2.30 o                         
  -3   7   3         65.99         58.82         1.55 o                         
  -2   7   3        173.43        178.69         3.28 o                         
  -1   7   3          2.18          3.85         0.83 o                         
   0   7   3        101.00         88.32         2.38 o                         
   1   7   3         36.51         45.39         1.83 o                         
   2   7   3        127.88        118.40         3.01 o                         
   3   7   3         25.09         25.29         2.53 o                         
   4   7   3          0.11          0.29         1.03 o                         
   5   7   3          3.94          1.92         1.11 o                         
 -12   8   3          0.06          0.24         1.72 o                         
 -11   8   3          5.86          5.21         1.51 o                         
 -10   8   3         52.69         52.35         2.65 o                         
  -9   8   3         13.17         13.46         1.39 o                         
  -8   8   3          0.48          0.12         0.74 o                         
  -7   8   3          9.90         10.38         1.25 o                         
  -6   8   3         24.32         25.58         1.53 o                         
  -5   8   3          3.64          4.33         1.08 o                         
  -4   8   3        180.78        185.89         5.24 o                         
  -3   8   3         64.25         53.31         2.84 o                         
  -2   8   3        115.26        109.60         3.06 o                         
  -1   8   3          1.10          0.36         0.69 o                         
   0   8   3         59.26         63.46         2.45 o                         
   1   8   3         99.98         96.65         2.76 o                         
   2   8   3        199.19        213.93         4.36 o                         
   3   8   3          7.85          7.09         1.35 o                         
   4   8   3          6.49          2.84         1.22 o                         
 -11   9   3          5.52          7.81         2.47 o                         
 -10   9   3         42.35         41.81         2.48 o                         
  -9   9   3          4.96          5.08         1.16 o                         
  -8   9   3         92.50         87.36         3.18 o                         
  -7   9   3         77.52         74.82         2.92 o                         
  -6   9   3         16.88         19.10         1.73 o                         
  -5   9   3         55.04         50.88         2.98 o                         
  -4   9   3         90.63         80.92         4.34 o                         
  -3   9   3        110.42        108.79         5.09 o                         
  -2   9   3          6.24          3.39         1.63 o                         
  -1   9   3          1.00         -1.30         1.30 o                         
   0   9   3         28.54         30.92         2.55 o                         
   1   9   3         32.32         35.20         1.93 o                         
   2   9   3          1.83          1.12         1.05 o                         
  -9  10   3         35.81         41.47         2.89 o                         
  -8  10   3          4.99          4.42         1.50 o                         
  -7  10   3        121.43        128.94         5.91 o                         
  -6  10   3          2.74          3.50         1.85 o                         
  -5  10   3          0.06         -0.77         1.54 o                         
  -4  10   3        104.67         97.44         5.02 o                         
  -3  10   3        120.96        111.22         5.29 o                         
  -2  10   3         26.70         23.93         3.02 o                         
  -1  10   3         48.00         55.42         4.04 o                         
   0  10   3          3.58          5.10         2.10 o                         
  -7  11   3          0.12         -0.88         1.58 o                         
  -6  11   3          2.78          3.94         3.31 o                         
  -5  11   3         18.81         13.60         2.68 o                         
  -4  11   3          9.45          6.60         2.27 o                         
  -3  11   3         44.16         53.66         6.12 o                         
   1 -14   4         98.09        123.07         8.55 o                         
   2 -14   4          3.75          4.67         3.31 o                         
   3 -14   4          1.68          0.00         2.92 o                         
   4 -14   4          5.66          5.18         2.33 o                         
  -2 -13   4          2.68          5.25         3.31 o                         
  -1 -13   4          0.03         -1.94         2.53 o                         
   0 -13   4          6.67         15.55         3.89 o                         
   1 -13   4         64.33         83.41         6.80 o                         
   2 -13   4        146.09        152.99         5.97 o                         
   3 -13   4         18.36         15.81         2.60 o                         
   4 -13   4         79.22         85.90         4.53 o                         
   5 -13   4         18.75         19.05         2.68 o                         
   6 -13   4          0.02          0.37         1.85 o                         
   7 -13   4         52.05         66.30         6.22 o                         
  -4 -12   4          0.05         -1.21         1.35 o                         
  -3 -12   4          1.85          2.92         2.14 o                         
  -2 -12   4          0.85          2.92         2.33 o                         
  -1 -12   4         14.00         14.28         3.21 o                         
   0 -12   4          4.37          7.58         3.11 o                         
   1 -12   4         34.93         35.25         4.18 o                         
   2 -12   4          5.93          9.04         2.20 o                         
   3 -12   4          0.01         -1.44         1.44 o                         
   4 -12   4          7.72          1.84         2.72 o                         
   5 -12   4          2.78          1.89         1.68 o                         
   6 -12   4         15.45         17.68         2.52 o                         
   7 -12   4        216.57        232.74         7.42 o                         
   8 -12   4         63.09         80.30         6.80 o                         
  -6 -11   4          1.40         -0.05         1.56 o                         
  -5 -11   4          1.36          3.62         1.68 o                         
  -4 -11   4          0.42          0.12         2.72 o                         
  -3 -11   4          6.46          5.54         1.67 o                         
  -2 -11   4        210.07        205.81         5.39 o                         
  -1 -11   4         96.31        100.06         3.60 o                         
   0 -11   4          6.12          5.54         1.22 o                         
   1 -11   4         27.72         24.46         2.11 o                         
   2 -11   4        191.60        182.74         5.64 o                         
   3 -11   4        102.64         99.08         3.66 o                         
   4 -11   4          3.63          5.84         1.45 o                         
   5 -11   4         97.67        110.63         3.94 o                         
   6 -11   4         27.62         22.56         4.37 o                         
   7 -11   4          0.16         -0.31         1.35 o                         
   8 -11   4          0.01          2.33         2.33 o                         
   9 -11   4         22.00         27.03         4.47 o                         
  -7 -10   4          1.10          0.14         1.36 o                         
  -6 -10   4         49.38         59.06         3.14 o                         
  -5 -10   4         78.55         81.35         3.52 o                         
  -4 -10   4        124.10        123.15         4.07 o                         
  -3 -10   4         10.58          6.68         1.63 o                         
  -2 -10   4         65.76         64.32         2.39 o                         
  -1 -10   4         24.32         24.10         1.59 o                         
   0 -10   4         35.35         32.49         1.62 o                         
   1 -10   4        147.26        136.77         3.39 o                         
   2 -10   4        763.44        753.46        10.39 o                         
   3 -10   4         63.04         61.91         2.82 o                         
   4 -10   4        228.05        224.88         5.49 o                         
   5 -10   4         78.19         71.79         3.05 o                         
   6 -10   4        201.15        211.24         5.48 o                         
   7 -10   4          0.87         -0.68         1.65 o                         
   8 -10   4          9.73         12.05         3.31 o                         
   9 -10   4         11.05         13.03         3.50 o                         
  10 -10   4         11.44         12.05         3.69 o                         
  -8  -9   4         42.82         52.58         7.10 o                         
  -7  -9   4          0.78          0.20         1.26 o                         
  -6  -9   4          2.30          2.47         1.25 o                         
  -5  -9   4         37.50         32.54         2.19 o                         
  -4  -9   4         89.71         90.87         2.73 o                         
  -3  -9   4        858.98        820.05        11.08 o                         
  -2  -9   4        104.01        116.91         3.00 o                         
  -1  -9   4        126.81        123.97         3.10 o                         
   0  -9   4          3.21          8.12         1.08 o                         
   1  -9   4         33.44         41.11         1.59 o                         
   2  -9   4         15.89         18.73         1.32 o                         
   3  -9   4         10.44          6.94         0.93 o                         
   4  -9   4          0.78          1.68         1.08 o                         
   5  -9   4          0.17         -0.55         1.02 o                         
   6  -9   4          8.67          7.59         1.36 o                         
   7  -9   4        106.47        107.34         3.81 o                         
   8  -9   4         13.85         12.25         3.11 o                         
   9  -9   4         81.14         84.19         6.22 o                         
  10  -9   4         63.69         59.30         5.64 o                         
  -9  -8   4         17.66         20.27         2.47 o                         
  -8  -8   4          0.01         -0.35         1.07 o                         
  -7  -8   4         81.46         74.54         3.64 o                         
  -6  -8   4        241.87        222.72         6.37 o                         
  -5  -8   4        622.65        601.20         8.71 o                         
  -4  -8   4        428.18        425.52         6.65 o                         
  -3  -8   4        115.84        108.18         2.76 o                         
  -2  -8   4        459.98        455.12         6.78 o                         
  -1  -8   4        185.35        188.59         3.66 o                         
   0  -8   4          0.03         -0.48         0.48 o                         
   1  -8   4        318.25        355.96         4.94 o                         
   2  -8   4        290.34        273.60         4.16 o                         
   3  -8   4         86.10         78.17         2.16 o                         
   4  -8   4         24.61         21.02         1.18 o                         
   5  -8   4        151.82        156.08        12.05 o                         
   6  -8   4         18.78         14.77         2.13 o                         
   7  -8   4        150.70        123.31        11.63 o                         
   8  -8   4         86.39         90.49         5.93 o                         
   9  -8   4        108.56        115.49         7.19 o                         
  10  -8   4         42.19         43.94         5.06 o                         
  11  -8   4         64.54         78.16         6.42 o                         
 -10  -7   4          0.45         -0.02         1.15 o                         
  -9  -7   4          9.90         13.56         1.94 o                         
  -8  -7   4          6.80          9.38         1.94 o                         
  -7  -7   4          8.67          4.49         2.53 o                         
  -6  -7   4          9.49          7.90         1.14 o                         
  -5  -7   4        599.43        608.80         8.48 o                         
  -4  -7   4        116.33        119.72         2.81 o                         
  -3  -7   4         44.16         51.45         1.79 o                         
  -2  -7   4        147.54        149.44         3.08 o                         
  -1  -7   4        198.51        219.28         3.83 o                         
   0  -7   4         18.93         14.68         1.02 o                         
   1  -7   4        661.76        666.58         7.79 o                         
   2  -7   4        361.82        362.85         4.77 o                         
   3  -7   4         67.50         63.21         2.17 o                         
   4  -7   4        299.88        297.01         4.76 o                         
   5  -7   4         18.41         20.00         1.17 o                         
   6  -7   4         29.56         32.72         1.57 o                         
   7  -7   4        212.81        228.45         5.45 o                         
   8  -7   4          0.57         -0.30         2.72 o                         
   9  -7   4         75.38         82.54         4.51 o                         
  10  -7   4         13.44         19.05         3.69 o                         
  11  -7   4          2.48          1.36         2.72 o                         
 -11  -6   4          2.62          2.25         1.32 o                         
 -10  -6   4          0.10         -0.78         0.97 o                         
  -9  -6   4         11.09         10.61         1.62 o                         
  -8  -6   4          6.01          6.94         1.48 o                         
  -7  -6   4          4.30          5.74         0.99 o                         
  -6  -6   4         15.71         13.78         1.27 o                         
  -5  -6   4        195.89        196.45         4.20 o                         
  -4  -6   4         22.21         19.82         1.12 o                         
  -3  -6   4        123.71        101.24         2.37 o                         
  -2  -6   4        211.45        228.11         3.81 o                         
  -1  -6   4       1314.30       1396.74        16.24 o                         
   0  -6   4        420.69        490.37         6.61 o                         
   1  -6   4        273.91        276.72         4.24 o                         
   2  -6   4        347.92        353.50         4.53 o                         
   3  -6   4        117.88        113.58         2.47 o                         
   4  -6   4        218.10        227.42         4.04 o                         
   5  -6   4         58.11         50.42         1.74 o                         
   6  -6   4          1.61          0.39         0.64 o                         
   7  -6   4        107.38        107.57         4.69 o                         
   8  -6   4          0.23          0.26         1.30 o                         
   9  -6   4          5.02          3.54         1.63 o                         
  10  -6   4         35.47         33.25         4.28 o                         
  11  -6   4          0.03          0.14         1.85 o                         
 -11  -5   4         14.47         12.53         1.82 o                         
 -10  -5   4         34.23         34.37         2.44 o                         
  -9  -5   4          0.16         -0.73         0.73 o                         
  -8  -5   4         25.27         16.26         1.36 o                         
  -7  -5   4         21.61         21.86         1.48 o                         
  -6  -5   4         93.80         89.20         2.61 o                         
  -5  -5   4         70.05         64.20         3.72 o                         
  -4  -5   4        382.08        421.06         5.89 o                         
  -3  -5   4          7.55          7.81         0.53 o                         
  -2  -5   4        310.28        306.82         4.49 o                         
  -1  -5   4        109.74         90.55         1.77 o                         
   0  -5   4        418.47        467.59         5.60 o                         
   1  -5   4        595.79        696.42         7.13 o                         
   2  -5   4        464.67        481.80         6.37 o                         
   3  -5   4         44.21         54.10         3.50 o                         
   4  -5   4        448.27        482.39         6.22 o                         
   5  -5   4         51.44         56.24         1.50 o                         
   6  -5   4         19.49         19.31         1.04 o                         
   7  -5   4         10.44         12.38         1.17 o                         
   8  -5   4         61.16         66.01         3.37 o                         
   9  -5   4         27.51         29.18         2.80 o                         
  10  -5   4          0.05          1.65         1.58 o                         
  11  -5   4        117.61        138.10         5.77 o                         
 -12  -4   4          0.05          1.05         1.18 o                         
 -11  -4   4          1.34          0.97         1.02 o                         
 -10  -4   4         24.03         20.87         3.41 o                         
  -9  -4   4        164.53        134.55         3.57 o                         
  -8  -4   4         72.80         61.84         2.43 o                         
  -7  -4   4         82.74         84.47         2.16 o                         
  -6  -4   4        330.49        307.83         5.47 o                         
  -5  -4   4          3.68         10.09         0.94 o                         
  -4  -4   4       1127.71       1147.07        13.44 o                         
  -3  -4   4        528.37        537.48         7.69 o                         
  -2  -4   4       2972.29       3105.96        30.37 o                         
  -1  -4   4         36.64         38.26         1.05 o                         
   0  -4   4       2200.01       2227.36        22.23 o                         
   1  -4   4       2721.61       2743.15        26.99 o                         
   2  -4   4       2340.46       2484.36        40.46 o                         
   3  -4   4       1069.60       1113.80        19.16 o                         
   4  -4   4         12.61         17.16         0.79 o                         
   5  -4   4         37.76         42.12         1.27 o                         
   6  -4   4        436.92        440.48         5.62 o                         
   7  -4   4         15.24         19.72         1.05 o                         
   8  -4   4         84.24         90.72         3.62 o                         
   9  -4   4          8.28          8.06         1.25 o                         
  10  -4   4          0.04          0.09         1.35 o                         
  11  -4   4         98.71        103.05         7.19 o                         
 -12  -3   4         22.70         24.00         2.05 o                         
 -11  -3   4          3.69          3.03         0.92 o                         
 -10  -3   4          2.55          1.19         0.85 o                         
  -9  -3   4         57.34         51.22         2.17 o                         
  -8  -3   4         52.62         51.08         2.05 o                         
  -7  -3   4          0.04         -0.14         0.57 o                         
  -6  -3   4        223.71        257.92         3.20 o                         
  -5  -3   4         53.72         77.26         1.90 o                         
  -4  -3   4        345.98        316.33         3.98 o                         
  -3  -3   4        215.80        232.23         2.73 o                         
  -2  -3   4        878.17        883.52         8.46 o                         
  -1  -3   4         16.16         13.91         0.58 o                         
   0  -3   4          5.87          7.15         0.46 o                         
   1  -3   4       1154.66       1244.62        11.81 o                         
   2  -3   4        178.01        169.42         1.88 o                         
   3  -3   4        124.47        131.14         1.96 o                         
   4  -3   4        163.52        155.95         2.51 o                         
   5  -3   4          3.33          4.63         0.69 o                         
   6  -3   4         42.25         40.54         1.68 o                         
   7  -3   4         71.10         70.44         2.42 o                         
   8  -3   4         77.26         77.55         2.35 o                         
   9  -3   4         46.19         60.18         1.74 o                         
  10  -3   4         15.74         16.20         1.88 o                         
 -13  -2   4         15.17         19.24         1.69 o                         
 -12  -2   4          4.76          0.77         0.91 o                         
 -11  -2   4          3.50          3.04         0.89 o                         
 -10  -2   4        117.61        108.13         2.85 o                         
  -9  -2   4        130.84        124.30         2.97 o                         
  -8  -2   4         63.47         61.78         3.07 o                         
  -7  -2   4        640.38        625.82         7.31 o                         
  -6  -2   4          9.68         13.58         0.69 o                         
  -5  -2   4        143.65        144.35         1.95 o                         
  -4  -2   4        450.08        432.33         5.01 o                         
  -3  -2   4        491.48        449.58         3.96 o                         
  -2  -2   4         33.23         34.89         0.79 o                         
  -1  -2   4       1969.87       1816.49        16.66 o                         
   0  -2   4       2966.12       3015.67        27.12 o                         
   1  -2   4         40.01         36.19         0.96 o                         
   2  -2   4        123.26        147.20         2.33 o                         
   3  -2   4        435.58        480.97         5.71 o                         
   4  -2   4        220.58        212.03         3.16 o                         
   5  -2   4        187.55        195.67         2.77 o                         
   6  -2   4        245.82        243.05         3.25 o                         
   7  -2   4          6.29          6.23         0.70 o                         
   8  -2   4         27.40         28.78         1.29 o                         
   9  -2   4          4.47          4.84         0.77 o                         
  10  -2   4          0.50          1.65         1.23 o                         
 -13  -1   4          0.41          0.42         0.87 o                         
 -12  -1   4          4.44          3.68         0.96 o                         
 -11  -1   4         89.57         91.47         2.69 o                         
 -10  -1   4          6.02          5.65         0.87 o                         
  -9  -1   4         18.95         19.14         1.27 o                         
  -8  -1   4        236.84        245.29         4.22 o                         
  -7  -1   4         32.82         37.80         1.66 o                         
  -6  -1   4          9.71          5.89         0.42 o                         
  -5  -1   4         15.70         11.30         0.57 o                         
  -4  -1   4         19.00         24.20         0.94 o                         
  -3  -1   4        678.85        653.00         6.44 o                         
  -2  -1   4        588.61        571.98         5.70 o                         
  -1  -1   4       4014.94       4052.19        33.03 o                         
   0  -1   4       4131.48       4154.81        34.48 o                         
   1  -1   4        386.60        373.06         3.81 o                         
   2  -1   4        165.40        181.69         2.40 o                         
   3  -1   4         28.52         33.82         1.19 o                         
   4  -1   4         24.97         24.58         1.35 o                         
   5  -1   4         76.37         69.87         1.86 o                         
   6  -1   4        698.07        663.81         8.68 o                         
   7  -1   4        237.74        243.24         4.18 o                         
   8  -1   4          9.77         10.52         1.88 o                         
   9  -1   4          4.94          5.56         0.89 o                         
  10  -1   4          6.00          6.26         0.89 o                         
 -13   0   4         16.86         22.56         2.99 o                         
 -12   0   4         22.02         23.43         2.50 o                         
 -11   0   4         52.94         56.74         2.14 o                         
 -10   0   4          0.18         -0.70         0.70 o                         
  -9   0   4        211.07        212.84         3.92 o                         
  -8   0   4        903.09        928.18        10.13 o                         
  -7   0   4         17.15         16.26         0.62 o                         
  -6   0   4        463.02        467.13         4.63 o                         
  -5   0   4       2668.44       2690.30        22.41 o                         
  -4   0   4        107.77        128.44         1.67 o                         
  -3   0   4         97.70         83.16         1.56 o                         
  -2   0   4       1178.57       1105.22        12.80 o                         
  -1   0   4       1339.56       1405.98        14.13 o                         
   0   0   4       7906.26       7779.88        71.81 o                         
   1   0   4        164.39        148.70         3.59 o                         
   2   0   4        153.40        124.12         2.58 o                         
   3   0   4        703.69        666.90         8.32 o                         
   4   0   4         62.32         61.53         2.41 o                         
   5   0   4         40.64         37.71         1.41 o                         
   6   0   4        182.87        174.44         4.71 o                         
   7   0   4         17.02         18.03         3.04 o                         
   8   0   4         23.09         20.94         1.38 o                         
   9   0   4          4.99          6.03         1.71 o                         
 -13   1   4          0.13         -0.07         1.54 o                         
 -12   1   4          0.04          0.67         1.49 o                         
 -11   1   4          2.73          1.28         1.11 o                         
 -10   1   4        236.21        232.25         5.32 o                         
  -9   1   4        555.39        516.03         8.84 o                         
  -8   1   4        587.49        589.61         6.55 o                         
  -7   1   4        149.53        160.46         2.20 o                         
  -6   1   4        969.04       1089.48        10.62 o                         
  -5   1   4       3310.02       3470.43        34.57 o                         
  -4   1   4       2027.92       2020.70        20.11 o                         
  -3   1   4        327.65        382.82         5.46 o                         
  -2   1   4        387.20        432.60         5.03 o                         
  -1   1   4          2.31          3.63         0.46 o                         
   0   1   4       1518.31       1621.76        15.61 o                         
   1   1   4        316.83        342.22         4.51 o                         
   2   1   4          0.79          0.59         0.33 o                         
   3   1   4        280.28        310.12         3.89 o                         
   4   1   4        960.52        916.70        11.19 o                         
   5   1   4       1226.87       1239.38        17.33 o                         
   6   1   4        120.86        116.89         5.65 o                         
   7   1   4         46.63         44.88         3.22 o                         
   8   1   4          4.12          6.95         1.02 o                         
   9   1   4         50.08         59.09         3.89 o                         
 -13   2   4          3.73          6.69         2.24 o                         
 -12   2   4         41.21         38.87         3.37 o                         
 -11   2   4        347.12        330.43        11.37 o                         
 -10   2   4         28.16         25.54         2.61 o                         
  -9   2   4        128.87        122.01         3.46 o                         
  -8   2   4        206.33        214.48         3.13 o                         
  -7   2   4        198.33        195.68         3.12 o                         
  -6   2   4          5.30          1.59         0.38 o                         
  -5   2   4       1621.09       1687.68        15.80 o                         
  -4   2   4       1570.21       1577.32        16.04 o                         
  -3   2   4         86.74         77.35         1.60 o                         
  -2   2   4        530.41        562.21         6.42 o                         
  -1   2   4        104.74         96.13         1.55 o                         
   0   2   4       1439.23       1515.50        14.35 o                         
   1   2   4          6.42          5.29         0.91 o                         
   2   2   4        168.58        198.28         7.42 o                         
   3   2   4          0.21          1.47         0.71 o                         
   4   2   4          4.96          3.74         0.95 o                         
   5   2   4          5.32          5.45         1.18 o                         
   6   2   4         56.43         52.18         2.32 o                         
   7   2   4         47.71         45.50         2.09 o                         
   8   2   4          4.97          2.56         0.98 o                         
 -13   3   4          6.33          9.39         2.17 o                         
 -12   3   4         57.70         67.62         4.19 o                         
 -11   3   4         58.88         63.02         3.98 o                         
 -10   3   4         62.81         57.22         3.37 o                         
  -9   3   4        309.91        284.67        13.30 o                         
  -8   3   4          0.08          2.25         0.73 o                         
  -7   3   4         96.36         90.83         2.00 o                         
  -6   3   4         14.45         16.60         1.04 o                         
  -5   3   4         13.64         13.52         0.77 o                         
  -4   3   4       1207.72       1161.57        12.30 o                         
  -3   3   4         16.82         10.92         0.69 o                         
  -2   3   4          9.37          7.93         0.66 o                         
  -1   3   4          1.81          0.12         0.29 o                         
   0   3   4         43.78         43.03         2.10 o                         
   1   3   4         43.96         38.04         2.31 o                         
   2   3   4        201.47        207.49         7.11 o                         
   3   3   4        150.95        160.74         3.97 o                         
   4   3   4         64.94         61.75         2.48 o                         
   5   3   4         10.37         10.56         1.85 o                         
   6   3   4          0.79          1.56         1.32 o                         
   7   3   4         13.87         14.49         1.46 o                         
   8   3   4          0.17          0.16         0.96 o                         
 -13   4   4         13.65         16.95         2.23 o                         
 -12   4   4        224.28        218.04         9.69 o                         
 -11   4   4         37.89         35.76         4.47 o                         
 -10   4   4          0.00          0.14         2.62 o                         
  -9   4   4        366.81        346.23         6.11 o                         
  -8   4   4        301.22        285.45         5.21 o                         
  -7   4   4         92.43         91.49         2.54 o                         
  -6   4   4         16.68         13.34         0.79 o                         
  -5   4   4        523.39        505.78         5.72 o                         
  -4   4   4        385.73        366.01         4.82 o                         
  -3   4   4         63.95         66.27         1.62 o                         
  -2   4   4         33.29         33.52         1.38 o                         
  -1   4   4        499.18        495.97         5.36 o                         
   0   4   4        293.12        281.72         4.78 o                         
   1   4   4          3.57          2.94         0.72 o                         
   2   4   4         49.61         45.89         2.08 o                         
   3   4   4        142.59        138.46         4.48 o                         
   4   4   4         21.80         24.16         1.80 o                         
   5   4   4         16.18         16.43         1.47 o                         
   6   4   4          1.67          0.94         0.85 o                         
   7   4   4         12.21         14.37         2.16 o                         
 -13   5   4         20.61         28.18         2.69 o                         
 -12   5   4          0.25          1.43         2.05 o                         
 -11   5   4          0.12          0.34         1.09 o                         
 -10   5   4          0.09          0.87         0.87 o                         
  -9   5   4         16.88         13.50         1.36 o                         
  -8   5   4         36.70         30.70         1.74 o                         
  -7   5   4        100.19         96.73         2.79 o                         
  -6   5   4        623.17        593.14         8.74 o                         
  -5   5   4         56.77         54.67         1.56 o                         
  -4   5   4         50.07         47.58         1.57 o                         
  -3   5   4         92.39         91.11         1.83 o                         
  -2   5   4         37.27         39.42         1.15 o                         
  -1   5   4         47.24         46.01         2.84 o                         
   0   5   4         51.96         48.60         1.95 o                         
   1   5   4        185.50        169.37         5.44 o                         
   2   5   4         28.91         34.25         2.62 o                         
   3   5   4          8.17          5.93         1.04 o                         
   4   5   4          5.62          7.09         1.14 o                         
   5   5   4         25.34         22.44         1.77 o                         
   6   5   4          2.57          2.56         1.13 o                         
 -13   6   4          9.80          7.97         3.50 o                         
 -12   6   4          0.00         -0.92         1.14 o                         
 -11   6   4         45.16         45.88         3.44 o                         
 -10   6   4          0.69         -0.78         0.78 o                         
  -9   6   4          6.49          5.73         1.14 o                         
  -8   6   4        301.74        288.90         4.93 o                         
  -7   6   4        264.67        244.17         4.35 o                         
  -6   6   4        345.61        324.08         5.13 o                         
  -5   6   4        157.23        149.58         3.10 o                         
  -4   6   4        454.90        432.33         5.37 o                         
  -3   6   4          0.10         -0.45         0.45 o                         
  -2   6   4        135.21        144.51         3.34 o                         
  -1   6   4          7.77          6.64         1.05 o                         
   0   6   4         53.07         56.60         2.30 o                         
   1   6   4         61.99         63.90         2.23 o                         
   2   6   4         11.86         11.40         1.45 o                         
   3   6   4          0.35          0.17         0.79 o                         
   4   6   4         66.86         65.74         2.64 o                         
   5   6   4          5.78         10.45         2.58 o                         
 -12   7   4         31.11         39.11         2.91 o                         
 -11   7   4         58.31         57.66         2.97 o                         
 -10   7   4          6.87          7.33         1.36 o                         
  -9   7   4         30.08         27.78         1.96 o                         
  -8   7   4          0.49          0.86         0.78 o                         
  -7   7   4          3.81          3.02         0.88 o                         
  -6   7   4         30.40         32.38         1.63 o                         
  -5   7   4        117.90        123.04         3.42 o                         
  -4   7   4        131.85        123.84         4.15 o                         
  -3   7   4          4.72          5.56         1.13 o                         
  -2   7   4          4.88          5.19         0.84 o                         
  -1   7   4        103.62         99.17         2.58 o                         
   0   7   4         36.70         32.35         1.63 o                         
   1   7   4          1.00         -0.48         0.73 o                         
   2   7   4         92.81         91.62         3.11 o                         
   3   7   4         50.40         46.00         3.67 o                         
   4   7   4          6.90          7.29         1.48 o                         
 -11   8   4         76.95         87.99         3.42 o                         
 -10   8   4        178.50        191.42         4.88 o                         
  -9   8   4         19.22         19.82         1.83 o                         
  -8   8   4         87.79         85.38         2.71 o                         
  -7   8   4         73.07         69.90         3.30 o                         
  -6   8   4          5.21          7.20         1.06 o                         
  -5   8   4         36.29         43.70         2.77 o                         
  -4   8   4          0.50         -1.03         1.03 o                         
  -3   8   4        184.00        206.98         6.16 o                         
  -2   8   4        227.13        225.74         8.55 o                         
  -1   8   4          5.07          3.20         0.89 o                         
   0   8   4         86.02         88.32         2.68 o                         
   1   8   4         46.37         55.53         2.28 o                         
   2   8   4         13.77         13.23         1.65 o                         
   3   8   4         10.32         11.70         1.63 o                         
 -10   9   4         46.89         59.09         2.88 o                         
  -9   9   4         56.58         69.46         2.96 o                         
  -8   9   4          1.41          0.63         1.02 o                         
  -7   9   4         44.31         47.49         6.12 o                         
  -6   9   4         53.05         51.22         3.92 o                         
  -5   9   4          1.25          1.18         1.58 o                         
  -4   9   4          1.34         -0.97         2.04 o                         
  -3   9   4         30.69         30.54         6.61 o                         
  -2   9   4         37.59         40.83         3.43 o                         
  -1   9   4         24.57         28.27         3.07 o                         
   0   9   4          2.50         -1.15         1.19 o                         
   1   9   4         49.14         54.59         2.38 o                         
  -8  10   4         86.17         96.86         5.36 o                         
  -7  10   4         44.80         48.49         3.99 o                         
  -6  10   4         19.23         18.25         3.31 o                         
  -5  10   4         59.71         61.66         4.40 o                         
  -4  10   4          0.33         -1.18         1.85 o                         
  -3  10   4          4.17          3.01         1.92 o                         
  -2  10   4         27.43         28.14         3.30 o                         
   0 -14   5         11.20         12.44         4.08 o                         
   1 -14   5          0.82          5.06         3.31 o                         
   2 -14   5         40.78         39.08         5.06 o                         
   3 -14   5          0.03          1.11         1.99 o                         
   4 -14   5          6.68          7.18         2.33 o                         
   5 -14   5          5.76          0.30         2.53 o                         
  -3 -13   5         13.62         16.92         3.89 o                         
  -1 -13   5         20.63         23.53         4.47 o                         
   0 -13   5         57.42         67.66         6.22 o                         
   1 -13   5          2.30         -0.23         1.85 o                         
   2 -13   5         14.10         14.99         2.61 o                         
   3 -13   5         36.17         34.47         3.16 o                         
   4 -13   5          0.85          1.94         2.14 o                         
   5 -13   5         45.84         48.18         3.64 o                         
   6 -13   5         69.89         70.97         6.42 o                         
   7 -13   5         67.45         69.41         6.42 o                         
  -5 -12   5         21.69         26.83         4.86 o                         
  -4 -12   5          1.57          3.45         1.68 o                         
  -3 -12   5         27.85         35.88         3.02 o                         
  -2 -12   5          3.49          5.06         2.53 o                         
  -1 -12   5         22.08         20.69         2.40 o                         
   0 -12   5         51.14         53.20         3.63 o                         
   1 -12   5        108.86        120.27         7.78 o                         
   2 -12   5         64.86         71.74         4.12 o                         
   3 -12   5         30.69         34.26         4.67 o                         
   4 -12   5         63.68         69.43         3.87 o                         
   5 -12   5         20.27         19.99         2.52 o                         
   6 -12   5          6.13          4.86         3.11 o                         
   7 -12   5          6.91         10.11         3.11 o                         
   8 -12   5         29.27         30.72         4.67 o                         
  -6 -11   5         39.24         53.28         3.76 o                         
  -5 -11   5          8.08          7.02         1.61 o                         
  -4 -11   5          0.73          0.44         1.14 o                         
  -3 -11   5         12.72         16.90         1.87 o                         
  -2 -11   5         28.19         30.26         1.87 o                         
  -1 -11   5         59.16         60.23         2.86 o                         
   0 -11   5         47.40         42.31         2.12 o                         
   1 -11   5         30.97         33.62         1.94 o                         
   2 -11   5        233.83        222.64         5.62 o                         
   3 -11   5        303.79        272.63         6.37 o                         
   4 -11   5          4.20          2.78         1.25 o                         
   5 -11   5         26.01         20.42         2.38 o                         
   6 -11   5        100.46         90.99         6.42 o                         
   7 -11   5         49.16         54.83         5.25 o                         
   8 -11   5         13.12          9.14         3.31 o                         
   9 -11   5          3.72          3.31         2.72 o                         
  -8 -10   5         22.90         23.91         3.50 o                         
  -7 -10   5         13.62         14.42         2.29 o                         
  -6 -10   5          0.09         -0.53         1.56 o                         
  -5 -10   5        125.81        142.39         4.40 o                         
  -4 -10   5         44.46         38.90         1.98 o                         
  -3 -10   5         86.66         93.24         4.60 o                         
  -2 -10   5        175.82        184.05         4.03 o                         
  -1 -10   5        177.04        179.85         3.97 o                         
   0 -10   5          5.10          4.29         1.25 o                         
   1 -10   5        280.55        287.44         5.28 o                         
   2 -10   5         56.61         47.64         2.92 o                         
   3 -10   5         67.78         51.18         2.56 o                         
   4 -10   5        455.44        437.34        10.11 o                         
   5 -10   5          8.75          7.50         1.49 o                         
   6 -10   5         61.21         55.68         3.70 o                         
   7 -10   5          2.17          3.69         2.53 o                         
   8 -10   5         33.14         23.14         3.89 o                         
   9 -10   5          3.00          1.17         2.33 o                         
  -9  -9   5         28.98         23.33         3.31 o                         
  -8  -9   5         16.59         19.81         2.52 o                         
  -7  -9   5         25.53         21.71         2.43 o                         
  -6  -9   5          3.41          2.68         1.14 o                         
  -5  -9   5        139.77        141.37         4.15 o                         
  -4  -9   5        306.55        312.38         7.37 o                         
  -3  -9   5        284.94        275.33         5.22 o                         
  -2  -9   5       1154.30       1135.52        14.34 o                         
  -1  -9   5        996.88       1004.14        12.87 o                         
   0  -9   5         70.53         68.38         2.26 o                         
   1  -9   5         87.54         83.50         2.53 o                         
   2  -9   5        106.88        106.17         2.75 o                         
   3  -9   5        233.44        240.11         4.42 o                         
   4  -9   5        196.47        190.54         6.17 o                         
   5  -9   5         34.99         31.27         3.02 o                         
   6  -9   5         56.87         60.16         5.74 o                         
   7  -9   5         79.44         62.54         6.80 o                         
   8  -9   5          6.09          2.33         2.33 o                         
   9  -9   5         31.23         37.91         4.67 o                         
  10  -9   5         35.57         35.58         5.06 o                         
  -9  -8   5         16.36         14.90         4.86 o                         
  -8  -8   5         43.15         40.67         2.94 o                         
  -7  -8   5         94.43         75.73         3.68 o                         
  -6  -8   5         12.64          6.05         1.07 o                         
  -5  -8   5        237.20        228.36         4.46 o                         
  -4  -8   5          1.78          0.84         0.72 o                         
  -3  -8   5         53.90         55.94         3.03 o                         
  -2  -8   5          3.54          6.37         0.93 o                         
  -1  -8   5         51.05         51.29         1.85 o                         
   0  -8   5         42.02         40.93         2.10 o                         
   1  -8   5        143.85        163.16         2.97 o                         
   2  -8   5          8.59          6.48         1.94 o                         
   3  -8   5         17.58         21.13         1.28 o                         
   4  -8   5         27.57         30.46         2.14 o                         
   5  -8   5          1.01          0.84         0.68 o                         
   6  -8   5         21.08         15.44         2.20 o                         
   7  -8   5         33.22         29.19         2.88 o                         
   8  -8   5         62.72         70.97         5.83 o                         
   9  -8   5         15.70         14.39         3.50 o                         
  10  -8   5         10.61         16.53         3.69 o                         
 -10  -7   5          0.01          0.35         2.24 o                         
  -9  -7   5          1.92          4.25         1.44 o                         
  -8  -7   5          0.12         -0.72         0.72 o                         
  -7  -7   5          3.20          4.57         1.07 o                         
  -6  -7   5        104.98         90.45         3.28 o                         
  -5  -7   5        143.85        140.11         3.73 o                         
  -4  -7   5         28.75         30.52         1.47 o                         
  -3  -7   5        142.29        148.21         4.19 o                         
  -2  -7   5         18.97         25.13         1.28 o                         
  -1  -7   5        344.95        350.35         5.38 o                         
   0  -7   5        126.30        128.83         2.80 o                         
   1  -7   5         86.71        117.16         2.62 o                         
   2  -7   5         53.01         56.56         1.69 o                         
   3  -7   5       1062.44       1036.06        12.88 o                         
   4  -7   5        407.07        436.26         6.44 o                         
   5  -7   5         24.46         26.41         2.30 o                         
   6  -7   5        353.87        367.45        13.06 o                         
   7  -7   5        201.64        205.34        14.00 o                         
   8  -7   5         60.16         59.07         6.32 o                         
   9  -7   5          4.79          7.00         2.72 o                         
  10  -7   5          6.99          7.19         3.11 o                         
 -11  -6   5         10.02         15.51         3.99 o                         
 -10  -6   5         29.29         35.85         4.37 o                         
  -9  -6   5          1.11         -0.53         0.75 o                         
  -8  -6   5         55.19         48.46         2.25 o                         
  -7  -6   5         54.58         55.51         2.28 o                         
  -6  -6   5        228.77        226.40         4.74 o                         
  -5  -6   5         48.22         46.32         1.82 o                         
  -4  -6   5         90.81         94.51         2.32 o                         
  -3  -6   5       1158.88       1212.88        12.81 o                         
  -2  -6   5          6.36          1.59         0.50 o                         
  -1  -6   5        254.93        245.18         5.78 o                         
   0  -6   5        616.06        633.42         8.21 o                         
   1  -6   5       1099.00       1135.83        12.10 o                         
   2  -6   5        389.11        405.76         5.10 o                         
   3  -6   5        283.82        325.27         4.38 o                         
   4  -6   5         35.59         33.68         1.57 o                         
   5  -6   5          2.76          1.37         0.63 o                         
   6  -6   5        126.81        133.89         3.80 o                         
   7  -6   5        115.09        103.91         3.55 o                         
   8  -6   5         40.82         38.62         3.13 o                         
   9  -6   5         60.33         63.44         3.84 o                         
  10  -6   5          6.27          5.54         1.92 o                         
 -12  -5   5          4.39          6.00         1.68 o                         
 -11  -5   5          0.27         -0.45         1.02 o                         
 -10  -5   5          1.51         -0.21         0.76 o                         
  -9  -5   5        477.99        459.03         9.76 o                         
  -8  -5   5        251.32        231.75         6.37 o                         
  -7  -5   5        266.71        249.90         5.08 o                         
  -6  -5   5         29.74         30.38         1.38 o                         
  -5  -5   5        802.96        837.22        10.80 o                         
  -4  -5   5          0.56          0.39         0.51 o                         
  -3  -5   5        224.09        281.19         3.27 o                         
  -2  -5   5        260.77        299.62         3.97 o                         
  -1  -5   5        709.35        682.81         7.76 o                         
   0  -5   5        157.53        176.47         3.14 o                         
   1  -5   5       1542.17       1521.22        15.57 o                         
   2  -5   5       3512.66       3562.23        45.98 o                         
   3  -5   5        102.49        104.80         1.98 o                         
   4  -5   5        188.71        190.03         3.78 o                         
   5  -5   5          0.38         -0.11         0.57 o                         
   6  -5   5         31.67         27.48         1.84 o                         
   7  -5   5         60.78         55.32         2.24 o                         
   8  -5   5         26.84         26.19         1.77 o                         
   9  -5   5          3.33          8.64         3.50 o                         
  10  -5   5         10.57         13.35         2.43 o                         
 -12  -4   5         14.27         19.23         5.74 o                         
 -11  -4   5         90.65         99.81         8.14 o                         
 -10  -4   5         19.33         18.24         1.53 o                         
  -9  -4   5         30.82         23.59         1.65 o                         
  -8  -4   5          3.16          1.76         0.79 o                         
  -7  -4   5         94.43         96.08         2.77 o                         
  -6  -4   5         64.22         72.59         1.87 o                         
  -5  -4   5        406.72        416.50         5.77 o                         
  -4  -4   5        817.60        814.57        10.50 o                         
  -3  -4   5       1224.47       1259.74        11.95 o                         
  -2  -4   5         24.79         27.82         1.46 o                         
  -1  -4   5       1343.86       1363.69        12.94 o                         
   0  -4   5        717.45        692.27         7.12 o                         
   1  -4   5         14.16         21.35         1.81 o                         
   2  -4   5        243.90        312.22         4.21 o                         
   3  -4   5         49.32         36.40         1.51 o                         
   4  -4   5        185.35        196.59         2.79 o                         
   5  -4   5          8.12         10.14         0.73 o                         
   6  -4   5        736.04        739.77        10.33 o                         
   7  -4   5        178.37        175.77         4.02 o                         
   8  -4   5         23.74         21.90         1.68 o                         
   9  -4   5          7.66          9.00         1.02 o                         
  10  -4   5          9.55         12.61         1.85 o                         
 -12  -3   5         39.81         43.84         2.33 o                         
 -11  -3   5          0.66          1.87         0.86 o                         
 -10  -3   5         40.26         37.15         1.98 o                         
  -9  -3   5        207.36        222.00         4.30 o                         
  -8  -3   5       1735.76       1676.60        20.59 o                         
  -7  -3   5        412.05        388.65         5.08 o                         
  -6  -3   5          2.62          2.55         0.39 o                         
  -5  -3   5         62.04         71.57         1.11 o                         
  -4  -3   5        300.45        299.15         3.19 o                         
  -3  -3   5         77.38         92.25         1.35 o                         
  -2  -3   5        348.63        366.06         3.72 o                         
  -1  -3   5        771.72        723.23         8.51 o                         
   0  -3   5        108.03        118.36         1.88 o                         
   1  -3   5        245.21        311.75         3.77 o                         
   2  -3   5        108.51        109.72         2.09 o                         
   3  -3   5        188.02        184.97         2.94 o                         
   4  -3   5          3.65          3.34         0.59 o                         
   5  -3   5         65.16         63.77         2.12 o                         
   6  -3   5         14.73         14.59         1.59 o                         
   7  -3   5          1.77          1.91         0.64 o                         
   8  -3   5          8.19          9.00         1.01 o                         
   9  -3   5         16.26         17.41         1.49 o                         
  10  -3   5          2.81          4.15         0.81 o                         
 -13  -2   5         56.55         54.76         3.18 o                         
 -12  -2   5          3.59          3.24         0.98 o                         
 -11  -2   5          0.07          0.53         1.13 o                         
 -10  -2   5        155.14        142.31         3.38 o                         
  -9  -2   5          0.00         -0.59         0.78 o                         
  -8  -2   5         39.81         39.70         1.66 o                         
  -7  -2   5        290.68        291.22         4.69 o                         
  -6  -2   5         13.68         13.58         0.95 o                         
  -5  -2   5        418.76        408.16         4.99 o                         
  -4  -2   5        600.07        613.28         6.22 o                         
  -3  -2   5         36.16         41.07         0.87 o                         
  -2  -2   5        632.07        599.03         5.65 o                         
  -1  -2   5         44.24         51.87         0.97 o                         
   0  -2   5         26.93         38.98         0.95 o                         
   1  -2   5       5870.38       5913.24        51.63 o                         
   2  -2   5         52.75         50.53         1.32 o                         
   3  -2   5        212.68        200.19         2.79 o                         
   4  -2   5        399.86        396.54         4.63 o                         
   5  -2   5         34.87         31.71         1.19 o                         
   6  -2   5         26.14         20.82         1.19 o                         
   7  -2   5          2.05          2.42         0.71 o                         
   8  -2   5          0.35          0.81         1.15 o                         
   9  -2   5         28.36         30.82         2.18 o                         
  10  -2   5         11.17         10.08         1.24 o                         
 -13  -1   5          3.48          2.16         1.14 o                         
 -12  -1   5         79.20         73.32         2.53 o                         
 -11  -1   5          3.28          4.20         0.93 o                         
 -10  -1   5         20.62         25.03         1.53 o                         
  -9  -1   5        290.69        280.14         4.89 o                         
  -8  -1   5          6.77          6.54         0.88 o                         
  -7  -1   5        127.21        128.00         3.36 o                         
  -6  -1   5         71.00         52.41         1.28 o                         
  -5  -1   5         52.67         64.19         1.33 o                         
  -4  -1   5         28.41         23.62         0.88 o                         
  -3  -1   5          5.37          3.05         0.32 o                         
  -2  -1   5        355.71        353.28         3.91 o                         
  -1  -1   5         71.14         82.52         1.44 o                         
   0  -1   5       1059.70       1127.78        10.80 o                         
   1  -1   5       1307.83       1416.42        15.23 o                         
   2  -1   5       1098.34       1133.44        11.73 o                         
   3  -1   5         55.72         58.89         1.49 o                         
   4  -1   5         18.49         17.14         0.93 o                         
   5  -1   5        134.03        132.87         2.88 o                         
   6  -1   5         11.42         12.83         1.33 o                         
   7  -1   5         77.37         67.63         2.71 o                         
   8  -1   5          0.58          0.46         0.78 o                         
   9  -1   5         11.63         12.86         1.20 o                         
 -13   0   5         60.83         81.08         4.87 o                         
 -12   0   5          2.16          1.89         1.63 o                         
 -11   0   5          3.68          2.63         1.19 o                         
 -10   0   5         69.22         60.42         2.30 o                         
  -9   0   5         21.36         17.90         1.52 o                         
  -8   0   5        403.56        390.52         5.57 o                         
  -7   0   5        603.04        629.26         6.73 o                         
  -6   0   5        681.10        756.38         7.09 o                         
  -5   0   5         33.55         30.78         0.88 o                         
  -4   0   5         40.08         52.26         1.35 o                         
  -3   0   5        253.94        243.84         3.33 o                         
  -2   0   5        642.09        699.68         7.69 o                         
  -1   0   5        116.57        111.64         1.94 o                         
   0   0   5         23.08         33.32         1.25 o                         
   1   0   5         70.87         93.77         1.82 o                         
   2   0   5        625.69        597.54        10.16 o                         
   3   0   5         30.29         30.85         1.68 o                         
   4   0   5        236.17        233.37         3.99 o                         
   5   0   5          2.66          3.24         1.00 o                         
   6   0   5         59.12         63.57         2.48 o                         
   7   0   5         70.16         69.99         2.65 o                         
   8   0   5         51.60         48.34         2.27 o                         
   9   0   5         17.70         18.58         1.48 o                         
 -13   1   5          4.13          4.90         2.72 o                         
 -12   1   5         36.13         36.75         3.29 o                         
 -11   1   5         29.52         26.03         3.21 o                         
 -10   1   5        162.26        168.23         4.43 o                         
  -9   1   5        322.64        303.04         5.24 o                         
  -8   1   5         61.76         58.12         2.06 o                         
  -7   1   5         49.82         50.25         1.45 o                         
  -6   1   5        284.78        246.95         3.54 o                         
  -5   1   5         92.33         85.78         1.61 o                         
  -4   1   5         25.16         50.35         1.53 o                         
  -3   1   5       1876.30       1876.04        18.90 o                         
  -2   1   5         12.28         14.86         0.81 o                         
  -1   1   5         79.92         61.24         1.41 o                         
   0   1   5       1083.42       1117.80        11.79 o                         
   1   1   5        300.67        311.80         3.98 o                         
   2   1   5         47.70         46.93         2.05 o                         
   3   1   5          0.03          0.28         0.98 o                         
   4   1   5        406.70        379.35         6.92 o                         
   5   1   5        116.97        106.54         4.31 o                         
   6   1   5        112.40        123.37         5.94 o                         
   7   1   5          0.10         -0.69         0.84 o                         
   8   1   5          9.29          9.10         1.22 o                         
 -13   2   5          0.00         -0.36         1.63 o                         
 -12   2   5          2.08          2.24         1.65 o                         
 -11   2   5          0.12          0.00         1.30 o                         
 -10   2   5          1.36          0.54         1.65 o                         
  -9   2   5        169.53        153.05         5.00 o                         
  -8   2   5         53.36         51.29         1.56 o                         
  -7   2   5         79.21         75.03         1.81 o                         
  -6   2   5          0.08         -0.30         0.42 o                         
  -5   2   5         20.19         21.15         0.89 o                         
  -4   2   5       1750.82       1675.54        17.18 o                         
  -3   2   5          9.80         11.36         1.70 o                         
  -2   2   5         33.65         32.35         1.09 o                         
  -1   2   5         35.77         37.76         1.22 o                         
   0   2   5        154.16        155.19         2.17 o                         
   1   2   5         64.08         58.43         1.90 o                         
   2   2   5          4.30          4.65         0.96 o                         
   3   2   5         36.90         41.88         2.04 o                         
   4   2   5       1319.49       1308.92        18.66 o                         
   5   2   5         24.89         22.21         2.05 o                         
   6   2   5          6.82          9.77         1.44 o                         
   7   2   5          5.14          6.00         1.21 o                         
   8   2   5          0.03          0.39         1.36 o                         
 -13   3   5         28.74         25.47         3.23 o                         
 -12   3   5         16.67         23.77         2.89 o                         
 -11   3   5         87.37         98.14         4.67 o                         
 -10   3   5         42.57         44.98         2.53 o                         
  -9   3   5          0.02         -0.79         0.79 o                         
  -8   3   5        306.59        289.39         5.15 o                         
  -7   3   5        308.23        309.13         4.46 o                         
  -6   3   5         66.50         67.04         1.72 o                         
  -5   3   5          0.02          0.32         0.41 o                         
  -4   3   5         17.32         20.44         0.97 o                         
  -3   3   5        185.73        179.52         2.96 o                         
  -2   3   5        774.67        775.26         8.79 o                         
  -1   3   5        139.42        145.69         2.51 o                         
   0   3   5          7.43          7.58         0.90 o                         
   1   3   5         40.74         37.69         1.68 o                         
   2   3   5          8.04          6.99         1.19 o                         
   3   3   5        138.99        137.59         3.83 o                         
   4   3   5         90.61         83.65         3.61 o                         
   5   3   5          5.06          4.99         1.16 o                         
   6   3   5          3.74          1.50         0.97 o                         
   7   3   5          6.39          4.11         1.17 o                         
 -13   4   5         12.17          9.82         2.47 o                         
 -12   4   5          7.19          5.60         1.99 o                         
 -11   4   5         16.90         15.41         2.40 o                         
 -10   4   5         66.95         69.57         3.10 o                         
  -9   4   5         13.45         10.09         2.38 o                         
  -8   4   5        328.47        326.39         5.74 o                         
  -7   4   5        733.09        688.00         9.81 o                         
  -6   4   5         12.94          8.27         0.80 o                         
  -5   4   5         12.17         14.27         0.85 o                         
  -4   4   5        261.19        244.00         3.73 o                         
  -3   4   5        651.00        632.87         7.58 o                         
  -2   4   5         49.17         41.98         1.46 o                         
  -1   4   5         95.09         92.74         2.78 o                         
   0   4   5         72.97         69.98         2.27 o                         
   1   4   5        805.94        766.27        10.51 o                         
   2   4   5         76.78         74.14         2.49 o                         
   3   4   5          4.09          2.23         0.96 o                         
   4   4   5        124.33        124.86         5.77 o                         
   5   4   5         44.85         47.44         3.12 o                         
   6   4   5          3.48          3.00         1.15 o                         
 -13   5   5         15.68         16.38         2.17 o                         
 -12   5   5         29.11         32.90         3.95 o                         
 -11   5   5         62.50         58.58         3.10 o                         
 -10   5   5         25.41         23.74         2.09 o                         
  -9   5   5          0.97          1.82         1.00 o                         
  -8   5   5         22.79         19.24         1.51 o                         
  -7   5   5          0.52          1.76         0.85 o                         
  -6   5   5          0.33          0.35         0.78 o                         
  -5   5   5        510.07        495.49         9.52 o                         
  -4   5   5        233.16        217.54         3.24 o                         
  -3   5   5        266.38        245.23         3.43 o                         
  -2   5   5          1.57          2.54         0.81 o                         
  -1   5   5        210.99        230.05         4.50 o                         
   0   5   5        330.21        293.88         5.34 o                         
   1   5   5         29.73         27.57         1.67 o                         
   2   5   5         22.65         21.41         1.63 o                         
   3   5   5          7.20          7.44         1.36 o                         
   4   5   5         20.44         25.43         1.88 o                         
   5   5   5          2.40          1.37         1.02 o                         
 -12   6   5         22.68         27.94         2.60 o                         
 -11   6   5          4.92          3.76         1.26 o                         
 -10   6   5          0.64          0.59         0.91 o                         
  -9   6   5         92.14         89.75         3.28 o                         
  -8   6   5         37.78         34.50         1.88 o                         
  -7   6   5       1019.68        971.07        11.88 o                         
  -6   6   5        141.22        152.31         4.52 o                         
  -5   6   5          4.34          3.77         0.83 o                         
  -4   6   5          0.01          0.47         0.64 o                         
  -3   6   5        452.12        443.40         7.03 o                         
  -2   6   5          8.09          8.87         1.17 o                         
  -1   6   5        353.70        338.40         6.04 o                         
   0   6   5         69.02         71.86         3.50 o                         
   1   6   5          0.01         -0.76         0.82 o                         
   2   6   5         10.92          7.16         1.15 o                         
   3   6   5         11.41         10.85         1.34 o                         
   4   6   5         23.01         27.91         1.84 o                         
 -12   7   5         50.84         70.79         3.73 o                         
 -11   7   5        134.48        145.86         4.34 o                         
 -10   7   5         29.04         34.06         2.25 o                         
  -9   7   5          5.96          3.69         1.10 o                         
  -8   7   5          9.96          9.64         1.22 o                         
  -7   7   5         13.16         11.41         1.21 o                         
  -6   7   5          5.61          7.99         1.06 o                         
  -5   7   5         12.97         19.18         2.06 o                         
  -4   7   5         40.90         35.62         2.51 o                         
  -3   7   5        294.82        302.17         8.72 o                         
  -2   7   5          1.02          1.40         0.90 o                         
  -1   7   5         10.02         12.38         1.23 o                         
   0   7   5         12.13         12.25         1.33 o                         
   1   7   5          0.02          0.10         0.84 o                         
   2   7   5          0.87         -0.14         0.91 o                         
   3   7   5         12.06         11.80         1.45 o                         
 -11   8   5         21.10         18.81         2.05 o                         
 -10   8   5         42.31         47.51         3.11 o                         
  -9   8   5         13.11         13.87         2.08 o                         
  -8   8   5          0.67          1.32         0.94 o                         
  -7   8   5         14.32         13.05         3.07 o                         
  -6   8   5         70.04         65.52         3.40 o                         
  -5   8   5          8.13          4.62         1.56 o                         
  -4   8   5          1.52          0.63         1.58 o                         
  -3   8   5          0.09         -0.68         1.51 o                         
  -2   8   5         18.62         18.36         2.68 o                         
  -1   8   5          1.09          0.94         1.32 o                         
   0   8   5          4.06          3.67         1.02 o                         
   1   8   5          2.30          1.39         1.01 o                         
  -9   9   5          2.73          2.47         1.49 o                         
  -8   9   5         21.98         20.48         3.01 o                         
  -7   9   5          1.37          2.05         1.71 o                         
  -6   9   5         69.60         66.83         5.35 o                         
  -5   9   5         42.86         46.11         3.84 o                         
  -4   9   5         18.69         14.12         2.54 o                         
  -3   9   5          5.85          4.79         2.53 o                         
  -2   9   5          5.98          9.32         5.54 o                         
  -1   9   5         21.06         18.46         2.89 o                         
  -6  10   5          0.45         -2.53         2.72 o                         
  -5  10   5          0.09          0.78         2.72 o                         
  -1 -14   6          5.09          6.03         3.50 o                         
   0 -14   6         19.64         14.97         4.08 o                         
   1 -14   6          6.92          9.08         4.18 o                         
   2 -14   6         63.18         82.21         6.12 o                         
   3 -14   6         99.05        108.80         5.36 o                         
   4 -14   6          0.31          2.53         3.11 o                         
  -4 -13   6          3.05          6.03         3.31 o                         
  -3 -13   6          2.89          2.92         2.53 o                         
  -2 -13   6          8.70          8.75         2.92 o                         
  -1 -13   6         14.11         17.50         3.89 o                         
   0 -13   6          1.98         -1.81         1.85 o                         
   1 -13   6         19.46         18.26         2.68 o                         
   2 -13   6          0.48          1.36         2.53 o                         
   3 -13   6          4.89          5.92         1.96 o                         
   4 -13   6          2.48          4.28         2.72 o                         
   5 -13   6         92.72         92.94         7.19 o                         
   6 -13   6         25.63         32.08         4.86 o                         
  -5 -12   6         12.41         13.41         2.38 o                         
  -4 -12   6          3.02          1.73         1.58 o                         
  -3 -12   6         17.92         17.33         2.54 o                         
  -2 -12   6          3.92          1.70         1.31 o                         
  -1 -12   6         93.05         94.98         3.71 o                         
   0 -12   6        181.22        177.19         5.15 o                         
   1 -12   6          3.92          1.24         1.26 o                         
   2 -12   6          5.03          6.32         1.92 o                         
   3 -12   6         41.47         50.99         3.60 o                         
   4 -12   6         49.55         43.16         4.86 o                         
   5 -12   6         19.64         15.36         3.69 o                         
   6 -12   6          2.53         -1.17         2.33 o                         
   7 -12   6         10.70         19.25         4.08 o                         
  -7 -11   6          2.10          1.56         1.54 o                         
  -6 -11   6          2.70          1.79         1.49 o                         
  -5 -11   6         21.11         25.86         2.74 o                         
  -4 -11   6          0.87          1.73         1.19 o                         
  -3 -11   6        405.21        389.68         6.83 o                         
  -2 -11   6         17.88         12.76         1.45 o                         
  -1 -11   6         10.85          7.15         1.42 o                         
   0 -11   6          6.13          7.71         1.29 o                         
   1 -11   6         33.94         35.61         1.98 o                         
   2 -11   6          4.85          3.75         1.34 o                         
   3 -11   6         64.75         67.23         3.00 o                         
   4 -11   6         99.64        101.08        10.77 o                         
   5 -11   6        108.27         89.05         6.42 o                         
   6 -11   6         45.14         45.88         5.06 o                         
   7 -11   6          0.12         -0.97         2.14 o                         
   8 -11   6          0.02          0.58         2.53 o                         
  -8 -10   6          0.02          0.39         1.29 o                         
  -7 -10   6          0.18         -1.07         1.07 o                         
  -6 -10   6          7.59          7.16         1.72 o                         
  -5 -10   6          0.07          0.98         1.57 o                         
  -4 -10   6        225.18        219.17         6.37 o                         
  -3 -10   6         23.02         27.17         1.75 o                         
  -2 -10   6         93.35         91.74         2.84 o                         
  -1 -10   6        509.67        486.63         7.59 o                         
   0 -10   6        114.27        116.64         3.74 o                         
   1 -10   6         84.70         84.54         2.66 o                         
   2 -10   6          6.14          5.79         1.04 o                         
   3 -10   6          8.68          7.75         2.33 o                         
   4 -10   6         12.34         11.97         1.63 o                         
   5 -10   6          0.45         -0.58         1.37 o                         
   6 -10   6         63.16         59.49         5.25 o                         
   7 -10   6          7.72          7.97         2.92 o                         
   8 -10   6         78.00         80.10         6.42 o                         
   9 -10   6          9.38         17.50         4.08 o                         
  -9  -9   6          0.01         -0.54         1.26 o                         
  -8  -9   6          2.19          0.52         1.30 o                         
  -7  -9   6         74.98         68.45         7.49 o                         
  -6  -9   6         27.36         26.80         1.93 o                         
  -5  -9   6         23.61         22.07         1.52 o                         
  -4  -9   6        409.91        395.03         6.51 o                         
  -3  -9   6         16.94         16.65         1.38 o                         
  -2  -9   6         77.72         71.05         2.42 o                         
  -1  -9   6         33.15         25.30         1.53 o                         
   0  -9   6         40.20         43.62         3.65 o                         
   1  -9   6          9.50          8.70         1.12 o                         
   2  -9   6          0.41         -0.69         0.79 o                         
   3  -9   6        275.30        274.35         5.70 o                         
   4  -9   6        250.56        246.38         4.53 o                         
   5  -9   6          0.10          0.57         1.26 o                         
   6  -9   6         99.69         95.72         4.67 o                         
   7  -9   6         45.44         52.50         5.06 o                         
   8  -9   6         11.62         16.33         3.69 o                         
   9  -9   6          0.30          2.53         2.72 o                         
 -10  -8   6          2.06          6.58         1.76 o                         
  -9  -8   6          4.60          2.34         1.44 o                         
  -8  -8   6          9.21          7.81         1.36 o                         
  -7  -8   6          0.15         -0.21         0.86 o                         
  -6  -8   6          0.83          0.97         0.78 o                         
  -5  -8   6        327.26        306.84         5.34 o                         
  -4  -8   6         64.91         73.77         2.30 o                         
  -3  -8   6         75.90         78.73         2.35 o                         
  -2  -8   6         26.11         23.42         1.41 o                         
  -1  -8   6        230.86        217.72         4.11 o                         
   0  -8   6        764.37        767.89        10.12 o                         
   1  -8   6        204.66        206.51         3.92 o                         
   2  -8   6         32.36         30.68         1.51 o                         
   3  -8   6        303.35        294.88         4.95 o                         
   4  -8   6         11.16          8.99         1.27 o                         
   5  -8   6          7.58         10.67         1.32 o                         
   6  -8   6          1.28          2.39         1.44 o                         
   7  -8   6         70.09         78.50         4.32 o                         
   8  -8   6        442.03        460.21        15.94 o                         
   9  -8   6         63.88         71.94         6.03 o                         
 -11  -7   6          1.72          2.48         1.44 o                         
 -10  -7   6          3.03          0.93         1.26 o                         
  -9  -7   6          9.75         11.60         1.68 o                         
  -8  -7   6         42.22         35.05         2.49 o                         
  -7  -7   6        156.78        151.95         4.04 o                         
  -6  -7   6         25.14         30.86         1.56 o                         
  -5  -7   6         46.59         43.40         1.71 o                         
  -4  -7   6         15.29         17.39         1.17 o                         
  -3  -7   6         58.78         55.52         1.51 o                         
  -2  -7   6         10.41         12.47         1.35 o                         
  -1  -7   6         71.30         79.50         2.22 o                         
   0  -7   6        633.11        663.40        10.16 o                         
   1  -7   6       1095.36       1055.35        12.84 o                         
   2  -7   6        785.30        796.97        10.32 o                         
   3  -7   6        334.66        359.93         6.26 o                         
   4  -7   6        251.04        244.55         5.28 o                         
   5  -7   6         42.56         33.94         2.05 o                         
   6  -7   6          0.32          2.34         1.03 o                         
   7  -7   6        187.67        183.53         6.42 o                         
   8  -7   6          2.35          1.94         2.33 o                         
   9  -7   6          0.79         -1.17         2.24 o                         
  10  -7   6          0.02          0.26         1.82 o                         
 -11  -6   6          8.54          7.58         1.65 o                         
 -10  -6   6         18.34         18.73         1.77 o                         
  -9  -6   6          7.58         13.87         1.50 o                         
  -8  -6   6        373.06        344.21         6.69 o                         
  -7  -6   6        257.38        246.79         5.21 o                         
  -6  -6   6         15.81         15.26         1.12 o                         
  -5  -6   6        242.59        242.23         4.19 o                         
  -4  -6   6         96.92        119.95         2.68 o                         
  -3  -6   6        813.41        842.65        10.45 o                         
  -2  -6   6         19.85         22.02         0.93 o                         
  -1  -6   6         12.93          8.65         0.71 o                         
   0  -6   6        277.24        241.46         4.09 o                         
   1  -6   6        282.73        290.42         3.99 o                         
   2  -6   6        169.35        185.29         3.37 o                         
   3  -6   6        538.16        547.01         9.88 o                         
   4  -6   6         19.20         19.00         1.89 o                         
   5  -6   6        265.84        248.40         5.45 o                         
   6  -6   6         10.86          8.78         1.20 o                         
   7  -6   6          5.80          4.01         1.07 o                         
   8  -6   6         18.15         18.09         3.07 o                         
   9  -6   6         23.04         22.97         3.40 o                         
  10  -6   6          1.27          3.08         2.14 o                         
 -12  -5   6          9.46         12.37         2.04 o                         
 -11  -5   6         12.05          9.07         1.41 o                         
 -10  -5   6          3.11          1.02         0.86 o                         
  -9  -5   6          7.30          6.24         1.16 o                         
  -8  -5   6         57.79         52.36         2.67 o                         
  -7  -5   6        274.10        260.76         6.37 o                         
  -6  -5   6         34.35         37.21         1.43 o                         
  -5  -5   6       1837.97       1892.15        21.68 o                         
  -4  -5   6         19.96         19.07         0.82 o                         
  -3  -5   6        208.10        232.77         3.08 o                         
  -2  -5   6         12.11          6.04         0.76 o                         
  -1  -5   6         34.51         45.60         1.33 o                         
   0  -5   6         21.32         22.01         1.00 o                         
   1  -5   6       3326.10       3275.92        46.77 o                         
   2  -5   6        611.20        631.79         7.51 o                         
   3  -5   6        217.37        209.55         4.67 o                         
   4  -5   6         82.49         88.37         2.54 o                         
   5  -5   6         23.26         20.24         1.60 o                         
   6  -5   6          3.17          1.33         0.89 o                         
   7  -5   6        163.80        163.99         4.00 o                         
   8  -5   6          8.63          9.73         1.57 o                         
   9  -5   6          0.16          0.22         0.93 o                         
 -12  -4   6         28.22         36.87         2.49 o                         
 -11  -4   6          1.85          3.09         1.01 o                         
 -10  -4   6          1.93          1.74         0.86 o                         
  -9  -4   6        130.03        116.69         3.43 o                         
  -8  -4   6          1.93          2.51         0.88 o                         
  -7  -4   6        113.29        119.47         2.88 o                         
  -6  -4   6         10.63          8.53         0.66 o                         
  -5  -4   6        202.01        222.32         2.65 o                         
  -4  -4   6        481.40        470.37         5.56 o                         
  -3  -4   6        645.34        635.26         6.58 o                         
  -2  -4   6        190.55        195.78         4.87 o                         
  -1  -4   6         23.07         25.52         1.15 o                         
   0  -4   6         48.93         61.26         1.41 o                         
   1  -4   6        320.78        315.70         5.01 o                         
   2  -4   6         18.31         25.10         1.11 o                         
   3  -4   6          5.14          9.21         0.86 o                         
   4  -4   6         76.47         79.01         2.40 o                         
   5  -4   6          6.57          9.59         1.16 o                         
   6  -4   6         85.52         92.14         2.83 o                         
   7  -4   6         42.66         44.19         1.76 o                         
   8  -4   6         18.11         15.05         1.25 o                         
   9  -4   6          9.38         11.90         1.37 o                         
 -13  -3   6          4.98          5.67         1.34 o                         
 -12  -3   6          4.37          2.31         1.03 o                         
 -11  -3   6         10.56         11.41         1.30 o                         
 -10  -3   6        119.52        114.42         6.31 o                         
  -9  -3   6        196.55        191.08         3.99 o                         
  -8  -3   6        445.07        427.47         6.82 o                         
  -7  -3   6        159.32        150.26         3.21 o                         
  -6  -3   6         81.90         78.21         1.73 o                         
  -5  -3   6          0.42          0.12         0.31 o                         
  -4  -3   6        548.51        569.60         5.14 o                         
  -3  -3   6        307.18        313.54         3.17 o                         
  -2  -3   6          3.78          1.69         0.33 o                         
  -1  -3   6          1.28          1.80         0.43 o                         
   0  -3   6        135.69        115.20         2.18 o                         
   1  -3   6         80.43         68.61         1.70 o                         
   2  -3   6         63.89         58.69         2.25 o                         
   3  -3   6         16.11         14.57         0.96 o                         
   4  -3   6         36.43         34.72         1.41 o                         
   5  -3   6          1.43          1.09         0.73 o                         
   6  -3   6          0.94          1.88         0.68 o                         
   7  -3   6         28.56         28.52         1.74 o                         
   8  -3   6          5.26          4.01         1.03 o                         
   9  -3   6          1.55          2.14         0.97 o                         
 -13  -2   6          7.15          7.70         1.35 o                         
 -12  -2   6          4.80          2.49         0.99 o                         
 -11  -2   6         26.12         25.68         1.70 o                         
 -10  -2   6         67.20         68.63         2.61 o                         
  -9  -2   6        454.18        440.78         8.33 o                         
  -8  -2   6          0.14          1.12         0.70 o                         
  -7  -2   6         55.23         53.30         2.49 o                         
  -6  -2   6         40.08         45.09         1.84 o                         
  -5  -2   6         12.54         18.80         0.83 o                         
  -4  -2   6          0.05          0.82         0.32 o                         
  -3  -2   6         69.77         71.02         1.29 o                         
  -2  -2   6        391.97        393.03         4.07 o                         
  -1  -2   6          5.02          5.81         0.46 o                         
   0  -2   6        229.33        203.51         2.69 o                         
   1  -2   6       3274.92       3284.30        29.56 o                         
   2  -2   6        159.09        156.10         2.41 o                         
   3  -2   6         70.13         66.42         1.97 o                         
   4  -2   6         91.60         82.14         3.14 o                         
   5  -2   6         26.80         22.94         1.36 o                         
   6  -2   6        166.56        171.96         4.21 o                         
   7  -2   6          0.98          3.07         1.66 o                         
   8  -2   6         19.36         20.71         3.00 o                         
   9  -2   6         51.45         53.96         5.06 o                         
 -13  -1   6         52.87         58.13         4.18 o                         
 -12  -1   6          0.98          0.99         0.83 o                         
 -11  -1   6          7.10          6.41         1.29 o                         
 -10  -1   6        232.85        224.80         4.47 o                         
  -9  -1   6        415.37        382.22         6.23 o                         
  -8  -1   6        117.11        126.12         2.56 o                         
  -7  -1   6        930.06        907.00        10.20 o                         
  -6  -1   6        294.46        290.38         4.11 o                         
  -5  -1   6         59.45         70.76         1.28 o                         
  -4  -1   6       2752.96       2769.62        23.17 o                         
  -3  -1   6        101.92        111.96         1.85 o                         
  -2  -1   6         33.10         33.41         1.43 o                         
  -1  -1   6        223.18        242.43         3.10 o                         
   0  -1   6        182.26        189.14         2.83 o                         
   1  -1   6         89.51        105.35         1.82 o                         
   2  -1   6        224.73        248.05         3.57 o                         
   3  -1   6         30.94         28.48         1.39 o                         
   4  -1   6        100.92        102.73         2.59 o                         
   5  -1   6        710.13        685.71        11.19 o                         
   6  -1   6         48.99         55.60         2.42 o                         
   7  -1   6          0.93          0.16         0.91 o                         
   8  -1   6         20.83         22.38         1.83 o                         
 -13   0   6         11.39          8.98         2.24 o                         
 -12   0   6          1.15          0.49         2.24 o                         
 -11   0   6          0.30         -0.41         1.02 o                         
 -10   0   6        218.60        206.03         6.84 o                         
  -9   0   6         49.90         44.86         1.91 o                         
  -8   0   6         37.24         34.70         2.19 o                         
  -7   0   6         39.06         44.07         1.66 o                         
  -6   0   6        282.88        292.29         3.64 o                         
  -5   0   6        290.00        280.14         3.98 o                         
  -4   0   6        960.69       1079.11        11.55 o                         
  -3   0   6        115.46        104.75         2.04 o                         
  -2   0   6        659.88        636.03         6.71 o                         
  -1   0   6         13.93         13.45         0.80 o                         
   0   0   6        100.96        116.50         2.18 o                         
   1   0   6        739.11        763.14         8.86 o                         
   2   0   6         22.87         19.13         1.03 o                         
   3   0   6          8.44          7.90         1.16 o                         
   4   0   6         48.34         45.86         4.30 o                         
   5   0   6        305.17        307.22         6.26 o                         
   6   0   6         48.83         50.50         2.43 o                         
   7   0   6         19.42         19.08         1.69 o                         
   8   0   6         24.63         29.96         2.56 o                         
 -13   1   6         27.79         32.86         3.99 o                         
 -12   1   6         40.84         41.11         3.50 o                         
 -11   1   6         17.39         17.69         2.47 o                         
 -10   1   6        366.41        371.91         6.66 o                         
  -9   1   6          0.31         -0.20         0.73 o                         
  -8   1   6          3.62          3.07         1.15 o                         
  -7   1   6        283.37        289.30         4.16 o                         
  -6   1   6         84.95         72.82         1.90 o                         
  -5   1   6        593.54        614.95         7.27 o                         
  -4   1   6       2740.21       2792.61        27.79 o                         
  -3   1   6        569.81        568.18         6.75 o                         
  -2   1   6       1433.20       1357.54        14.21 o                         
  -1   1   6        451.81        460.54         5.70 o                         
   0   1   6         15.11         10.56         0.76 o                         
   1   1   6        321.42        299.17         5.24 o                         
   2   1   6        156.46        149.85         3.27 o                         
   3   1   6          5.84         10.09         1.46 o                         
   4   1   6         22.24         18.23         1.61 o                         
   5   1   6         45.68         45.91         2.38 o                         
   6   1   6         24.15         26.74         1.98 o                         
   7   1   6          0.66          1.30         1.04 o                         
 -13   2   6          0.08         -0.53         2.14 o                         
 -12   2   6         45.08         51.90         3.84 o                         
 -11   2   6        354.28        336.49         9.41 o                         
 -10   2   6         38.27         27.95         2.09 o                         
  -9   2   6         67.89         53.05         2.01 o                         
  -8   2   6          0.05         -0.33         0.58 o                         
  -7   2   6        186.48        189.84         3.22 o                         
  -6   2   6        117.28        112.54         2.52 o                         
  -5   2   6        230.64        240.86         3.70 o                         
  -4   2   6         30.82         21.08         1.05 o                         
  -3   2   6          2.94          2.74         0.56 o                         
  -2   2   6          8.50          8.02         0.71 o                         
  -1   2   6        215.98        209.85         3.27 o                         
   0   2   6        431.57        430.73         6.53 o                         
   1   2   6          0.11          0.01         0.84 o                         
   2   2   6        191.81        196.80         4.03 o                         
   3   2   6        171.24        178.19         7.17 o                         
   4   2   6          0.63         -0.29         0.78 o                         
   5   2   6         57.80         65.09         2.84 o                         
   6   2   6         18.11         18.76         1.99 o                         
   7   2   6         21.43         27.81         4.28 o                         
 -13   3   6          6.52          6.00         2.10 o                         
 -12   3   6          0.40          1.47         2.62 o                         
 -11   3   6          0.21          1.36         1.14 o                         
 -10   3   6        329.01        293.07         7.68 o                         
  -9   3   6        104.85        110.23         3.70 o                         
  -8   3   6          1.55          0.93         0.93 o                         
  -7   3   6        391.56        360.61         5.11 o                         
  -6   3   6         71.15         71.17         1.89 o                         
  -5   3   6         26.95         34.02         1.32 o                         
  -4   3   6         69.85         61.01         1.72 o                         
  -3   3   6          1.21          1.14         0.60 o                         
  -2   3   6         32.41         26.24         1.13 o                         
  -1   3   6         98.28        104.62         2.74 o                         
   0   3   6         53.70         52.87         2.02 o                         
   1   3   6        138.79        132.49         3.28 o                         
   2   3   6         32.36         33.22         1.76 o                         
   3   3   6          8.30          5.20         1.09 o                         
   4   3   6          0.70          0.14         0.91 o                         
   5   3   6         34.98         34.70         2.35 o                         
   6   3   6          4.31          0.84         1.15 o                         
 -13   4   6         16.82         18.57         3.02 o                         
 -12   4   6          6.29          5.87         1.99 o                         
 -11   4   6          0.49          1.05         1.21 o                         
 -10   4   6          9.34          9.14         1.56 o                         
  -9   4   6         61.52         53.16         2.73 o                         
  -8   4   6          9.93          6.45         1.27 o                         
  -7   4   6          0.27          0.22         0.75 o                         
  -6   4   6        576.09        532.95         6.96 o                         
  -5   4   6        121.22        109.94         2.73 o                         
  -4   4   6        367.98        375.12         5.25 o                         
  -3   4   6        316.89        298.68         4.46 o                         
  -2   4   6          0.91          1.36         0.75 o                         
  -1   4   6         46.01         51.00         2.09 o                         
   0   4   6          0.01          0.79         0.71 o                         
   1   4   6         36.85         42.07         2.02 o                         
   2   4   6          1.97          3.35         1.02 o                         
   3   4   6          3.59          3.16         1.09 o                         
   4   4   6          2.70          1.99         1.39 o                         
   5   4   6          2.57          0.55         1.11 o                         
 -13   5   6          5.13          4.28         3.11 o                         
 -12   5   6          7.45          8.16         1.69 o                         
 -11   5   6          0.56          1.30         1.31 o                         
 -10   5   6          7.47          5.53         1.31 o                         
  -9   5   6         32.02         30.68         2.33 o                         
  -8   5   6        215.37        199.94         8.46 o                         
  -7   5   6          2.30          1.71         0.92 o                         
  -6   5   6         59.13         49.01         2.17 o                         
  -5   5   6        432.74        444.42         6.81 o                         
  -4   5   6         62.72         66.64         2.15 o                         
  -3   5   6          2.11          2.94         0.85 o                         
  -2   5   6         85.68         92.57         2.81 o                         
  -1   5   6          4.84          6.40         1.12 o                         
   0   5   6         11.72          7.69         1.24 o                         
   1   5   6        177.18        174.97         4.17 o                         
   2   5   6          0.21          0.68         0.98 o                         
   3   5   6          6.89          4.12         1.23 o                         
   4   5   6          2.76          1.28         1.09 o                         
 -12   6   6         13.22         12.40         1.75 o                         
 -11   6   6          3.83          2.97         1.23 o                         
 -10   6   6          3.34          1.59         1.04 o                         
  -9   6   6          2.24          1.65         0.99 o                         
  -8   6   6         40.66         43.86         3.46 o                         
  -7   6   6         58.67         53.85         2.09 o                         
  -6   6   6         44.69         46.11         1.88 o                         
  -5   6   6          7.57          2.79         2.09 o                         
  -4   6   6         22.13         29.50         3.11 o                         
  -3   6   6          2.83          0.20         0.97 o                         
  -2   6   6         10.46         12.03         2.08 o                         
  -1   6   6         38.30         37.05         2.75 o                         
   0   6   6         41.23         44.84         3.37 o                         
   1   6   6          5.33          6.42         1.28 o                         
   2   6   6          0.74          0.46         0.92 o                         
   3   6   6          0.98          1.04         1.06 o                         
 -11   7   6         66.78         66.16         3.05 o                         
 -10   7   6          7.35          7.18         1.38 o                         
  -9   7   6         59.02         59.94         2.71 o                         
  -8   7   6         86.59         73.31         2.84 o                         
  -7   7   6        171.06        175.80         4.43 o                         
  -6   7   6         28.12         34.38         2.66 o                         
  -5   7   6          8.73          6.69         1.63 o                         
  -4   7   6         77.83         83.39         4.47 o                         
  -3   7   6         49.21         44.41         3.50 o                         
  -2   7   6         12.39         13.12         2.40 o                         
  -1   7   6         72.74         77.34         3.68 o                         
   0   7   6          3.99          5.49         1.12 o                         
   1   7   6         40.15         42.94         2.16 o                         
 -10   8   6         20.25         21.28         2.04 o                         
  -9   8   6          2.79          5.58         1.33 o                         
  -8   8   6          7.91         10.03         2.33 o                         
  -7   8   6          4.67          9.07         2.43 o                         
  -6   8   6         39.38         39.02         3.50 o                         
  -5   8   6          7.27          7.69         2.05 o                         
  -4   8   6          0.10         -1.44         1.75 o                         
  -3   8   6        125.50        132.79         5.97 o                         
  -2   8   6          4.10          1.75         1.85 o                         
  -1   8   6          9.75          6.73         2.27 o                         
  -8   9   6          9.58         12.05         4.08 o                         
  -7   9   6         20.56         18.51         2.95 o                         
  -6   9   6        109.14        122.62         5.98 o                         
  -5   9   6          6.07          6.60         2.27 o                         
  -4   9   6          0.96         -1.00         1.68 o                         
  -2 -14   7         75.83         84.58         7.19 o                         
  -1 -14   7          8.34          7.19         3.50 o                         
   0 -14   7          2.25          0.21         1.91 o                         
   1 -14   7         26.08         28.76         3.16 o                         
   2 -14   7          1.33         -1.94         2.92 o                         
   3 -14   7          7.05          7.39         3.69 o                         
   4 -14   7         54.05         60.27         6.42 o                         
  -4 -13   7         79.98         86.91         6.80 o                         
  -3 -13   7          3.17         -0.58         2.53 o                         
  -2 -13   7         21.16         13.85         2.47 o                         
  -1 -13   7         53.81         60.11         4.12 o                         
   0 -13   7         43.65         55.90         3.92 o                         
   1 -13   7          0.54         -0.30         1.71 o                         
   2 -13   7         16.05         15.61         2.52 o                         
   3 -13   7          1.38          5.06         2.92 o                         
   4 -13   7          0.23         -0.19         2.53 o                         
   5 -13   7         14.49         22.36         4.28 o                         
   6 -13   7         12.84         16.33         4.28 o                         
  -6 -12   7         49.78         58.14         4.04 o                         
  -5 -12   7         70.70         75.71         5.44 o                         
  -4 -12   7         20.13         18.88         2.06 o                         
  -3 -12   7          9.49         11.63         1.79 o                         
  -2 -12   7          3.49          4.13         1.78 o                         
  -1 -12   7        108.46        119.30         4.18 o                         
   0 -12   7          4.05          7.83         1.40 o                         
   1 -12   7         26.28         25.20         2.24 o                         
   2 -12   7         98.57         83.83         6.80 o                         
   3 -12   7         44.39         49.00         5.06 o                         
   4 -12   7         65.21         60.86         5.64 o                         
   5 -12   7         20.94         20.03         4.08 o                         
   6 -12   7          5.49          4.47         2.92 o                         
   7 -12   7          9.20          7.58         3.31 o                         
  -7 -11   7         22.22         38.16         3.32 o                         
  -6 -11   7          5.11          5.59         3.50 o                         
  -5 -11   7          0.72         -0.35         1.08 o                         
  -4 -11   7         38.22         43.72         3.09 o                         
  -3 -11   7          4.60          6.99         1.25 o                         
  -2 -11   7         39.19         48.68         3.13 o                         
  -1 -11   7        144.77        147.39         4.43 o                         
   0 -11   7        454.72        467.08         8.50 o                         
   1 -11   7          3.52          3.59         1.05 o                         
   2 -11   7         74.83         69.29         4.05 o                         
   3 -11   7          1.85         -1.30         1.30 o                         
   4 -11   7        130.84        139.60         8.17 o                         
   5 -11   7         80.58         64.55         5.64 o                         
   6 -11   7          6.18          2.72         2.72 o                         
   7 -11   7          0.30         -0.39         2.53 o                         
   8 -11   7         30.78         36.75         5.25 o                         
  -8 -10   7          9.57         13.14         2.33 o                         
  -7 -10   7          2.76          2.34         1.75 o                         
  -6 -10   7         12.47         12.42         1.87 o                         
  -5 -10   7          5.16          2.49         1.14 o                         
  -4 -10   7         22.18         21.65         1.59 o                         
  -3 -10   7         90.08        106.45         3.09 o                         
  -2 -10   7        269.86        270.91         5.18 o                         
  -1 -10   7          0.54          3.14         1.38 o                         
   0 -10   7         16.53         20.52         1.71 o                         
   1 -10   7         14.19         15.17         2.15 o                         
   2 -10   7         48.34         46.64         3.00 o                         
   3 -10   7         11.99         11.04         1.50 o                         
   4 -10   7        224.20        218.09         8.75 o                         
   5 -10   7          4.01          3.89         2.72 o                         
   6 -10   7         46.00         39.86         4.67 o                         
   7 -10   7         23.41         21.78         4.08 o                         
   8 -10   7          1.29          5.44         2.92 o                         
  -9  -9   7          0.31          1.00         1.32 o                         
  -8  -9   7         11.26         11.11         2.04 o                         
  -7  -9   7         18.46         18.93         1.84 o                         
  -6  -9   7          2.09          0.52         0.90 o                         
  -5  -9   7         43.02         46.67         2.01 o                         
  -4  -9   7         10.23          8.51         1.13 o                         
  -3  -9   7          0.23         -0.47         0.72 o                         
  -2  -9   7         15.03         15.19         1.33 o                         
  -1  -9   7        252.50        259.24         5.19 o                         
   0  -9   7        617.77        581.98         9.99 o                         
   1  -9   7        575.25        576.93         9.24 o                         
   2  -9   7         15.05         15.12         1.26 o                         
   3  -9   7         95.79         95.50         3.90 o                         
   4  -9   7         39.25         35.35         2.14 o                         
   5  -9   7         44.40         39.41         3.29 o                         
   6  -9   7          1.04         -1.75         1.94 o                         
   7  -9   7         15.19         21.19         3.89 o                         
   8  -9   7          1.07          3.69         2.72 o                         
   9  -9   7         24.50         16.43         2.82 o                         
 -10  -8   7          6.07          4.71         1.62 o                         
  -9  -8   7          2.65          0.83         1.06 o                         
  -8  -8   7         68.42         83.61         3.49 o                         
  -7  -8   7         31.47         41.38         3.03 o                         
  -6  -8   7        584.57        525.86         9.24 o                         
  -5  -8   7          9.81          7.86         1.09 o                         
  -4  -8   7         34.25         36.25         1.68 o                         
  -3  -8   7         32.77         32.74         1.63 o                         
  -2  -8   7         92.94         91.76         2.17 o                         
  -1  -8   7        187.48        193.35         3.92 o                         
   0  -8   7         28.49         25.85         1.79 o                         
   1  -8   7        720.34        682.41         9.32 o                         
   2  -8   7         97.04        100.73         2.58 o                         
   3  -8   7          1.98          2.27         0.95 o                         
   4  -8   7        221.80        196.42         4.86 o                         
   5  -8   7         67.88         60.71         2.74 o                         
   6  -8   7         13.64         12.15         2.20 o                         
   7  -8   7          0.65         -0.78         2.14 o                         
   8  -8   7          0.73         -0.29         1.65 o                         
   9  -8   7         39.68         38.80         3.57 o                         
 -11  -7   7         32.17         41.29         3.06 o                         
 -10  -7   7         28.00         34.83         2.31 o                         
  -9  -7   7         10.31          7.98         1.88 o                         
  -8  -7   7          3.66          2.96         1.00 o                         
  -7  -7   7        101.42         83.64         3.04 o                         
  -6  -7   7          0.64          0.27         0.84 o                         
  -5  -7   7         22.84         22.75         1.31 o                         
  -4  -7   7         38.23         43.05         1.71 o                         
  -3  -7   7          2.13          3.06         0.84 o                         
  -2  -7   7         15.92         21.48         1.12 o                         
  -1  -7   7         25.42         21.90         1.12 o                         
   0  -7   7        187.89        184.90         3.24 o                         
   1  -7   7        137.63        134.34         3.51 o                         
   2  -7   7        109.59        106.71         3.29 o                         
   3  -7   7          1.27          1.73         1.20 o                         
   4  -7   7        126.13        119.72         3.66 o                         
   5  -7   7        106.64        102.99         3.06 o                         
   6  -7   7          5.55          4.46         1.10 o                         
   7  -7   7          1.79          3.00         1.72 o                         
   8  -7   7          4.45          3.89         1.91 o                         
   9  -7   7         23.05         23.20         3.31 o                         
 -11  -6   7         89.24        105.76         3.76 o                         
 -10  -6   7          1.39          1.57         1.02 o                         
  -9  -6   7         16.67         16.35         2.30 o                         
  -8  -6   7         11.22         10.77         1.40 o                         
  -7  -6   7       1175.15       1139.28        18.07 o                         
  -6  -6   7          3.95          4.01         0.73 o                         
  -5  -6   7         32.31         33.66         2.76 o                         
  -4  -6   7        300.04        318.88         4.35 o                         
  -3  -6   7          1.16          0.61         0.47 o                         
  -2  -6   7        520.39        564.75         7.66 o                         
  -1  -6   7        112.83        108.72         2.27 o                         
   0  -6   7        238.50        229.36         5.34 o                         
   1  -6   7        985.94        991.96        12.35 o                         
   2  -6   7        970.50        987.47        12.79 o                         
   3  -6   7        118.56        109.88         2.90 o                         
   4  -6   7          5.47          2.75         1.01 o                         
   5  -6   7          0.02         -0.43         0.83 o                         
   6  -6   7         53.00         50.72         2.92 o                         
   7  -6   7         18.17         23.25         3.78 o                         
   8  -6   7         11.49         12.45         1.84 o                         
   9  -6   7          1.24          2.28         1.11 o                         
 -12  -5   7         22.18         28.70         3.69 o                         
 -11  -5   7         14.55         13.85         1.65 o                         
 -10  -5   7         26.94         23.51         2.02 o                         
  -9  -5   7          0.18         -0.72         0.72 o                         
  -8  -5   7         17.98         16.99         1.94 o                         
  -7  -5   7         21.16         22.66         1.63 o                         
  -6  -5   7          4.54          7.07         0.72 o                         
  -5  -5   7        253.09        242.66         3.44 o                         
  -4  -5   7         35.20         44.84         1.43 o                         
  -3  -5   7        715.52        747.36        10.29 o                         
  -2  -5   7         36.02         41.83         1.21 o                         
  -1  -5   7        189.11        184.14         3.04 o                         
   0  -5   7        280.11        285.95         4.80 o                         
   1  -5   7         14.89         18.75         1.35 o                         
   2  -5   7          9.18          8.96         1.16 o                         
   3  -5   7         25.74         19.52         1.40 o                         
   4  -5   7         46.41         61.89         2.31 o                         
   5  -5   7        490.38        470.60         7.64 o                         
   6  -5   7         14.18         14.69         1.47 o                         
   7  -5   7          0.13          0.52         1.11 o                         
   8  -5   7         63.32         78.50         2.86 o                         
   9  -5   7          2.13          1.43         0.99 o                         
 -12  -4   7         44.83         49.17         3.25 o                         
 -11  -4   7          4.70          3.05         1.08 o                         
 -10  -4   7         45.02         47.35         2.16 o                         
  -9  -4   7          1.33          0.73         0.75 o                         
  -8  -4   7        405.85        398.46         6.42 o                         
  -7  -4   7          4.75          4.41         0.88 o                         
  -6  -4   7          8.29          8.39         0.80 o                         
  -5  -4   7          1.57          1.64         0.36 o                         
  -4  -4   7         51.04         55.28         1.10 o                         
  -3  -4   7        145.11        152.31         2.16 o                         
  -2  -4   7          1.75          0.39         0.34 o                         
  -1  -4   7         61.57         58.37         1.56 o                         
   0  -4   7         43.48         38.53         1.38 o                         
   1  -4   7          0.04          0.52         0.62 o                         
   2  -4   7        156.85        164.10         3.51 o                         
   3  -4   7         64.30         67.61         2.30 o                         
   4  -4   7          6.77          7.97         1.40 o                         
   5  -4   7         16.02         16.74         1.73 o                         
   6  -4   7         21.29         20.71         1.35 o                         
   7  -4   7         14.08         13.38         2.21 o                         
   8  -4   7         20.88         30.69         3.35 o                         
   9  -4   7         20.68         20.55         1.73 o                         
 -13  -3   7          7.53          7.03         1.44 o                         
 -12  -3   7          1.01          1.65         0.95 o                         
 -11  -3   7          0.18         -0.32         0.78 o                         
 -10  -3   7         12.05         10.65         1.48 o                         
  -9  -3   7         18.03         17.05         1.42 o                         
  -8  -3   7        805.23        783.34        12.66 o                         
  -7  -3   7        284.78        276.68         4.12 o                         
  -6  -3   7          2.17          0.83         0.62 o                         
  -5  -3   7         73.01         71.40         1.30 o                         
  -4  -3   7         97.89         97.65         1.50 o                         
  -3  -3   7         33.62         28.87         0.93 o                         
  -2  -3   7        129.17        120.72         1.94 o                         
  -1  -3   7         29.58         32.90         1.28 o                         
   0  -3   7         41.27         38.97         1.39 o                         
   1  -3   7         22.07         29.58         1.43 o                         
   2  -3   7        170.85        179.86         3.51 o                         
   3  -3   7        263.03        269.23         4.24 o                         
   4  -3   7         21.41         16.47         1.15 o                         
   5  -3   7         32.41         38.10         1.75 o                         
   6  -3   7          3.75          3.19         0.94 o                         
   7  -3   7          3.59          2.71         1.74 o                         
   8  -3   7         34.03         28.15         3.01 o                         
 -13  -2   7         12.97         12.47         1.55 o                         
 -12  -2   7        140.12        167.01         6.14 o                         
 -11  -2   7          0.27         -0.48         0.77 o                         
 -10  -2   7        218.38        218.50         4.52 o                         
  -9  -2   7        117.20        117.24         3.08 o                         
  -8  -2   7        675.64        634.96        10.70 o                         
  -7  -2   7         29.42         26.74         1.33 o                         
  -6  -2   7        266.30        263.98         3.95 o                         
  -5  -2   7        279.20        322.00         3.63 o                         
  -4  -2   7        365.01        383.05         4.15 o                         
  -3  -2   7         73.15         64.36         1.45 o                         
  -2  -2   7        108.00         99.52         1.97 o                         
  -1  -2   7         27.04         31.70         1.13 o                         
   0  -2   7        657.54        694.30         7.90 o                         
   1  -2   7       1502.48       1525.08        15.85 o                         
   2  -2   7        322.95        316.90         5.11 o                         
   3  -2   7        140.90        133.49         3.02 o                         
   4  -2   7         33.49         27.78         1.52 o                         
   5  -2   7        143.35        131.20         3.76 o                         
   6  -2   7        153.78        150.09         4.09 o                         
   7  -2   7        237.21        265.14         5.98 o                         
   8  -2   7         11.98         16.82         2.77 o                         
 -13  -1   7         11.40         14.45         2.61 o                         
 -12  -1   7          5.24          5.60         1.19 o                         
 -11  -1   7         43.78         44.29         2.09 o                         
 -10  -1   7         55.27         53.23         2.17 o                         
  -9  -1   7        256.63        239.77         5.12 o                         
  -8  -1   7         54.35         55.73         2.18 o                         
  -7  -1   7         24.50         22.51         1.15 o                         
  -6  -1   7        611.45        597.96         7.28 o                         
  -5  -1   7        607.60        581.28         5.84 o                         
  -4  -1   7        153.86        175.07         2.61 o                         
  -3  -1   7        219.98        195.89         2.84 o                         
  -2  -1   7        913.94        930.45        10.23 o                         
  -1  -1   7        104.82         97.37         1.98 o                         
   0  -1   7        237.12        280.19         3.96 o                         
   1  -1   7        259.44        266.41         3.85 o                         
   2  -1   7        159.93        156.01         3.26 o                         
   3  -1   7        113.16        115.53         4.10 o                         
   4  -1   7         47.20         46.07         2.30 o                         
   5  -1   7        380.10        398.34         7.63 o                         
   6  -1   7          0.01          1.26         0.92 o                         
   7  -1   7         20.15         23.41         1.90 o                         
 -13   0   7          2.03          1.23         1.77 o                         
 -12   0   7         21.50         18.99         2.68 o                         
 -11   0   7         36.79         46.56         4.70 o                         
 -10   0   7         83.38         76.58         2.52 o                         
  -9   0   7         42.13         36.07         1.77 o                         
  -8   0   7        294.56        296.09         7.25 o                         
  -7   0   7        298.99        293.30         4.99 o                         
  -6   0   7         14.62         14.70         0.75 o                         
  -5   0   7        116.32        133.87         2.28 o                         
  -4   0   7        146.31        161.96         2.56 o                         
  -3   0   7        352.06        346.86         4.71 o                         
  -2   0   7        302.48        287.81         4.09 o                         
  -1   0   7        302.32        321.02         4.41 o                         
   0   0   7         11.90          8.18         0.77 o                         
   1   0   7        305.61        309.90         5.69 o                         
   2   0   7         43.32         40.41         1.81 o                         
   3   0   7         11.53          9.87         1.36 o                         
   4   0   7        374.92        359.41         7.12 o                         
   5   0   7         25.29         21.78         3.62 o                         
   6   0   7         37.75         37.51         2.27 o                         
   7   0   7          8.22          8.43         1.52 o                         
 -13   1   7         18.95         21.82         3.09 o                         
 -12   1   7         30.14         31.56         4.47 o                         
 -11   1   7         35.22         35.36         2.70 o                         
 -10   1   7         16.29         20.42         1.90 o                         
  -9   1   7         13.73         11.51         1.22 o                         
  -8   1   7         90.34         92.06         2.60 o                         
  -7   1   7         41.79         38.06         1.36 o                         
  -6   1   7         14.10         11.12         1.06 o                         
  -5   1   7         41.24         41.09         1.45 o                         
  -4   1   7         50.31         52.37         1.59 o                         
  -3   1   7         62.81         65.39         1.76 o                         
  -2   1   7         45.01         43.64         1.42 o                         
  -1   1   7         51.89         58.15         2.28 o                         
   0   1   7         90.06         89.86         3.66 o                         
   1   1   7          0.71          0.17         0.67 o                         
   2   1   7         55.27         56.35         2.10 o                         
   3   1   7        102.31        104.47         3.44 o                         
   4   1   7          2.67          2.03         0.94 o                         
   5   1   7          4.67          5.95         1.35 o                         
   6   1   7          0.23         -1.06         1.35 o                         
 -13   2   7         53.80         66.40         4.54 o                         
 -12   2   7         31.39         31.64         3.16 o                         
 -11   2   7          4.42          1.83         1.16 o                         
 -10   2   7        190.87        194.31         5.19 o                         
  -9   2   7        178.68        188.93         4.94 o                         
  -8   2   7         26.95         32.00         1.63 o                         
  -7   2   7         54.75         50.82         1.66 o                         
  -6   2   7        175.89        177.68         3.66 o                         
  -5   2   7         51.67         47.33         1.58 o                         
  -4   2   7        139.34        127.74         3.48 o                         
  -3   2   7          2.11          1.39         0.52 o                         
  -2   2   7         26.32         28.89         1.33 o                         
  -1   2   7          2.60          1.50         0.66 o                         
   0   2   7         44.72         39.06         1.80 o                         
   1   2   7         60.59         60.97         2.25 o                         
   2   2   7        327.93        326.33         5.78 o                         
   3   2   7         32.22         37.60         2.30 o                         
   4   2   7          0.07         -0.95         0.95 o                         
   5   2   7         46.35         45.69         2.64 o                         
   6   2   7         28.05         30.54         2.83 o                         
 -13   3   7          0.17          0.33         1.77 o                         
 -12   3   7         15.31         18.03         2.13 o                         
 -11   3   7        122.96        112.05         4.11 o                         
 -10   3   7         58.24         58.98         2.91 o                         
  -9   3   7          8.16         14.02         1.70 o                         
  -8   3   7        139.17        135.97         4.08 o                         
  -7   3   7         34.47         23.49         1.27 o                         
  -6   3   7        588.47        550.88         7.21 o                         
  -5   3   7          6.51          7.82         1.01 o                         
  -4   3   7          0.43         -0.55         0.55 o                         
  -3   3   7         10.93         13.48         1.00 o                         
  -2   3   7        311.18        291.14         5.22 o                         
  -1   3   7          7.82          5.81         1.00 o                         
   0   3   7        102.54         89.82         5.78 o                         
   1   3   7         12.68         11.68         1.29 o                         
   2   3   7        141.50        143.36         4.51 o                         
   3   3   7          3.47          0.94         1.13 o                         
   4   3   7          2.62          0.41         1.88 o                         
   5   3   7         37.34         55.12         3.08 o                         
 -13   4   7          0.06         -1.58         1.58 o                         
 -12   4   7          0.31          2.11         1.34 o                         
 -11   4   7         71.29         62.99         3.25 o                         
 -10   4   7         23.63         16.02         1.84 o                         
  -9   4   7          9.63          5.33         1.63 o                         
  -8   4   7          0.69          0.44         0.92 o                         
  -7   4   7          2.91          0.68         0.85 o                         
  -6   4   7        260.89        285.72         5.40 o                         
  -5   4   7        289.46        296.09         5.22 o                         
  -4   4   7        260.96        270.97         4.36 o                         
  -3   4   7          6.21          3.97         1.49 o                         
  -2   4   7         62.79         54.82         2.16 o                         
  -1   4   7        158.38        151.57         3.71 o                         
   0   4   7         59.73         57.99         2.37 o                         
   1   4   7        112.42        109.47         3.30 o                         
   2   4   7         84.58         74.32         3.24 o                         
   3   4   7         10.54         10.00         1.63 o                         
   4   4   7         45.99         55.40         5.04 o                         
 -12   5   7         10.17         12.92         2.13 o                         
 -11   5   7         32.90         38.85         2.84 o                         
 -10   5   7         25.62         24.28         2.25 o                         
  -9   5   7          1.82          1.40         1.11 o                         
  -8   5   7         25.92         28.22         2.19 o                         
  -7   5   7         99.85         92.36         3.00 o                         
  -6   5   7        312.12        289.23         7.02 o                         
  -5   5   7        269.37        273.70         8.03 o                         
  -4   5   7         73.87         74.08         2.91 o                         
  -3   5   7         52.23         50.95         3.00 o                         
  -2   5   7        357.71        345.56         6.99 o                         
  -1   5   7         98.46         95.78         3.07 o                         
   0   5   7          1.46          0.02         0.87 o                         
   1   5   7         21.74         26.33         1.97 o                         
   2   5   7         53.82         61.94         5.85 o                         
   3   5   7         46.46         54.74         3.14 o                         
 -11   6   7          1.24          1.03         1.20 o                         
 -10   6   7         34.33         39.76         2.40 o                         
  -9   6   7        120.65        130.48         4.38 o                         
  -8   6   7         35.81         34.86         2.08 o                         
  -7   6   7        163.34        169.09         4.34 o                         
  -6   6   7         17.16         21.42         2.74 o                         
  -5   6   7         19.08         14.82         2.72 o                         
  -4   6   7          0.39          1.08         1.49 o                         
  -3   6   7          3.09          2.64         3.89 o                         
  -2   6   7         74.62         73.54         2.78 o                         
  -1   6   7         57.78         66.37         2.71 o                         
   0   6   7          0.12         -0.24         0.99 o                         
   1   6   7          2.36          0.98         1.15 o                         
 -10   7   7          0.18          0.67         1.18 o                         
  -9   7   7         95.78        100.43         3.73 o                         
  -8   7   7          4.11          4.86         1.92 o                         
  -7   7   7         17.91         12.11         2.53 o                         
  -6   7   7          8.39         15.65         2.13 o                         
  -5   7   7         73.51         62.06         4.19 o                         
  -4   7   7          9.73          8.51         2.13 o                         
  -3   7   7          0.43          0.75         1.63 o                         
  -2   7   7          5.08          6.41         5.44 o                         
  -1   7   7         54.80         58.64         3.26 o                         
  -8   8   7         12.13         16.89         3.01 o                         
  -7   8   7         12.53         11.99         2.60 o                         
  -6   8   7         17.97         17.44         2.82 o                         
  -5   8   7         16.81         15.27         2.82 o                         
  -4   8   7          2.90          4.37         2.13 o                         
  -3   8   7          0.31         -0.72         1.85 o                         
  -1 -14   8          3.63          0.00         3.89 o                         
   0 -14   8          0.02         -1.35         1.85 o                         
   1 -14   8          0.08         -2.72         2.72 o                         
   2 -14   8         36.44         50.55         5.83 o                         
   3 -14   8          0.00          0.00         2.92 o                         
   4 -14   8         28.57         25.47         5.06 o                         
  -4 -13   8          6.29          5.83         3.11 o                         
  -3 -13   8         47.26         50.85         3.71 o                         
  -2 -13   8        102.06         97.93         4.88 o                         
  -1 -13   8          0.58         -0.96         1.37 o                         
   0 -13   8         10.24          9.98         2.33 o                         
   1 -13   8         37.26         38.30         4.86 o                         
   2 -13   8          2.42         -2.14         2.72 o                         
   3 -13   8          5.58          4.86         3.11 o                         
   4 -13   8          4.21          1.56         2.72 o                         
   5 -13   8          3.65          2.33         3.11 o                         
  -6 -12   8          0.90         -1.26         1.51 o                         
  -5 -12   8         11.39         11.10         3.89 o                         
  -4 -12   8        120.92        115.50         6.61 o                         
  -3 -12   8         48.75         51.58         2.95 o                         
  -2 -12   8          3.59          2.13         1.56 o                         
  -1 -12   8          4.12          3.85         1.44 o                         
   0 -12   8         44.43         39.41         2.21 o                         
   1 -12   8          0.00          0.57         1.58 o                         
   2 -12   8         17.47          9.72         3.50 o                         
   3 -12   8         23.60         18.86         3.89 o                         
   4 -12   8          4.21         -0.19         2.72 o                         
   5 -12   8         43.77         46.86         5.44 o                         
   6 -12   8         14.03         18.47         4.28 o                         
  -7 -11   8         18.05         17.84         3.11 o                         
  -6 -11   8          4.64          1.28         1.30 o                         
  -5 -11   8         12.97         10.07         1.63 o                         
  -4 -11   8          1.04          2.13         0.99 o                         
  -3 -11   8         29.85         27.69         2.25 o                         
  -2 -11   8          8.51          8.30         1.51 o                         
  -1 -11   8          0.11          2.09         1.32 o                         
   0 -11   8          1.50          0.73         1.76 o                         
   1 -11   8         17.32         14.32         1.80 o                         
   2 -11   8         62.26         54.24         3.76 o                         
   3 -11   8         29.19         30.95         3.40 o                         
   4 -11   8          1.64          4.47         2.92 o                         
   5 -11   8         18.05         22.36         4.08 o                         
   6 -11   8          1.07          0.78         2.53 o                         
   7 -11   8         30.85         26.64         4.67 o                         
  -9 -10   8          3.74          1.75         1.94 o                         
  -8 -10   8          1.76          1.29         1.44 o                         
  -7 -10   8         34.95         32.61         2.34 o                         
  -6 -10   8          1.84          1.79         1.16 o                         
  -5 -10   8          1.58          0.31         0.97 o                         
  -4 -10   8         15.97         19.95         1.61 o                         
  -3 -10   8        106.98        110.01         3.15 o                         
  -2 -10   8        342.36        344.33         7.25 o                         
  -1 -10   8        202.90        202.86         5.23 o                         
   0 -10   8         74.28         76.05         3.79 o                         
   1 -10   8         39.72         35.82         2.83 o                         
   2 -10   8         60.71         52.88         2.66 o                         
   3 -10   8        123.52        112.54         3.74 o                         
   4 -10   8         21.95         22.60         2.82 o                         
   5 -10   8         86.05         82.83         6.42 o                         
   6 -10   8         34.63         50.36         5.25 o                         
   7 -10   8          8.32          6.03         3.31 o                         
   8 -10   8         35.09         38.11         3.78 o                         
  -9  -9   8          0.08         -0.03         1.15 o                         
  -8  -9   8          7.31          4.34         1.30 o                         
  -7  -9   8         82.82         76.69         7.27 o                         
  -6  -9   8        138.61        129.48         4.03 o                         
  -5  -9   8        103.50         98.45         3.55 o                         
  -4  -9   8         51.05         48.88         2.13 o                         
  -3  -9   8          8.99          8.57         1.15 o                         
  -2  -9   8        127.85        117.79         2.80 o                         
  -1  -9   8         70.11         69.04         3.28 o                         
   0  -9   8          2.69          4.48         0.97 o                         
   1  -9   8         28.92         30.41         2.11 o                         
   2  -9   8        664.66        639.94        10.90 o                         
   3  -9   8         27.38         22.26         1.86 o                         
   4  -9   8         69.24         70.09         4.67 o                         
   5  -9   8          2.85         -1.17         2.14 o                         
   6  -9   8         29.00         31.50         3.09 o                         
   7  -9   8          0.01         -1.11         1.63 o                         
   8  -9   8         26.26         17.19         2.88 o                         
 -10  -8   8         18.77         14.68         1.80 o                         
  -9  -8   8         37.75         35.10         2.37 o                         
  -8  -8   8          0.39          1.48         1.01 o                         
  -7  -8   8         50.94         48.69         2.50 o                         
  -6  -8   8        329.52        339.84         6.90 o                         
  -5  -8   8         81.82         77.42         2.44 o                         
  -4  -8   8         73.08         65.14         2.25 o                         
  -3  -8   8         43.28         41.38         3.14 o                         
  -2  -8   8         37.53         46.24         1.65 o                         
  -1  -8   8         70.63         74.63         2.49 o                         
   0  -8   8        134.96        129.74         2.71 o                         
   1  -8   8        346.59        322.69         5.65 o                         
   2  -8   8       1331.21       1252.25        16.06 o                         
   3  -8   8         62.72         57.97         2.33 o                         
   4  -8   8         19.70         14.11         1.66 o                         
   5  -8   8         22.98         25.56         1.85 o                         
   6  -8   8         75.19         74.52         3.20 o                         
   7  -8   8          4.70          9.08         2.33 o                         
   8  -8   8         94.49        100.51         5.22 o                         
 -11  -7   8         18.11         16.01         1.93 o                         
 -10  -7   8          6.02          5.48         1.32 o                         
  -9  -7   8          5.43          3.25         1.23 o                         
  -8  -7   8          0.07          1.12         0.94 o                         
  -7  -7   8        346.15        342.03         6.86 o                         
  -6  -7   8         17.41         16.38         1.60 o                         
  -5  -7   8          0.39         -0.11         0.62 o                         
  -4  -7   8        201.64        205.62         4.02 o                         
  -3  -7   8         30.39         30.67         1.30 o                         
  -2  -7   8        364.46        381.54         5.32 o                         
  -1  -7   8         58.13         58.34         1.80 o                         
   0  -7   8        300.35        295.30         4.38 o                         
   1  -7   8         77.99         78.46         2.52 o                         
   2  -7   8        129.69        116.15         3.32 o                         
   3  -7   8        294.09        284.73         5.34 o                         
   4  -7   8        531.39        525.24         8.30 o                         
   5  -7   8         84.10         75.58         2.77 o                         
   6  -7   8        226.26        210.22        10.00 o                         
   7  -7   8          0.48         -0.14         1.15 o                         
   8  -7   8         17.92         17.38         4.37 o                         
 -12  -6   8         51.05         68.79         3.31 o                         
 -11  -6   8         18.58         15.71         1.77 o                         
 -10  -6   8          6.58          8.48         2.45 o                         
  -9  -6   8         88.44         86.72         4.17 o                         
  -8  -6   8        216.00        218.80         5.24 o                         
  -7  -6   8         35.55         39.00         2.14 o                         
  -6  -6   8        132.03        138.65         3.80 o                         
  -5  -6   8         48.17         50.64         1.77 o                         
  -4  -6   8        306.08        313.18         4.67 o                         
  -3  -6   8        408.51        409.78         7.94 o                         
  -2  -6   8          3.63          3.66         0.67 o                         
  -1  -6   8        210.68        189.32         4.33 o                         
   0  -6   8        171.65        166.02         3.57 o                         
   1  -6   8          2.51          4.72         0.96 o                         
   2  -6   8         25.13         27.61         1.66 o                         
   3  -6   8        107.40        107.64         3.07 o                         
   4  -6   8        208.16        214.51         4.62 o                         
   5  -6   8         47.71         51.82         2.34 o                         
   6  -6   8          0.09          2.01         1.19 o                         
   7  -6   8          2.82          4.24         1.48 o                         
   8  -6   8          1.54         -0.31         1.49 o                         
 -12  -5   8          6.41          9.24         1.56 o                         
 -11  -5   8          1.96          1.13         1.01 o                         
 -10  -5   8         55.42         57.49         2.83 o                         
  -9  -5   8         36.62         32.35         2.11 o                         
  -8  -5   8        158.71        147.36         4.02 o                         
  -7  -5   8         66.00         68.10         2.65 o                         
  -6  -5   8          6.70          6.45         1.55 o                         
  -5  -5   8          0.46          0.22         0.53 o                         
  -4  -5   8         22.69         26.49         1.14 o                         
  -3  -5   8         37.36         38.56         1.76 o                         
  -2  -5   8         90.66         82.41         2.01 o                         
  -1  -5   8        219.42        200.36         3.37 o                         
   0  -5   8        139.44        129.61         3.03 o                         
   1  -5   8        206.47        190.06         3.93 o                         
   2  -5   8        141.56        142.77         3.42 o                         
   3  -5   8        192.95        192.88         4.23 o                         
   4  -5   8        107.87         95.18         2.92 o                         
   5  -5   8         18.21         12.11         1.42 o                         
   6  -5   8          0.19          1.42         0.90 o                         
   7  -5   8          0.01          0.58         1.42 o                         
   8  -5   8          4.37          4.31         1.26 o                         
 -12  -4   8          1.33          0.10         1.03 o                         
 -11  -4   8          0.23          0.72         0.89 o                         
 -10  -4   8         42.05         37.23         2.02 o                         
  -9  -4   8        286.55        299.40         5.54 o                         
  -8  -4   8        149.47        139.74         3.43 o                         
  -7  -4   8         64.42         61.91         2.55 o                         
  -6  -4   8        248.23        261.54         4.02 o                         
  -5  -4   8          0.17          0.41         0.36 o                         
  -4  -4   8         12.76         11.56         0.64 o                         
  -3  -4   8        858.86        902.80         8.01 o                         
  -2  -4   8         78.89         69.07         1.46 o                         
  -1  -4   8        136.12        136.59         2.43 o                         
   0  -4   8          5.57          5.27         1.03 o                         
   1  -4   8         25.39         26.47         1.34 o                         
   2  -4   8         48.46         47.39         1.73 o                         
   3  -4   8         24.35         26.03         1.81 o                         
   4  -4   8         84.81         81.83         2.98 o                         
   5  -4   8         30.14         28.72         1.55 o                         
   6  -4   8          2.49          1.85         1.01 o                         
   7  -4   8          1.02          0.67         0.91 o                         
   8  -4   8         11.43         10.08         1.70 o                         
 -13  -3   8          1.44          0.81         1.07 o                         
 -12  -3   8         21.68         24.65         1.87 o                         
 -11  -3   8          3.08          2.56         0.95 o                         
 -10  -3   8          9.89          6.23         1.71 o                         
  -9  -3   8          0.83          0.53         0.84 o                         
  -8  -3   8        230.74        227.13         5.28 o                         
  -7  -3   8        162.68        159.58         3.01 o                         
  -6  -3   8         85.17         81.37         2.04 o                         
  -5  -3   8          3.50          1.95         0.49 o                         
  -4  -3   8        390.27        389.07         4.36 o                         
  -3  -3   8        153.21        172.25         2.46 o                         
  -2  -3   8        161.48        150.75         2.25 o                         
  -1  -3   8        209.84        215.29         3.02 o                         
   0  -3   8         86.84         84.12         2.17 o                         
   1  -3   8        114.23        119.60         2.64 o                         
   2  -3   8        168.94        156.23         3.43 o                         
   3  -3   8         38.22         45.23         3.91 o                         
   4  -3   8         14.09         12.40         1.30 o                         
   5  -3   8         30.38         23.90         1.86 o                         
   6  -3   8          2.22          2.21         1.09 o                         
   7  -3   8         11.75         19.95         3.56 o                         
 -13  -2   8          2.94          5.83         1.54 o                         
 -12  -2   8          0.05          0.59         0.93 o                         
 -11  -2   8         25.79         17.72         1.61 o                         
 -10  -2   8          0.81          0.93         0.77 o                         
  -9  -2   8         68.27         70.44         2.50 o                         
  -8  -2   8         96.55         92.84         2.33 o                         
  -7  -2   8         31.04         31.15         1.32 o                         
  -6  -2   8        288.23        286.86         4.34 o                         
  -5  -2   8         89.65         91.41         1.72 o                         
  -4  -2   8         28.47         28.84         1.30 o                         
  -3  -2   8         83.59         86.08         1.81 o                         
  -2  -2   8          6.92          8.79         0.79 o                         
  -1  -2   8         22.78         17.91         0.96 o                         
   0  -2   8        212.37        219.41         5.05 o                         
   1  -2   8         41.75         40.89         2.22 o                         
   2  -2   8          1.10          1.32         0.78 o                         
   3  -2   8          0.26          1.22         0.88 o                         
   4  -2   8         22.22         15.84         1.67 o                         
   5  -2   8         28.06         27.49         2.55 o                         
   6  -2   8         40.08         36.05         2.28 o                         
   7  -2   8         52.57         60.25         3.38 o                         
 -13  -1   8          1.60          0.83         1.72 o                         
 -12  -1   8          9.75          8.23         2.33 o                         
 -11  -1   8         43.75         38.94         2.55 o                         
 -10  -1   8          4.36          2.42         0.88 o                         
  -9  -1   8         81.06         78.58         2.45 o                         
  -8  -1   8         15.02         13.89         1.09 o                         
  -7  -1   8         38.64         29.60         1.54 o                         
  -6  -1   8        127.70        113.13         2.79 o                         
  -5  -1   8         25.65         32.06         2.36 o                         
  -4  -1   8         65.81         57.31         1.49 o                         
  -3  -1   8        262.51        260.84         3.95 o                         
  -2  -1   8        144.42        152.54         2.79 o                         
  -1  -1   8       1187.92       1181.91        12.83 o                         
   0  -1   8        708.82        697.22         8.23 o                         
   1  -1   8        198.54        186.12         3.75 o                         
   2  -1   8          6.16          2.60         1.01 o                         
   3  -1   8         30.71         30.25         2.31 o                         
   4  -1   8          7.62          7.67         1.35 o                         
   5  -1   8         23.34         31.06         2.18 o                         
   6  -1   8         21.70         22.21         2.04 o                         
 -13   0   8          7.64          9.68         2.43 o                         
 -12   0   8         24.93         22.02         2.88 o                         
 -11   0   8         13.41         16.89         2.47 o                         
 -10   0   8         51.84         53.60         2.29 o                         
  -9   0   8        272.49        273.05         5.85 o                         
  -8   0   8         61.23         62.09         2.19 o                         
  -7   0   8         18.21         14.52         1.20 o                         
  -6   0   8       1514.80       1500.26        18.21 o                         
  -5   0   8        425.05        442.47         5.35 o                         
  -4   0   8         13.57         20.67         1.13 o                         
  -3   0   8        346.24        324.73         4.64 o                         
  -2   0   8         72.47         72.54         1.89 o                         
  -1   0   8        263.86        263.97         4.02 o                         
   0   0   8        174.93        175.45         3.10 o                         
   1   0   8         99.97         92.85         3.13 o                         
   2   0   8         14.43         16.12         1.65 o                         
   3   0   8        163.57        174.20         9.24 o                         
   4   0   8          6.25          5.12         1.29 o                         
   5   0   8         32.30         36.99         2.44 o                         
   6   0   8          1.33          2.18         1.21 o                         
 -13   1   8         25.06         22.75         3.16 o                         
 -12   1   8         10.96         10.78         2.27 o                         
 -11   1   8          3.83          4.91         1.55 o                         
 -10   1   8          5.00          2.78         1.87 o                         
  -9   1   8          4.40          4.49         0.94 o                         
  -8   1   8          0.63          3.03         0.89 o                         
  -7   1   8         46.65         49.19         1.96 o                         
  -6   1   8         64.36         57.99         2.19 o                         
  -5   1   8         64.58         76.88         2.75 o                         
  -4   1   8         10.07          8.61         0.85 o                         
  -3   1   8        170.71        160.91         3.04 o                         
  -2   1   8         76.65         66.40         1.87 o                         
  -1   1   8         22.89         23.91         1.47 o                         
   0   1   8          0.33         -0.57         0.95 o                         
   1   1   8         11.92          8.10         1.29 o                         
   2   1   8         25.35         19.29         3.95 o                         
   3   1   8         30.23         35.91         2.35 o                         
   4   1   8          8.39          4.00         1.30 o                         
   5   1   8         31.80         32.32         2.46 o                         
 -13   2   8          0.59         -1.02         1.54 o                         
 -12   2   8          5.21          1.09         1.54 o                         
 -11   2   8         61.45         56.60         3.04 o                         
 -10   2   8         39.17         33.55         2.31 o                         
  -9   2   8          2.08          3.08         1.70 o                         
  -8   2   8        183.03        189.05         4.05 o                         
  -7   2   8        163.83        163.05         3.64 o                         
  -6   2   8         48.14         34.54         1.94 o                         
  -5   2   8        714.86        686.51         9.59 o                         
  -4   2   8         19.82         19.56         1.17 o                         
  -3   2   8        472.55        471.97         6.34 o                         
  -2   2   8         20.36         21.24         1.47 o                         
  -1   2   8         96.01         91.77         2.68 o                         
   0   2   8         25.79         23.89         1.60 o                         
   1   2   8          0.22          0.74         0.91 o                         
   2   2   8         17.86         19.73         2.31 o                         
   3   2   8          0.46          0.04         1.02 o                         
   4   2   8          0.00         -0.29         1.02 o                         
 -13   3   8          3.16          0.57         1.77 o                         
 -12   3   8         13.58         14.36         2.05 o                         
 -11   3   8          2.97          2.76         1.31 o                         
 -10   3   8         15.80         11.59         1.68 o                         
  -9   3   8         13.86          7.54         1.87 o                         
  -8   3   8         94.84         88.07         3.36 o                         
  -7   3   8          6.53          4.31         1.19 o                         
  -6   3   8          0.72          0.26         0.74 o                         
  -5   3   8          0.26         -0.64         0.64 o                         
  -4   3   8        327.76        342.82         5.17 o                         
  -3   3   8        209.33        210.46         4.36 o                         
  -2   3   8         83.85         78.48         2.65 o                         
  -1   3   8         64.71         67.54         2.81 o                         
   0   3   8          1.40          1.41         1.07 o                         
   1   3   8         93.65         79.40         3.31 o                         
   2   3   8        100.62         97.51         6.89 o                         
   3   3   8          0.01         -0.24         1.34 o                         
 -12   4   8          0.10          0.58         1.30 o                         
 -11   4   8          2.83          0.74         1.22 o                         
 -10   4   8          0.32          0.66         1.11 o                         
  -9   4   8          2.89          4.54         1.36 o                         
  -8   4   8         35.43         37.50         2.45 o                         
  -7   4   8          4.81          2.39         1.17 o                         
  -6   4   8         80.82         77.77         3.12 o                         
  -5   4   8         45.06         41.14         2.34 o                         
  -4   4   8         77.25         76.13         3.04 o                         
  -3   4   8          0.71          1.09         0.90 o                         
  -2   4   8          9.08          6.44         1.18 o                         
  -1   4   8         44.30         46.21         2.26 o                         
   0   4   8        148.46        168.21         4.22 o                         
   1   4   8          0.02          0.12         1.02 o                         
   2   4   8          1.17         -0.33         2.32 o                         
 -12   5   8         74.24         78.60         4.88 o                         
 -11   5   8         25.94         30.60         2.65 o                         
 -10   5   8          0.63          0.87         1.17 o                         
  -9   5   8         84.08         80.95         6.52 o                         
  -8   5   8          3.59          2.76         1.25 o                         
  -7   5   8        248.66        229.97         8.70 o                         
  -6   5   8         22.14         21.39         3.31 o                         
  -5   5   8         43.16         48.20         3.49 o                         
  -4   5   8          3.29          2.72         1.65 o                         
  -3   5   8         34.67         37.50         2.45 o                         
  -2   5   8          6.56          6.68         1.25 o                         
  -1   5   8         21.84         24.96         1.91 o                         
   0   5   8          0.31         -1.26         1.26 o                         
   1   5   8          7.00          4.61         1.54 o                         
 -10   6   8          1.39          1.07         1.42 o                         
  -9   6   8        117.98        138.61         4.84 o                         
  -8   6   8         66.89         81.39         4.74 o                         
  -7   6   8         56.32         56.74         5.06 o                         
  -6   6   8         23.09         22.40         2.76 o                         
  -5   6   8         60.06         70.33         4.45 o                         
  -4   6   8          2.46          4.40         2.14 o                         
  -3   6   8          6.09          5.96         2.13 o                         
  -2   6   8         15.74         18.85         2.13 o                         
  -1   6   8         15.71         16.89         1.79 o                         
  -9   7   8          0.14         -1.26         1.65 o                         
  -8   7   8          9.33          9.36         2.46 o                         
  -7   7   8          6.69          7.61         2.33 o                         
  -6   7   8          4.51          3.99         2.06 o                         
  -5   7   8          1.65          5.64         2.06 o                         
  -4   7   8          5.75          6.97         2.27 o                         
  -3   7   8          0.05          3.10         2.19 o                         
  -2 -14   9          0.56         -2.14         2.72 o                         
  -1 -14   9         51.01         41.61         5.64 o                         
   0 -14   9         13.17          6.80         3.69 o                         
   1 -14   9         28.54         29.75         5.06 o                         
   2 -14   9          1.51         -0.19         3.31 o                         
   3 -14   9          0.03         -0.19         2.92 o                         
  -5 -13   9         21.91         26.44         4.67 o                         
  -4 -13   9          0.86          0.25         1.71 o                         
  -3 -13   9         68.81         77.10        10.11 o                         
  -2 -13   9          2.40          3.46         2.43 o                         
  -1 -13   9          0.52         -1.58         1.58 o                         
   0 -13   9         16.81         16.72         4.08 o                         
   1 -13   9          3.15         -0.58         2.53 o                         
   2 -13   9         20.54         33.05         5.06 o                         
   3 -13   9         38.10         37.33         5.25 o                         
   4 -13   9          0.00         -2.53         2.53 o                         
  -6 -12   9          2.90          1.40         1.70 o                         
  -5 -12   9          0.68         -1.03         1.49 o                         
  -4 -12   9          5.42          5.44         2.06 o                         
  -3 -12   9          0.06         -1.19         1.19 o                         
  -2 -12   9          0.08          0.31         1.19 o                         
  -1 -12   9         25.07         25.38         2.30 o                         
   0 -12   9          1.11          1.00         1.25 o                         
   1 -12   9         73.08         74.50         4.06 o                         
   2 -12   9          3.17         -2.33         2.33 o                         
   3 -12   9          9.88         10.89         3.50 o                         
   4 -12   9         12.34         19.44         4.28 o                         
   5 -12   9          0.85          2.33         2.92 o                         
  -8 -11   9         17.04         22.55         3.89 o                         
  -7 -11   9          3.79          1.59         2.44 o                         
  -6 -11   9          0.00         -0.82         1.03 o                         
  -5 -11   9         10.58         12.28         1.79 o                         
  -4 -11   9         14.98         16.17         2.40 o                         
  -3 -11   9          0.96          2.13         1.46 o                         
  -2 -11   9         53.65         44.34         2.66 o                         
  -1 -11   9         67.89         75.30         3.32 o                         
   0 -11   9         70.19         74.23         3.31 o                         
   1 -11   9         22.29         17.76         1.93 o                         
   2 -11   9          0.14         -0.89         0.89 o                         
   3 -11   9         23.01         26.44         4.28 o                         
   4 -11   9          2.33          3.31         2.72 o                         
   5 -11   9          7.00          3.31         2.92 o                         
   6 -11   9          4.85          4.86         3.31 o                         
  -9 -10   9         13.88          8.75         2.53 o                         
  -8 -10   9         15.56         15.91         2.00 o                         
  -7 -10   9         53.67         60.56         3.04 o                         
  -6 -10   9         24.07         28.24         2.37 o                         
  -5 -10   9         18.17         12.58         2.67 o                         
  -4 -10   9        102.14        100.48         4.83 o                         
  -3 -10   9         25.12         26.34         2.13 o                         
  -2 -10   9        490.77        504.90         9.53 o                         
  -1 -10   9        550.79        554.29         9.96 o                         
   0 -10   9        143.02        148.58         3.73 o                         
   1 -10   9          8.97         12.70         1.43 o                         
   2 -10   9        106.17         99.64         4.39 o                         
   3 -10   9          2.83          3.20         1.24 o                         
   4 -10   9         18.55         20.62         3.50 o                         
   5 -10   9          3.01          3.11         1.92 o                         
   6 -10   9          0.03          0.11         1.82 o                         
   7 -10   9          2.58          2.36         2.13 o                         
 -10  -9   9         20.28         24.65         2.71 o                         
  -9  -9   9         24.71         30.80         2.55 o                         
  -8  -9   9          6.29          6.90         1.53 o                         
  -7  -9   9        158.79        168.44         4.82 o                         
  -6  -9   9        106.67        107.34         3.81 o                         
  -5  -9   9          1.03          0.25         0.96 o                         
  -4  -9   9        330.96        332.53         5.92 o                         
  -3  -9   9          0.25          0.99         0.82 o                         
  -2  -9   9        276.14        280.71         5.20 o                         
  -1  -9   9        232.76        239.65         4.77 o                         
   0  -9   9        211.24        212.17         4.50 o                         
   1  -9   9         57.13         51.45         2.30 o                         
   2  -9   9        611.28        573.17         8.95 o                         
   3  -9   9         71.64         60.26         3.85 o                         
   4  -9   9         25.12         21.70         1.97 o                         
   5  -9   9         35.57         42.36         2.84 o                         
   6  -9   9         32.94         35.78         3.44 o                         
   7  -9   9         16.93         19.27         3.11 o                         
 -10  -8   9         21.80         22.06         2.16 o                         
  -9  -8   9          0.18          0.29         1.01 o                         
  -8  -8   9         97.80         93.85         3.53 o                         
  -7  -8   9        113.50         91.10         3.36 o                         
  -6  -8   9          0.00          0.76         1.00 o                         
  -5  -8   9          0.02         -0.53         0.82 o                         
  -4  -8   9         27.58         25.52         1.56 o                         
  -3  -8   9         13.53          8.47         0.95 o                         
  -2  -8   9        157.52        159.05         3.62 o                         
  -1  -8   9          4.15          4.89         1.03 o                         
   0  -8   9        271.28        272.86         5.19 o                         
   1  -8   9        328.15        318.40         7.80 o                         
   2  -8   9         96.62         86.01         2.84 o                         
   3  -8   9         75.48         76.05         2.77 o                         
   4  -8   9          4.70          4.81         1.18 o                         
   5  -8   9         10.72         15.97         1.88 o                         
   6  -8   9         34.30         33.14         2.49 o                         
   7  -8   9         36.41         33.53         3.37 o                         
 -11  -7   9         10.23         16.69         1.88 o                         
 -10  -7   9          8.52          9.03         1.59 o                         
  -9  -7   9         61.83         71.68         3.74 o                         
  -8  -7   9          0.29         -0.71         0.92 o                         
  -7  -7   9         25.03         18.93         1.80 o                         
  -6  -7   9        109.37        111.85         3.58 o                         
  -5  -7   9        206.47        200.50         4.85 o                         
  -4  -7   9         18.42         22.48         1.38 o                         
  -3  -7   9          3.61          3.04         0.70 o                         
  -2  -7   9         11.56         14.23         1.12 o                         
  -1  -7   9          2.17          4.29         0.95 o                         
   0  -7   9          0.49          1.43         0.83 o                         
   1  -7   9        579.97        562.14         8.54 o                         
   2  -7   9         34.16         34.69         1.91 o                         
   3  -7   9          0.86          1.53         0.98 o                         
   4  -7   9          5.34          8.93         1.32 o                         
   5  -7   9          0.03         -0.10         1.13 o                         
   6  -7   9         77.43         84.92         3.62 o                         
   7  -7   9         68.90         71.90         3.53 o                         
 -12  -6   9         13.01         10.45         2.17 o                         
 -11  -6   9          4.98          4.22         1.38 o                         
 -10  -6   9          0.42         -0.19         1.15 o                         
  -9  -6   9          7.61          6.43         1.32 o                         
  -8  -6   9         68.51         67.13         2.85 o                         
  -7  -6   9         35.27         33.46         2.24 o                         
  -6  -6   9         35.48         31.11         3.30 o                         
  -5  -6   9         62.68         64.01         2.17 o                         
  -4  -6   9          8.36          7.57         0.84 o                         
  -3  -6   9          0.02         -0.33         0.53 o                         
  -2  -6   9        106.21        105.88         2.48 o                         
  -1  -6   9        342.49        316.96         8.48 o                         
   0  -6   9        174.70        177.60         4.24 o                         
   1  -6   9         85.49         86.83         2.71 o                         
   2  -6   9         16.38         16.06         1.44 o                         
   3  -6   9          3.60          4.97         1.10 o                         
   4  -6   9          6.79          2.17         1.17 o                         
   5  -6   9          0.15          2.81         1.19 o                         
   6  -6   9         74.87         75.35         2.76 o                         
   7  -6   9         26.98         34.89         2.30 o                         
 -12  -5   9         40.22         51.14         3.30 o                         
 -11  -5   9          2.00          2.05         1.17 o                         
 -10  -5   9         15.04         14.46         1.74 o                         
  -9  -5   9        215.43        216.40         4.69 o                         
  -8  -5   9          8.56          4.85         2.05 o                         
  -7  -5   9         11.47         11.30         1.27 o                         
  -6  -5   9        107.63        106.31         2.91 o                         
  -5  -5   9          3.65          3.19         0.59 o                         
  -4  -5   9        182.13        195.83         3.90 o                         
  -3  -5   9        124.41        122.18         2.34 o                         
  -2  -5   9         16.73         18.59         1.15 o                         
  -1  -5   9         98.13        100.97         2.81 o                         
   0  -5   9          3.64          3.66         1.12 o                         
   1  -5   9         38.66         36.49         1.87 o                         
   2  -5   9          0.10         -0.21         0.64 o                         
   3  -5   9          0.04         -0.58         0.58 o                         
   4  -5   9          3.21          2.59         0.87 o                         
   5  -5   9          0.22          1.31         0.90 o                         
   6  -5   9         32.43         28.55         2.13 o                         
   7  -5   9          8.85          4.56         1.27 o                         
 -12  -4   9          0.44         -0.18         0.94 o                         
 -11  -4   9          0.01         -0.53         0.86 o                         
 -10  -4   9         30.94         28.87         1.86 o                         
  -9  -4   9        232.88        228.37         4.80 o                         
  -8  -4   9       1521.56       1466.14        18.17 o                         
  -7  -4   9        105.37        109.90         2.98 o                         
  -6  -4   9          0.81          0.43         0.59 o                         
  -5  -4   9        110.42        122.09         2.58 o                         
  -4  -4   9         12.04          9.38         0.65 o                         
  -3  -4   9          4.74          4.24         0.58 o                         
  -2  -4   9          1.31          1.38         0.48 o                         
  -1  -4   9        642.57        631.23         7.95 o                         
   0  -4   9         49.67         44.72         1.69 o                         
   1  -4   9         16.93         15.35         1.23 o                         
   2  -4   9        190.75        181.99         3.61 o                         
   3  -4   9          7.25          6.94         0.98 o                         
   4  -4   9          8.28          4.01         1.44 o                         
   5  -4   9         14.21         16.25         1.76 o                         
   6  -4   9         55.38         58.13         2.85 o                         
   7  -4   9         48.84         48.00         2.70 o                         
 -13  -3   9          0.04         -1.04         1.04 o                         
 -12  -3   9         10.48         13.60         1.64 o                         
 -11  -3   9         77.05         74.66         3.79 o                         
 -10  -3   9         41.26         42.54         2.15 o                         
  -9  -3   9       1384.06       1379.27        17.37 o                         
  -8  -3   9        327.70        308.34         5.58 o                         
  -7  -3   9         99.49         92.83         2.33 o                         
  -6  -3   9          8.59          7.13         1.33 o                         
  -5  -3   9         33.86         31.94         1.25 o                         
  -4  -3   9        273.73        307.04         4.53 o                         
  -3  -3   9        127.96        124.07         2.53 o                         
  -2  -3   9          0.38          0.74         0.58 o                         
  -1  -3   9         82.70         77.74         3.66 o                         
   0  -3   9        191.78        209.11         4.16 o                         
   1  -3   9          1.45          2.46         0.87 o                         
   2  -3   9        436.70        437.75         6.90 o                         
   3  -3   9        172.40        177.87         5.45 o                         
   4  -3   9         66.98         56.38         3.99 o                         
   5  -3   9          0.34          0.73         0.94 o                         
   6  -3   9         94.03         94.07         6.10 o                         
 -13  -2   9         74.11         85.64         5.02 o                         
 -12  -2   9         93.43        102.43         4.59 o                         
 -11  -2   9         48.37         52.31         2.41 o                         
 -10  -2   9         11.34         17.95         1.58 o                         
  -9  -2   9         37.78         33.76         1.89 o                         
  -8  -2   9         11.20         12.15         1.08 o                         
  -7  -2   9         55.17         53.59         1.84 o                         
  -6  -2   9        212.52        205.96         3.65 o                         
  -5  -2   9        345.21        340.25         4.97 o                         
  -4  -2   9        166.94        147.09         2.58 o                         
  -3  -2   9          7.35          8.00         0.86 o                         
  -2  -2   9         78.36         80.47         2.02 o                         
  -1  -2   9          0.17          0.60         0.68 o                         
   0  -2   9        209.37        216.58         4.29 o                         
   1  -2   9        102.32        105.30         2.84 o                         
   2  -2   9        110.60        106.62         3.57 o                         
   3  -2   9         64.29         75.93         3.11 o                         
   4  -2   9         20.86         19.45         1.86 o                         
   5  -2   9         12.18         14.69         1.75 o                         
   6  -2   9        100.77        120.19         4.21 o                         
 -13  -1   9          1.62          0.36         1.77 o                         
 -12  -1   9        102.85        108.11         5.29 o                         
 -11  -1   9         14.21         13.78         1.82 o                         
 -10  -1   9         11.08         10.27         1.54 o                         
  -9  -1   9         55.79         59.08         2.28 o                         
  -8  -1   9        169.66        183.97         3.98 o                         
  -7  -1   9          7.67          7.67         1.04 o                         
  -6  -1   9        114.55        113.91         2.96 o                         
  -5  -1   9         72.44         76.25         2.12 o                         
  -4  -1   9        177.27        160.86         3.08 o                         
  -3  -1   9        148.38        150.67         2.92 o                         
  -2  -1   9          7.79          6.91         1.04 o                         
  -1  -1   9         12.16         13.92         1.27 o                         
   0  -1   9         25.27         20.37         1.70 o                         
   1  -1   9         31.60         26.58         1.95 o                         
   2  -1   9          3.54          2.94         1.11 o                         
   3  -1   9          1.07         -0.39         0.91 o                         
   4  -1   9         11.45         10.84         1.61 o                         
   5  -1   9          0.66          1.18         1.42 o                         
 -13   0   9          9.37         13.58         3.79 o                         
 -12   0   9          0.55         -0.11         1.40 o                         
 -11   0   9          4.25          3.24         1.54 o                         
 -10   0   9          1.04         -0.42         0.82 o                         
  -9   0   9          0.10         -0.67         0.67 o                         
  -8   0   9         25.56         29.31         1.65 o                         
  -7   0   9          9.87         10.79         1.21 o                         
  -6   0   9          9.95         12.84         1.20 o                         
  -5   0   9          5.36          7.70         1.06 o                         
  -4   0   9         38.47         39.37         1.80 o                         
  -3   0   9        209.43        206.50         3.60 o                         
  -2   0   9        143.09        144.38         3.13 o                         
  -1   0   9        126.66        133.26         3.96 o                         
   0   0   9          9.35          7.68         1.32 o                         
   1   0   9         73.62         66.52         3.35 o                         
   2   0   9          0.71          0.44         0.96 o                         
   3   0   9          1.75          1.34         1.03 o                         
   4   0   9          5.09          4.37         1.72 o                         
   5   0   9          5.20          4.22         1.49 o                         
 -13   1   9          0.46          0.28         1.77 o                         
 -12   1   9          0.77          0.75         1.58 o                         
 -11   1   9          7.67          9.96         2.30 o                         
 -10   1   9          8.98          9.66         1.56 o                         
  -9   1   9        167.53        157.41         5.54 o                         
  -8   1   9          0.03          0.40         0.74 o                         
  -7   1   9        164.34        160.85         3.73 o                         
  -6   1   9          2.20          1.70         1.07 o                         
  -5   1   9         62.34         58.09         2.13 o                         
  -4   1   9        189.52        184.17         3.89 o                         
  -3   1   9         93.71        100.98         2.47 o                         
  -2   1   9        312.48        299.67         5.38 o                         
  -1   1   9          0.27         -0.02         0.83 o                         
   0   1   9          9.37          8.96         2.39 o                         
   1   1   9          8.10          8.63         2.08 o                         
   2   1   9         58.31         53.42         2.79 o                         
   3   1   9         67.20         69.74         3.28 o                         
   4   1   9         60.45         61.79         4.12 o                         
 -13   2   9          3.19          2.53         3.11 o                         
 -12   2   9          6.58          7.96         2.27 o                         
 -11   2   9         41.39         38.74         2.66 o                         
 -10   2   9         14.30          5.75         1.42 o                         
  -9   2   9         25.49         29.41         3.84 o                         
  -8   2   9          3.99          3.32         1.17 o                         
  -7   2   9         26.49         19.79         1.46 o                         
  -6   2   9          4.20          4.66         0.96 o                         
  -5   2   9         83.05         76.71         2.53 o                         
  -4   2   9          2.39          1.46         0.73 o                         
  -3   2   9        222.40        222.37         4.62 o                         
  -2   2   9          1.43          1.55         0.85 o                         
  -1   2   9         38.07         33.28         2.32 o                         
   0   2   9          9.67          8.79         1.54 o                         
   1   2   9         57.04         58.03         2.96 o                         
   2   2   9         67.42         70.70         6.62 o                         
   3   2   9          9.63         15.68         2.13 o                         
 -12   3   9          1.70          1.53         1.36 o                         
 -11   3   9          0.15         -1.08         1.09 o                         
 -10   3   9          1.43          0.03         1.16 o                         
  -9   3   9         76.26         85.12         4.99 o                         
  -8   3   9         65.17         78.12         3.28 o                         
  -7   3   9         37.52         40.98         2.45 o                         
  -6   3   9         18.42         14.02         1.51 o                         
  -5   3   9         17.98         24.54         1.96 o                         
  -4   3   9         40.94         48.08         2.56 o                         
  -3   3   9          1.35          1.42         0.87 o                         
  -2   3   9         11.37         16.75         1.54 o                         
  -1   3   9          2.08          1.39         1.08 o                         
   0   3   9         34.23         40.42         2.64 o                         
   1   3   9          2.57          2.67         1.31 o                         
   2   3   9         79.01         80.83         3.68 o                         
 -11   4   9         19.81         21.71         2.39 o                         
 -10   4   9          2.05         -0.24         1.22 o                         
  -9   4   9          1.89          1.89         1.25 o                         
  -8   4   9         54.30         62.81         3.11 o                         
  -7   4   9        149.67        153.68         4.73 o                         
  -6   4   9         99.51        100.88         4.93 o                         
  -5   4   9         25.53         24.87         2.80 o                         
  -4   4   9        123.96        112.79         3.91 o                         
  -3   4   9         11.85          8.34         1.58 o                         
  -2   4   9          0.94         -0.26         0.99 o                         
  -1   4   9          0.44         -1.20         1.20 o                         
   0   4   9         14.67         15.35         2.05 o                         
   1   4   9         40.14         48.81         3.06 o                         
 -10   5   9         38.80         38.90         3.76 o                         
  -9   5   9         10.00          7.84         2.09 o                         
  -8   5   9        153.86        166.35         6.67 o                         
  -7   5   9         28.47         33.29         3.29 o                         
  -6   5   9          0.77         -0.29         1.54 o                         
  -5   5   9          1.05          1.65         1.77 o                         
  -4   5   9          4.80          8.66         2.24 o                         
  -3   5   9          0.76         -0.28         1.15 o                         
  -2   5   9          0.79          0.02         1.32 o                         
  -1   5   9         71.87         65.58         3.41 o                         
  -9   6   9          9.16          4.42         4.57 o                         
  -8   6   9         13.44         10.40         2.52 o                         
  -7   6   9        124.23        147.29         6.46 o                         
  -6   6   9         69.08         71.68         5.54 o                         
  -5   6   9          8.95         10.33         3.11 o                         
  -4   6   9          9.81         13.19         2.71 o                         
  -3   6   9         20.08         23.50         3.23 o                         
  -2 -14  10          0.01         -2.43         3.60 o                         
  -1 -14  10         13.51         18.08         4.47 o                         
   0 -14  10          0.03          5.83         3.69 o                         
   1 -14  10         24.97         27.80         5.25 o                         
  -5 -13  10          8.94          8.94         3.69 o                         
  -4 -13  10         36.87         35.47         3.50 o                         
  -3 -13  10          1.48         -1.71         1.71 o                         
  -2 -13  10          5.82          0.65         1.85 o                         
  -1 -13  10         13.52         11.33         2.43 o                         
   0 -13  10          9.19          3.69         3.31 o                         
   1 -13  10         13.97         11.47         3.89 o                         
   2 -13  10          3.47          3.89         3.31 o                         
   3 -13  10          0.10         -1.94         2.72 o                         
  -6 -12  10         61.37         66.44         4.33 o                         
  -5 -12  10         11.36          7.05         2.05 o                         
  -4 -12  10          0.79          2.33         1.85 o                         
  -3 -12  10         37.80         42.29         3.57 o                         
  -2 -12  10         34.17         34.42         2.65 o                         
  -1 -12  10          0.69          0.52         2.08 o                         
   0 -12  10          0.12          0.39         1.62 o                         
   1 -12  10          2.88          1.36         1.29 o                         
   2 -12  10         99.83        116.50         7.19 o                         
   3 -12  10         48.10         45.55         3.70 o                         
   4 -12  10          0.53          0.39         2.72 o                         
   5 -12  10         94.21        102.66         7.78 o                         
  -8 -11  10          6.99          6.15         1.99 o                         
  -7 -11  10         12.77         14.68         1.98 o                         
  -6 -11  10         39.73         47.14         5.06 o                         
  -5 -11  10          1.14         -1.20         1.44 o                         
  -4 -11  10         10.00          8.59         2.33 o                         
  -3 -11  10         51.42         56.67         3.07 o                         
  -2 -11  10         33.74         26.80         2.32 o                         
  -1 -11  10          3.04          1.15         1.28 o                         
   0 -11  10         43.77         45.03         2.28 o                         
   1 -11  10         15.85         16.90         1.70 o                         
   2 -11  10         11.28         10.35         2.62 o                         
   3 -11  10         33.75         34.01         8.17 o                         
   4 -11  10          0.05         -1.41         3.11 o                         
   5 -11  10         27.54         33.92         3.50 o                         
  -9 -10  10          0.13          0.14         1.40 o                         
  -8 -10  10          0.47          0.14         1.17 o                         
  -7 -10  10         34.55         38.94         3.50 o                         
  -6 -10  10          1.41          2.12         1.22 o                         
  -5 -10  10          0.05          0.09         1.04 o                         
  -4 -10  10          0.00          1.75         1.65 o                         
  -3 -10  10        167.53        183.11         5.12 o                         
  -2 -10  10        137.70        137.72         4.34 o                         
  -1 -10  10         59.25         56.80         2.45 o                         
   0 -10  10         10.27         13.02         1.49 o                         
   1 -10  10         29.39         29.99         1.97 o                         
   2 -10  10        100.72         85.54         3.08 o                         
   3 -10  10        200.03        184.47         8.33 o                         
   4 -10  10          0.46         -0.17         1.56 o                         
   5 -10  10          8.52         11.78         2.60 o                         
   6 -10  10          2.33          5.01         3.69 o                         
 -10  -9  10          7.45          6.27         1.96 o                         
  -9  -9  10          2.90          1.78         1.25 o                         
  -8  -9  10         24.75         23.76         2.19 o                         
  -7  -9  10         15.47         16.59         1.88 o                         
  -6  -9  10         36.08         34.01         2.43 o                         
  -5  -9  10         30.48         25.27         2.05 o                         
  -4  -9  10          0.13         -0.88         0.88 o                         
  -3  -9  10         93.32         92.12         3.43 o                         
  -2  -9  10         73.59         79.64         2.68 o                         
  -1  -9  10         51.31         46.99         2.73 o                         
   0  -9  10         22.31         28.31         1.82 o                         
   1  -9  10        191.88        197.62         4.52 o                         
   2  -9  10          0.92          0.69         1.15 o                         
   3  -9  10         15.14         19.12         3.64 o                         
   4  -9  10         40.04         48.41         2.89 o                         
   5  -9  10         12.79         12.81         1.88 o                         
   6  -9  10          0.04         -0.63         3.11 o                         
 -10  -8  10         17.10         17.50         2.03 o                         
  -9  -8  10          7.58          8.79         1.59 o                         
  -8  -8  10          6.94          4.62         1.34 o                         
  -7  -8  10          4.37          2.43         1.11 o                         
  -6  -8  10         22.28         25.74         2.00 o                         
  -5  -8  10         80.29         80.90         3.13 o                         
  -4  -8  10         20.42         20.73         1.48 o                         
  -3  -8  10          5.96          8.09         1.26 o                         
  -2  -8  10         20.41         24.18         1.82 o                         
  -1  -8  10          0.14          0.86         0.87 o                         
   0  -8  10        130.22        141.66         3.66 o                         
   1  -8  10        143.20        125.51         4.29 o                         
   2  -8  10         70.06         79.75         2.86 o                         
   3  -8  10         95.68         94.78         3.19 o                         
   4  -8  10          0.29         -0.26         1.99 o                         
   5  -8  10          7.14          9.60         1.86 o                         
   6  -8  10          0.96          0.94         1.40 o                         
 -11  -7  10          5.11          8.30         1.67 o                         
 -10  -7  10          0.18         -0.14         0.96 o                         
  -9  -7  10         41.45         39.62         2.48 o                         
  -8  -7  10         71.94         73.46         3.13 o                         
  -7  -7  10          8.24          8.48         1.40 o                         
  -6  -7  10        110.19        111.33         3.65 o                         
  -5  -7  10         13.02         14.90         1.86 o                         
  -4  -7  10         65.56         61.34         2.58 o                         
  -3  -7  10         28.82         26.31         1.61 o                         
  -2  -7  10          0.34         -0.15         0.83 o                         
  -1  -7  10        260.19        242.96         4.86 o                         
   0  -7  10         10.00         10.54         1.52 o                         
   1  -7  10        405.87        388.25         6.79 o                         
   2  -7  10        110.35        109.06         4.01 o                         
   3  -7  10        104.75        111.60         3.46 o                         
   4  -7  10         61.55         66.01         5.57 o                         
   5  -7  10          1.14          2.84         1.46 o                         
   6  -7  10          0.35         -1.02         1.02 o                         
 -11  -6  10          0.01         -0.09         1.07 o                         
 -10  -6  10          1.58          0.29         1.11 o                         
  -9  -6  10          0.01         -0.16         0.91 o                         
  -8  -6  10         66.49         68.94         3.91 o                         
  -7  -6  10          1.47          1.83         1.00 o                         
  -6  -6  10          6.02          8.26         1.38 o                         
  -5  -6  10          3.13          3.85         1.06 o                         
  -4  -6  10         86.87         89.55         2.10 o                         
  -3  -6  10        166.73        160.91         3.64 o                         
  -2  -6  10        116.31        109.84         3.03 o                         
  -1  -6  10         32.41         33.00         1.82 o                         
   0  -6  10        383.22        362.65         7.97 o                         
   1  -6  10        289.83        260.59         5.39 o                         
   2  -6  10          0.68          0.40         1.18 o                         
   3  -6  10         60.32         59.37         2.17 o                         
   4  -6  10          8.46          8.08         1.31 o                         
   5  -6  10         15.78         10.49         1.49 o                         
   6  -6  10          0.34          0.32         1.13 o                         
 -12  -5  10         22.32         26.22         2.35 o                         
 -11  -5  10         25.36         25.97         2.23 o                         
 -10  -5  10         18.14         15.53         1.58 o                         
  -9  -5  10         13.29         13.74         1.80 o                         
  -8  -5  10         21.65         20.36         1.80 o                         
  -7  -5  10         26.20         27.20         1.72 o                         
  -6  -5  10         28.37         30.04         1.71 o                         
  -5  -5  10        127.88        135.46         3.84 o                         
  -4  -5  10        102.73        102.14         2.01 o                         
  -3  -5  10        245.83        268.56         4.39 o                         
  -2  -5  10         67.79         61.18         2.02 o                         
  -1  -5  10         27.09         26.83         1.45 o                         
   0  -5  10        199.28        202.70         3.88 o                         
   1  -5  10         77.14         76.38         2.39 o                         
   2  -5  10         24.34         22.51         1.48 o                         
   3  -5  10          4.48          2.58         0.89 o                         
   4  -5  10         10.60          8.38         1.33 o                         
   5  -5  10          3.16          1.19         1.33 o                         
   6  -5  10          5.59          3.78         1.38 o                         
 -12  -4  10          8.59          9.38         1.85 o                         
 -11  -4  10         13.47         13.62         2.72 o                         
 -10  -4  10          3.36          2.61         1.08 o                         
  -9  -4  10          4.62          6.33         1.54 o                         
  -8  -4  10        388.64        381.13         6.60 o                         
  -7  -4  10          8.61          7.09         1.16 o                         
  -6  -4  10          9.90         11.56         1.08 o                         
  -5  -4  10         63.14         60.54         1.94 o                         
  -4  -4  10          1.01          1.80         0.69 o                         
  -3  -4  10         72.30         71.22         2.81 o                         
  -2  -4  10        305.80        292.04         5.24 o                         
  -1  -4  10          3.07          0.73         0.78 o                         
   0  -4  10          2.84          1.46         0.84 o                         
   1  -4  10        146.22        134.68         3.43 o                         
   2  -4  10         10.34          5.36         1.11 o                         
   3  -4  10         79.81         80.39         3.51 o                         
   4  -4  10          6.64          4.00         1.24 o                         
   5  -4  10          2.63          1.47         1.13 o                         
   6  -4  10         32.84         30.16         3.40 o                         
 -12  -3  10          4.07          3.31         1.23 o                         
 -11  -3  10        151.51        162.36         4.23 o                         
 -10  -3  10         10.34          7.53         1.23 o                         
  -9  -3  10        180.48        166.95         4.19 o                         
  -8  -3  10        307.17        333.69         6.00 o                         
  -7  -3  10         94.45        112.81         2.71 o                         
  -6  -3  10         20.06         22.04         1.35 o                         
  -5  -3  10        160.63        161.65         3.19 o                         
  -4  -3  10        305.40        304.54         4.67 o                         
  -3  -3  10         80.19         78.27         3.15 o                         
  -2  -3  10         77.55         69.90         2.41 o                         
  -1  -3  10         58.90         58.13         2.23 o                         
   0  -3  10          7.22          5.31         1.31 o                         
   1  -3  10          9.48          8.63         1.18 o                         
   2  -3  10         71.17         78.79         3.49 o                         
   3  -3  10         77.35         91.47         3.52 o                         
   4  -3  10         35.04         37.92         2.47 o                         
   5  -3  10         27.72         24.38         2.26 o                         
 -13  -2  10          0.42         -0.97         2.92 o                         
 -12  -2  10          0.79          3.25         1.49 o                         
 -11  -2  10          0.87          0.32         1.08 o                         
 -10  -2  10          8.96          8.68         1.82 o                         
  -9  -2  10          1.32         -0.39         0.93 o                         
  -8  -2  10         44.30         37.55         1.89 o                         
  -7  -2  10         17.08         15.29         1.63 o                         
  -6  -2  10        101.70         99.36         2.84 o                         
  -5  -2  10          0.19          0.14         0.72 o                         
  -4  -2  10          0.24         -0.32         0.61 o                         
  -3  -2  10         16.10         17.13         1.68 o                         
  -2  -2  10          1.45         -0.18         0.71 o                         
  -1  -2  10         19.79         21.96         2.16 o                         
   0  -2  10         25.42         27.08         1.70 o                         
   1  -2  10          0.02         -0.78         0.78 o                         
   2  -2  10         20.31         21.10         1.98 o                         
   3  -2  10          0.30          0.84         1.01 o                         
   4  -2  10         10.71         12.93         1.80 o                         
   5  -2  10          6.52          5.52         2.64 o                         
 -13  -1  10          7.40         11.67         3.89 o                         
 -12  -1  10         32.13         34.71         3.44 o                         
 -11  -1  10          1.45          0.06         1.14 o                         
 -10  -1  10          1.53          0.17         1.52 o                         
  -9  -1  10          0.73          0.22         0.80 o                         
  -8  -1  10        107.28        103.58         2.99 o                         
  -7  -1  10         65.85         63.69         3.68 o                         
  -6  -1  10         36.66         35.88         2.72 o                         
  -5  -1  10        150.91        140.50         3.38 o                         
  -4  -1  10        260.86        260.76         4.31 o                         
  -3  -1  10         13.75         14.05         1.12 o                         
  -2  -1  10          3.04          3.47         0.91 o                         
  -1  -1  10         73.27         67.19         3.51 o                         
   0  -1  10         66.90         53.64         2.65 o                         
   1  -1  10        104.38         97.63         5.69 o                         
   2  -1  10         10.12         10.69         1.65 o                         
   3  -1  10         14.50         12.57         2.55 o                         
   4  -1  10          7.09          8.92         1.71 o                         
 -13   0  10          9.22         14.97         4.28 o                         
 -12   0  10         59.07         63.42         4.33 o                         
 -11   0  10          1.25          0.86         1.54 o                         
 -10   0  10         46.52         48.51         2.71 o                         
  -9   0  10         28.54         30.59         2.05 o                         
  -8   0  10          6.38          5.66         1.08 o                         
  -7   0  10          0.30          0.22         0.79 o                         
  -6   0  10         63.89         62.67         2.34 o                         
  -5   0  10         18.67         18.38         1.42 o                         
  -4   0  10        137.94        157.30         3.63 o                         
  -3   0  10        179.38        195.08         5.53 o                         
  -2   0  10          0.10          0.85         0.99 o                         
  -1   0  10         37.23         36.10         2.63 o                         
   0   0  10         70.28         71.87         5.51 o                         
   1   0  10          7.22          3.43         1.24 o                         
   2   0  10         25.99         22.53         2.14 o                         
   3   0  10          0.56          0.32         1.16 o                         
 -12   1  10         11.12          8.12         2.15 o                         
 -11   1  10          4.31          4.68         1.91 o                         
 -10   1  10         23.73         27.01         3.26 o                         
  -9   1  10         12.76         20.84         2.30 o                         
  -8   1  10          0.30          2.30         0.93 o                         
  -7   1  10        164.42        166.61         3.95 o                         
  -6   1  10        188.06        186.93         4.19 o                         
  -5   1  10          3.17          4.64         0.96 o                         
  -4   1  10         22.03         20.31         3.87 o                         
  -3   1  10         60.50         56.94         5.11 o                         
  -2   1  10         27.43         23.31         2.05 o                         
  -1   1  10         42.64         44.92         2.65 o                         
   0   1  10          2.40          1.99         1.12 o                         
   1   1  10         55.18         54.71         3.05 o                         
   2   1  10          3.25          2.86         1.34 o                         
   3   1  10          5.38          1.88         1.60 o                         
 -12   2  10          5.31          2.10         2.82 o                         
 -11   2  10         61.60         66.69         3.43 o                         
 -10   2  10          6.71          3.36         1.31 o                         
  -9   2  10          8.40          9.00         1.54 o                         
  -8   2  10          4.82          4.28         2.06 o                         
  -7   2  10          4.76          5.41         1.09 o                         
  -6   2  10         14.58         14.65         1.42 o                         
  -5   2  10          0.26         -0.67         1.02 o                         
  -4   2  10        143.97        136.88         5.09 o                         
  -3   2  10         36.20         33.77         2.39 o                         
  -2   2  10         11.57         13.65         2.48 o                         
  -1   2  10         14.69         14.04         2.79 o                         
   0   2  10         34.16         38.23         2.68 o                         
   1   2  10          5.95          7.37         1.65 o                         
 -11   3  10          1.24          0.91         1.27 o                         
 -10   3  10          0.01          0.05         1.16 o                         
  -9   3  10         18.19         20.99         2.13 o                         
  -8   3  10          0.39          0.06         1.20 o                         
  -7   3  10         33.78         39.20         3.50 o                         
  -6   3  10         12.17         20.48         2.68 o                         
  -5   3  10         59.59         66.54         3.40 o                         
  -4   3  10         82.70         89.30         3.57 o                         
  -3   3  10          2.91          3.32         1.72 o                         
  -2   3  10         15.72         17.26         2.00 o                         
  -1   3  10          0.63         -0.48         1.17 o                         
   0   3  10         48.68         46.53         3.05 o                         
 -10   4  10         20.25         26.14         2.53 o                         
  -9   4  10         17.48         16.80         2.16 o                         
  -8   4  10         33.05         47.55         5.15 o                         
  -7   4  10          7.30          9.65         4.37 o                         
  -6   4  10          2.57          1.88         1.82 o                         
  -5   4  10          0.02          0.24         1.63 o                         
  -4   4  10          1.40          1.04         1.21 o                         
  -3   4  10          6.60          9.27         2.19 o                         
  -2   4  10          2.75          3.19         1.87 o                         
  -1   4  10          0.69          2.04         1.42 o                         
  -9   5  10          5.30          3.05         2.10 o                         
  -8   5  10         17.32         21.30         3.16 o                         
  -7   5  10          3.97          4.99         2.13 o                         
  -6   5  10          0.00         -0.04         1.82 o                         
  -5   5  10         43.91         57.76         5.54 o                         
  -4   5  10         29.22         28.40         7.19 o                         
  -4 -13  11         12.15         17.52         3.02 o                         
  -3 -13  11         30.12         32.73         5.25 o                         
  -2 -13  11         15.05         23.01         3.07 o                         
  -1 -13  11          2.41          1.53         1.87 o                         
   0 -13  11         17.47         19.72         2.92 o                         
   1 -13  11          1.36         -1.94         3.11 o                         
   2 -13  11         10.57         18.33         3.11 o                         
  -6 -12  11          6.67          7.80         2.33 o                         
  -5 -12  11          7.47          5.54         2.06 o                         
  -4 -12  11         15.67         16.88         2.74 o                         
  -3 -12  11          5.94          4.68         2.10 o                         
  -2 -12  11          0.56          0.33         1.63 o                         
  -1 -12  11         48.47         53.02         3.24 o                         
   0 -12  11          1.86          0.01         1.68 o                         
   1 -12  11          1.34          0.74         1.31 o                         
   2 -12  11          4.86          1.55         1.91 o                         
   3 -12  11         54.82         51.59         4.04 o                         
   4 -12  11          5.73         10.89         3.69 o                         
  -7 -11  11         76.30         82.11         3.74 o                         
  -6 -11  11         15.53         16.91         2.75 o                         
  -5 -11  11          0.08          0.68         1.65 o                         
  -4 -11  11          0.40         -1.74         1.85 o                         
  -3 -11  11         94.25         89.76         7.97 o                         
  -2 -11  11         28.04         25.13         2.28 o                         
  -1 -11  11        160.22        176.55         5.27 o                         
   0 -11  11        141.06        154.17         4.17 o                         
   1 -11  11         13.33         12.27         2.53 o                         
   2 -11  11         11.13          5.19         1.60 o                         
   3 -11  11          0.53          3.98         2.13 o                         
   4 -11  11        165.05        149.47         6.46 o                         
  -8 -10  11         59.71         70.56         3.46 o                         
  -7 -10  11          0.68          0.38         1.17 o                         
  -6 -10  11         63.55         58.64         3.28 o                         
  -5 -10  11         51.43         58.07         4.76 o                         
  -4 -10  11         94.26         92.28         4.73 o                         
  -3 -10  11        224.64        219.99         7.22 o                         
  -2 -10  11         47.74         55.85         2.95 o                         
  -1 -10  11         77.44         83.27         2.95 o                         
   0 -10  11         17.39         20.10         1.94 o                         
   1 -10  11          7.23          9.63         1.43 o                         
   2 -10  11         22.88         17.06         3.29 o                         
   3 -10  11        253.67        241.07         6.23 o                         
   4 -10  11         38.85         48.59         3.03 o                         
   5 -10  11          0.35          1.54         2.05 o                         
  -9  -9  11         11.72         15.69         2.37 o                         
  -8  -9  11          7.62          4.24         1.34 o                         
  -7  -9  11          3.71          3.63         1.31 o                         
  -6  -9  11          5.12          6.64         1.57 o                         
  -5  -9  11          2.15          2.22         2.33 o                         
  -4  -9  11         15.92         15.35         2.33 o                         
  -3  -9  11          4.97          2.78         1.16 o                         
  -2  -9  11          0.33         -0.52         0.88 o                         
  -1  -9  11         19.40         24.01         1.78 o                         
   0  -9  11         52.82         59.54         2.55 o                         
   1  -9  11        158.27        148.36         4.21 o                         
   2  -9  11          2.79          0.76         1.17 o                         
   3  -9  11         13.37         19.22         2.19 o                         
   4  -9  11          0.08         -0.39         1.29 o                         
   5  -9  11          0.01         -0.40         1.56 o                         
 -10  -8  11          0.34         -0.16         1.19 o                         
  -9  -8  11          1.79         -0.58         0.94 o                         
  -8  -8  11         14.14         15.20         1.89 o                         
  -7  -8  11         21.66         25.72         2.17 o                         
  -6  -8  11        105.41        109.25         3.91 o                         
  -5  -8  11         18.05         24.25         2.05 o                         
  -4  -8  11         80.11         74.62         3.92 o                         
  -3  -8  11         22.82         21.43         1.61 o                         
  -2  -8  11          3.69          3.57         1.30 o                         
  -1  -8  11          2.15          2.47         0.98 o                         
   0  -8  11         19.95         19.32         1.70 o                         
   1  -8  11          0.00         -0.83         0.83 o                         
   2  -8  11          3.90          5.66         1.25 o                         
   3  -8  11          0.29          2.30         1.32 o                         
   4  -8  11         15.82         15.77         2.11 o                         
   5  -8  11          0.13          1.94         1.41 o                         
 -11  -7  11          0.30          0.17         1.20 o                         
 -10  -7  11         33.14         34.33         3.91 o                         
  -9  -7  11         25.87         25.04         2.26 o                         
  -8  -7  11          0.04          0.93         1.00 o                         
  -7  -7  11         35.30         37.15         2.39 o                         
  -6  -7  11         25.41         26.57         2.11 o                         
  -5  -7  11          8.58          9.09         1.45 o                         
  -4  -7  11         50.48         50.34         2.57 o                         
  -3  -7  11          3.38          2.88         1.02 o                         
  -2  -7  11        127.47        142.30         3.64 o                         
  -1  -7  11         73.46         62.95         2.52 o                         
   0  -7  11        144.53        144.15         3.81 o                         
   1  -7  11         18.19         17.82         1.67 o                         
   2  -7  11         10.99          6.10         1.28 o                         
   3  -7  11         12.95         11.30         1.46 o                         
   4  -7  11         20.55         19.62         1.76 o                         
   5  -7  11          1.59          2.34         1.15 o                         
 -11  -6  11          0.32          0.45         1.19 o                         
 -10  -6  11          0.29         -0.16         1.08 o                         
  -9  -6  11        109.89        115.44         4.03 o                         
  -8  -6  11         51.52         54.96         2.84 o                         
  -7  -6  11         68.30         66.95         3.63 o                         
  -6  -6  11          1.92          4.32         2.19 o                         
  -5  -6  11          0.01         -0.86         0.86 o                         
  -4  -6  11         28.86         31.53         2.20 o                         
  -3  -6  11        173.38        173.47         3.54 o                         
  -2  -6  11         41.46         46.68         1.92 o                         
  -1  -6  11         20.42         20.19         1.44 o                         
   0  -6  11          4.17          3.07         0.96 o                         
   1  -6  11          2.16          1.74         0.77 o                         
   2  -6  11         33.62         29.97         1.74 o                         
   3  -6  11         19.14         14.30         1.61 o                         
   4  -6  11         10.48          9.03         1.62 o                         
   5  -6  11         38.25         46.29         2.86 o                         
 -12  -5  11         45.04         55.86         3.17 o                         
 -11  -5  11         55.21         53.45         2.75 o                         
 -10  -5  11         16.64         16.96         1.72 o                         
  -9  -5  11         51.32         47.37         3.20 o                         
  -8  -5  11         58.05         64.57         2.60 o                         
  -7  -5  11        216.88        215.10         6.54 o                         
  -6  -5  11          6.40          5.53         1.09 o                         
  -5  -5  11         58.69         52.93         1.94 o                         
  -4  -5  11         50.74         53.30         3.54 o                         
  -3  -5  11        142.54        144.13         3.16 o                         
  -2  -5  11         80.99         88.88         2.48 o                         
  -1  -5  11         16.28         17.41         1.35 o                         
   0  -5  11        147.64        153.77         3.45 o                         
   1  -5  11          7.30          6.57         1.09 o                         
   2  -5  11         10.35          7.00         1.28 o                         
   3  -5  11         75.68         72.37         3.26 o                         
   4  -5  11         10.69          9.14         1.93 o                         
   5  -5  11         60.62         69.51         4.10 o                         
 -12  -4  11          0.26         -0.83         1.03 o                         
 -11  -4  11        119.20        131.89         3.93 o                         
 -10  -4  11         11.81          9.44         1.46 o                         
  -9  -4  11        231.25        226.41         5.03 o                         
  -8  -4  11          0.01         -0.29         0.87 o                         
  -7  -4  11         29.84         29.55         1.80 o                         
  -6  -4  11         54.42         63.13         2.07 o                         
  -5  -4  11          8.48          7.65         0.95 o                         
  -4  -4  11         15.64         15.57         2.61 o                         
  -3  -4  11          3.81          4.32         1.04 o                         
  -2  -4  11          3.13          3.79         1.05 o                         
  -1  -4  11         24.21         25.18         1.72 o                         
   0  -4  11         68.69         64.07         2.51 o                         
   1  -4  11        212.89        212.87         4.65 o                         
   2  -4  11          3.08          1.20         1.09 o                         
   3  -4  11          8.55          4.80         1.41 o                         
   4  -4  11          7.82          9.32         1.65 o                         
 -12  -3  11         92.26        107.47         3.66 o                         
 -11  -3  11          2.74          2.72         1.13 o                         
 -10  -3  11          9.18          9.71         1.44 o                         
  -9  -3  11         77.25         79.20         2.89 o                         
  -8  -3  11         28.83         27.22         2.19 o                         
  -7  -3  11         31.19         31.80         1.74 o                         
  -6  -3  11          9.13          7.68         1.11 o                         
  -5  -3  11          2.93          3.01         0.89 o                         
  -4  -3  11         10.07          9.61         1.28 o                         
  -3  -3  11        196.12        197.44         4.28 o                         
  -2  -3  11          8.76          4.94         1.06 o                         
  -1  -3  11          0.43         -0.42         0.77 o                         
   0  -3  11          2.53          1.37         0.89 o                         
   1  -3  11         11.71          9.15         1.59 o                         
   2  -3  11          0.31         -0.32         1.13 o                         
   3  -3  11          6.01          2.69         1.24 o                         
   4  -3  11         18.37         21.29         2.22 o                         
 -12  -2  11        101.36        106.36         5.43 o                         
 -11  -2  11         17.06         14.38         1.98 o                         
 -10  -2  11          2.03          1.05         1.11 o                         
  -9  -2  11          4.34          7.05         1.48 o                         
  -8  -2  11         15.83         15.46         1.48 o                         
  -7  -2  11         69.30         72.48         2.55 o                         
  -6  -2  11         25.78         31.37         2.23 o                         
  -5  -2  11         55.03         56.62         2.78 o                         
  -4  -2  11        120.76        114.89         3.79 o                         
  -3  -2  11          0.12         -0.68         0.75 o                         
  -2  -2  11         17.32         17.35         1.52 o                         
  -1  -2  11          3.24          2.95         1.23 o                         
   0  -2  11          0.02          0.08         0.99 o                         
   1  -2  11         78.58         72.08         3.23 o                         
   2  -2  11        119.61        117.93         4.24 o                         
   3  -2  11         41.98         36.39         4.09 o                         
 -12  -1  11         19.48         26.81         3.99 o                         
 -11  -1  11          9.32          8.73         2.10 o                         
 -10  -1  11          8.38          8.85         1.60 o                         
  -9  -1  11         16.01         13.87         1.50 o                         
  -8  -1  11         88.76         93.10         2.98 o                         
  -7  -1  11         36.45         35.47         1.94 o                         
  -6  -1  11          6.65          5.83         1.09 o                         
  -5  -1  11        164.38        153.10         5.72 o                         
  -4  -1  11        421.77        421.54         7.00 o                         
  -3  -1  11         42.56         43.30         2.11 o                         
  -2  -1  11        217.60        233.88         5.87 o                         
  -1  -1  11         54.03         49.96         2.83 o                         
   0  -1  11         71.62         70.74         4.31 o                         
   1  -1  11         24.74         27.11         2.39 o                         
   2  -1  11          9.00          8.58         2.15 o                         
   3  -1  11          5.05          4.93         1.85 o                         
 -12   0  11         10.76         12.00         2.47 o                         
 -11   0  11         22.15         20.36         2.80 o                         
 -10   0  11         99.10         97.64         3.84 o                         
  -9   0  11          0.01          0.22         0.90 o                         
  -8   0  11         11.44         11.98         1.38 o                         
  -7   0  11          0.05         -0.61         0.82 o                         
  -6   0  11        103.98        105.73         3.68 o                         
  -5   0  11        237.78        227.72         4.76 o                         
  -4   0  11          6.38          5.19         1.76 o                         
  -3   0  11         65.07         70.66         3.14 o                         
  -2   0  11          6.08          6.01         1.56 o                         
  -1   0  11         25.19         19.91         2.11 o                         
   0   0  11          0.24         -1.00         1.01 o                         
   1   0  11          5.02          3.50         1.44 o                         
   2   0  11         37.13         39.27         2.87 o                         
 -12   1  11         13.75         10.21         2.46 o                         
 -11   1  11          5.16          9.33         2.27 o                         
 -10   1  11          0.05         -0.63         1.11 o                         
  -9   1  11         21.91         17.99         2.01 o                         
  -8   1  11         54.94         55.60         2.49 o                         
  -7   1  11          2.65          1.54         0.98 o                         
  -6   1  11         30.57         34.16         1.96 o                         
  -5   1  11         26.43         24.81         2.12 o                         
  -4   1  11         11.22         11.56         2.10 o                         
  -3   1  11          0.00         -0.92         0.92 o                         
  -2   1  11         48.72         42.30         4.14 o                         
  -1   1  11         40.85         39.48         2.68 o                         
   0   1  11          0.49         -0.38         1.23 o                         
   1   1  11          1.94          2.60         1.41 o                         
 -11   2  11         28.08         33.26         2.76 o                         
 -10   2  11         49.92         64.70         3.40 o                         
  -9   2  11        106.26        120.13         4.37 o                         
  -8   2  11          0.38         -0.62         1.09 o                         
  -7   2  11         30.99         34.08         3.18 o                         
  -6   2  11         55.79         61.40         3.05 o                         
  -5   2  11         31.94         32.40         2.39 o                         
  -4   2  11          0.79          4.21         1.72 o                         
  -3   2  11         29.69         27.99         3.04 o                         
  -2   2  11          0.02          0.00         1.14 o                         
  -1   2  11         18.18         20.88         2.35 o                         
   0   2  11         36.17         36.41         2.87 o                         
 -10   3  11          5.69          6.44         1.74 o                         
  -9   3  11         10.11         10.41         2.00 o                         
  -8   3  11          0.09         -1.58         1.58 o                         
  -7   3  11          1.35          0.30         1.54 o                         
  -6   3  11          4.78          9.01         2.62 o                         
  -5   3  11          0.89          0.87         1.44 o                         
  -4   3  11         18.31         26.50         5.54 o                         
  -3   3  11         57.65         55.67         6.90 o                         
  -2   3  11          2.70          2.00         1.87 o                         
  -8   4  11          0.22          0.56         1.85 o                         
  -7   4  11          0.98         -0.88         1.77 o                         
  -6   4  11         71.22         73.24         4.79 o                         
  -5   4  11         64.84         72.33         7.19 o                         
  -3 -13  12          2.41         -0.66         1.85 o                         
  -2 -13  12         20.73         19.14         5.74 o                         
  -1 -13  12          5.61          1.22         1.85 o                         
   0 -13  12          2.94          0.89         1.87 o                         
  -6 -12  12          0.25          0.01         2.24 o                         
  -5 -12  12          2.85          2.04         1.92 o                         
  -4 -12  12         10.66         18.58         2.88 o                         
  -3 -12  12          0.19         -0.43         1.63 o                         
  -2 -12  12          0.15         -0.08         3.31 o                         
  -1 -12  12         11.36          7.98         3.01 o                         
   0 -12  12          2.97          5.60         2.01 o                         
   1 -12  12         47.81         56.31         3.26 o                         
   2 -12  12         59.02         57.37        10.01 o                         
  -7 -11  12         14.81         11.60         3.60 o                         
  -6 -11  12          3.13          1.04         1.85 o                         
  -5 -11  12          8.06          5.65         3.89 o                         
  -4 -11  12         17.51         17.64         2.66 o                         
  -3 -11  12         17.74         14.27         2.53 o                         
  -2 -11  12          0.13         -1.14         2.43 o                         
  -1 -11  12         34.52         30.16         2.57 o                         
   0 -11  12        109.69        117.95         4.30 o                         
   1 -11  12         13.22         15.15         3.34 o                         
   2 -11  12        125.18        120.69         7.25 o                         
   3 -11  12          0.42          1.62         1.57 o                         
  -8 -10  12          5.58          4.49         1.92 o                         
  -7 -10  12          1.20         -0.05         1.58 o                         
  -6 -10  12          6.17          8.17         2.20 o                         
  -5 -10  12        141.55        136.12         5.83 o                         
  -4 -10  12         40.32         49.42         4.08 o                         
  -3 -10  12         26.75         26.97         3.02 o                         
  -2 -10  12          4.91          0.03         1.21 o                         
  -1 -10  12          0.82          0.11         1.04 o                         
   0 -10  12          1.25          1.11         1.35 o                         
   1 -10  12         15.24         14.55         1.94 o                         
   2 -10  12         69.23         80.04         6.08 o                         
   3 -10  12         18.80         14.68         2.14 o                         
   4 -10  12          3.58          6.18         1.79 o                         
  -9  -9  12          0.38          1.20         1.29 o                         
  -8  -9  12          5.21          4.42         1.78 o                         
  -7  -9  12         25.88         27.78         3.80 o                         
  -6  -9  12        174.79        164.99         7.68 o                         
  -5  -9  12         74.30         68.39         5.35 o                         
  -4  -9  12         18.02         18.86         4.76 o                         
  -3  -9  12          0.27         -0.94         1.26 o                         
  -2  -9  12         29.62         29.37         2.01 o                         
  -1  -9  12         43.04         44.84         2.36 o                         
   0  -9  12          0.92          0.94         0.97 o                         
   1  -9  12         14.75         16.22         2.09 o                         
   2  -9  12         14.73         13.54         2.00 o                         
   3  -9  12          9.78         14.37         2.09 o                         
   4  -9  12         14.86         21.26         2.48 o                         
 -10  -8  12          4.00          2.87         1.40 o                         
  -9  -8  12          0.64          1.06         1.29 o                         
  -8  -8  12          2.93          1.93         1.27 o                         
  -7  -8  12          2.86          1.50         1.22 o                         
  -6  -8  12        158.20        146.72         5.84 o                         
  -5  -8  12         52.97         47.93         3.44 o                         
  -4  -8  12          4.03          0.71         1.44 o                         
  -3  -8  12         66.06         74.15         3.21 o                         
  -2  -8  12         84.93         78.85         2.90 o                         
  -1  -8  12         83.13         71.91         3.42 o                         
   0  -8  12          0.19         -0.97         1.18 o                         
   1  -8  12          2.61          4.15         1.20 o                         
   2  -8  12          3.17          3.45         2.19 o                         
   3  -8  12          4.55          4.14         1.27 o                         
   4  -8  12         31.35         31.53         2.25 o                         
 -10  -7  12          4.74          5.12         1.80 o                         
  -9  -7  12         11.99         13.51         2.36 o                         
  -8  -7  12          0.00         -0.27         1.08 o                         
  -7  -7  12         69.17         67.81         3.36 o                         
  -6  -7  12         70.20         71.06         4.05 o                         
  -5  -7  12         36.43         40.66         3.69 o                         
  -4  -7  12         93.12         99.08         4.74 o                         
  -3  -7  12         52.47         55.01         3.14 o                         
  -2  -7  12        372.20        383.60         6.12 o                         
  -1  -7  12         38.03         37.83         1.89 o                         
   0  -7  12          5.12          2.01         0.87 o                         
   1  -7  12         11.64         13.04         1.43 o                         
   2  -7  12         29.18         25.73         1.99 o                         
   3  -7  12         38.57         43.88         2.44 o                         
   4  -7  12         72.66         75.68         5.37 o                         
 -11  -6  12         15.73         14.62         2.00 o                         
 -10  -6  12          0.85         -0.97         0.97 o                         
  -9  -6  12          0.15         -0.14         1.50 o                         
  -8  -6  12        235.83        239.02         6.05 o                         
  -7  -6  12         99.53        104.50         3.88 o                         
  -6  -6  12          0.05         -0.19         1.37 o                         
  -5  -6  12          4.16          3.86         2.72 o                         
  -4  -6  12         43.59         45.47         3.26 o                         
  -3  -6  12        108.76        103.01         3.20 o                         
  -2  -6  12        158.64        149.10         3.44 o                         
  -1  -6  12         12.53         10.13         1.24 o                         
   0  -6  12          8.28          8.92         1.19 o                         
   1  -6  12         22.14         22.93         1.67 o                         
   2  -6  12          2.09          1.09         0.98 o                         
   3  -6  12         40.25         40.37         3.33 o                         
   4  -6  12          0.14         -0.03         1.28 o                         
 -11  -5  12          0.22          0.27         1.13 o                         
 -10  -5  12         60.41         65.36         2.91 o                         
  -9  -5  12         51.12         52.24         2.55 o                         
  -8  -5  12         27.85         29.11         1.99 o                         
  -7  -5  12        461.51        480.98         9.18 o                         
  -6  -5  12        168.98        160.02         5.77 o                         
  -5  -5  12          8.38          7.04         1.51 o                         
  -4  -5  12          2.24          2.38         1.31 o                         
  -3  -5  12        630.79        618.30         9.40 o                         
  -2  -5  12          9.95          6.91         1.32 o                         
  -1  -5  12          3.52          3.75         1.15 o                         
   0  -5  12          0.02         -0.84         0.84 o                         
   1  -5  12         25.94         27.57         2.47 o                         
   2  -5  12         36.70         40.80         2.69 o                         
   3  -5  12          9.16          7.85         1.86 o                         
 -11  -4  12         41.53         45.38         3.51 o                         
 -10  -4  12         24.78         28.26         2.08 o                         
  -9  -4  12         71.77         88.65         3.11 o                         
  -8  -4  12         16.56         11.83         2.10 o                         
  -7  -4  12        262.52        273.67         6.20 o                         
  -6  -4  12        173.80        179.56         6.04 o                         
  -5  -4  12          2.60          2.77         1.18 o                         
  -4  -4  12         85.82         91.58         3.51 o                         
  -3  -4  12        612.97        627.14        11.17 o                         
  -2  -4  12          4.40          2.73         1.07 o                         
  -1  -4  12          0.54         -0.44         0.90 o                         
   0  -4  12          0.96          2.52         1.09 o                         
   1  -4  12          8.54         12.28         1.81 o                         
   2  -4  12         54.57         65.18         3.97 o                         
   3  -4  12          6.83          4.13         1.48 o                         
 -12  -3  12         11.75         11.18         2.54 o                         
 -11  -3  12          5.69          7.57         1.72 o                         
 -10  -3  12          1.18         -0.81         1.09 o                         
  -9  -3  12          5.12          4.38         1.36 o                         
  -8  -3  12         12.99         11.45         2.15 o                         
  -7  -3  12          3.39          3.45         1.05 o                         
  -6  -3  12          0.16         -0.06         1.04 o                         
  -5  -3  12          0.28          0.75         1.06 o                         
  -4  -3  12         59.71         62.26         3.38 o                         
  -3  -3  12          0.35         -0.81         0.81 o                         
  -2  -3  12          0.37         -0.39         0.83 o                         
  -1  -3  12          0.11          1.05         1.03 o                         
   0  -3  12         17.83         15.37         1.98 o                         
   1  -3  12          9.15         11.62         1.88 o                         
   2  -3  12        141.87        132.05         6.33 o                         
 -12  -2  12         30.42         30.52         5.06 o                         
 -11  -2  12         20.38         29.34         4.13 o                         
 -10  -2  12          0.02         -0.65         1.19 o                         
  -9  -2  12          1.43          2.01         1.18 o                         
  -8  -2  12          0.27          0.66         0.90 o                         
  -7  -2  12          1.51          2.03         0.98 o                         
  -6  -2  12         77.36         87.38         3.47 o                         
  -5  -2  12          2.74          0.84         1.04 o                         
  -4  -2  12          4.51          1.37         1.17 o                         
  -3  -2  12          0.00          0.60         1.18 o                         
  -2  -2  12          0.72          1.33         1.21 o                         
  -1  -2  12         64.38         59.11         4.26 o                         
   0  -2  12          5.02          2.30         1.55 o                         
   1  -2  12          2.45          1.89         1.33 o                         
   2  -2  12          2.48          1.63         1.42 o                         
 -11  -1  12          0.17          0.57         1.85 o                         
 -10  -1  12          2.02          1.58         1.27 o                         
  -9  -1  12          9.43          8.03         2.08 o                         
  -8  -1  12          6.09          8.47         1.38 o                         
  -7  -1  12         15.17         15.35         1.57 o                         
  -6  -1  12          5.97          5.10         1.44 o                         
  -5  -1  12         12.19         10.83         1.68 o                         
  -4  -1  12          1.34          0.44         2.04 o                         
  -3  -1  12        157.22        153.68         4.79 o                         
  -2  -1  12         97.39        100.14         3.93 o                         
  -1  -1  12          3.40          1.48         1.27 o                         
   0  -1  12         29.55         24.18         2.77 o                         
   1  -1  12          0.03          0.03         1.24 o                         
 -11   0  12         23.30         26.44         4.47 o                         
 -10   0  12         35.99         46.68         4.77 o                         
  -9   0  12          1.43          0.70         1.26 o                         
  -8   0  12         37.78         35.45         2.12 o                         
  -7   0  12          7.33          5.19         1.10 o                         
  -6   0  12         57.83         68.89         3.18 o                         
  -5   0  12         38.27         35.75         4.47 o                         
  -4   0  12         28.27         31.94         5.25 o                         
  -3   0  12          0.23         -1.41         1.44 o                         
  -2   0  12          1.12         -0.79         1.13 o                         
  -1   0  12          6.23          7.08         1.70 o                         
   0   0  12          1.08          1.66         1.36 o                         
 -10   1  12         27.95         34.34         2.69 o                         
  -9   1  12          0.31          0.26         1.30 o                         
  -8   1  12          0.24         -1.03         1.03 o                         
  -7   1  12         21.03         19.87         2.09 o                         
  -6   1  12         36.55         36.08         3.21 o                         
  -5   1  12          0.56          0.39         1.56 o                         
  -4   1  12          0.00         -1.35         1.35 o                         
  -3   1  12          2.47         -0.06         1.58 o                         
  -2   1  12         18.28         20.68         2.46 o                         
  -1   1  12         21.92         21.21         3.12 o                         
  -9   2  12          0.50          0.20         1.36 o                         
  -8   2  12          5.77          4.08         2.06 o                         
  -7   2  12         45.30         55.80         6.03 o                         
  -6   2  12         67.68         75.63         7.00 o                         
  -5   2  12         36.57         39.36         3.55 o                         
  -4   2  12          0.37         -0.28         2.43 o                         
  -3   2  12         21.17         21.83         3.13 o                         
  -5 -12  13          0.00         -0.39         2.33 o                         
  -4 -12  13          0.51         -1.61         1.71 o                         
  -3 -12  13          5.63          2.33         1.94 o                         
  -2 -12  13         35.75         43.60         3.84 o                         
  -1 -12  13          5.19          2.68         1.96 o                         
   0 -12  13          3.56          1.58         2.24 o                         
  -6 -11  13          3.30          0.58         1.79 o                         
  -5 -11  13          0.23         -1.56         1.56 o                         
  -4 -11  13          0.57         -0.76         1.71 o                         
  -3 -11  13          5.84          2.10         3.79 o                         
  -2 -11  13         17.80         11.51         2.46 o                         
  -1 -11  13          0.61         -0.39         1.68 o                         
   0 -11  13         51.43         62.99         3.43 o                         
   1 -11  13         13.49         11.33         2.11 o                         
   2 -11  13          3.05          2.33         2.33 o                         
  -7 -10  13          2.10          2.33         1.92 o                         
  -6 -10  13         19.82         14.58         2.61 o                         
  -5 -10  13         28.01         28.23         5.15 o                         
  -4 -10  13          8.79         12.58         2.47 o                         
  -3 -10  13          2.34         -1.06         1.40 o                         
  -2 -10  13         15.31         19.56         2.80 o                         
  -1 -10  13         13.20         12.93         1.75 o                         
   0 -10  13          2.12          1.34         1.74 o                         
   1 -10  13          1.65          0.83         1.41 o                         
   2 -10  13          4.25          1.93         1.93 o                         
  -9  -9  13          3.82          5.25         2.53 o
[truncated: 20,170 more chars]
